# Supplementary material for: Suppression of TGF-β/SMAD signaling by an inner nuclear membrane phosphatase complex
Source: Nat Commun. 2025 Apr 11;16:3474. doi: 10.1038/s41467-025-58681-x (PMC11992160; doi:10.1038/s41467-025-58681-x)
Supplement: Supplementary file 4 — Source Data [file 41467_2025_58681_MOESM4_ESM.zip]

Archive with 3 entries (3 files):
- 531343_2_data_set_10511990_sty48t.xlsx
- 531343_2_data_set_10511991_stc48c.xlsx
- 531343_2_data_set_10511992_st7487.xlsx
