# Supplementary material for: Suppression of TGF-β/SMAD signaling by an inner nuclear membrane phosphatase complex
Source: Nat Commun. 2025 Apr 11;16:3474. doi: 10.1038/s41467-025-58681-x (PMC11992160; doi:10.1038/s41467-025-58681-x)
Supplement: Supplementary file 4 — Source Data [file 41467_2025_58681_MOESM4_ESM.zip › 531343_2_data_set_10511990_sty48t.xlsx]

## Sheet: CTDWTvsEV
id	Significant	X.Log.P.value.	Difference	Symbol.color	Symbol.type	Symbol.size	Show.label	FlagCTDWT_1	FlagCTDWT_2	FlagCTDWT_3	FlagEV_1	FlagEV_2	FlagEV_3	Protein.IDs	Majority.protein.IDs	Peptide.counts..all.	Peptide.counts..razor.unique.	Peptide.counts..unique.	Protein.names	Gene.names	Fasta.headers	Protein.Group	Log2FlagCTDWT_1	Log2FlagCTDWT_2	Log2FlagCTDWT_3	Log2FlagEV_1	Log2FlagEV_2	Log2FlagEV_3
1		0.729425	2.9991	Color2 [DarkGray]	1	4	NA	25.2087	25.3569	25.3697	18.7594	25.1666	23.0121	A0A075B6R9;A0A0C4DH68	A0A075B6R9;A0A0C4DH68	2;1	2;1	2;1		IGKV2D-24;IGKV2-24	sp|A0A075B6R9|KVD24_HUMAN Probable non-functional immunoglobulin kappa variable 2D-24 OS=Homo sapiens OX=9606 GN=IGKV2D-24 PE=1 SV=1;sp|A0A0C4DH68|KV224_HUMAN Immunoglobulin kappa variable 2-24 OS=Homo sapiens OX=9606 GN=IGKV2-24 PE=3 SV=1	KVD24, KV224	25.2086	25.3569	25.3697	NA	25.1666	23.0121
1004		0.294016	2.77833	Color2 [DarkGray]	1	4	NA	27.2578	27.3388	19.0714	19.2599	18.9572	27.1159	Q8TF72	Q8TF72	1	1	1	Protein Shroom3	SHROOM3	sp|Q8TF72|SHRM3_HUMAN Protein Shroom3 OS=Homo sapiens OX=9606 GN=SHROOM3 PE=1 SV=2	SHRM3	27.2578	27.3388	NA	NA	NA	27.1159
1006		0.392474	-1.26759	Color2 [DarkGray]	1	4	NA	20.1602	21.2656	18.7796	19.5297	20.9838	23.4946	Q8WU90	Q8WU90	3	3	3	Zinc finger CCCH domain-containing protein 15	ZC3H15	sp|Q8WU90|ZC3HF_HUMAN Zinc finger CCCH domain-containing protein 15 OS=Homo sapiens OX=9606 GN=ZC3H15 PE=1 SV=1	ZC3HF	NA	21.2656	NA	NA	20.9838	23.4946
1010		0.19488	0.693545	Color2 [DarkGray]	1	4	NA	20.1086	18.3594	22.3697	18.2749	19.7219	20.7602	Q8WUY1	Q8WUY1	5	5	5	Protein THEM6	THEM6	sp|Q8WUY1|THEM6_HUMAN Protein THEM6 OS=Homo sapiens OX=9606 GN=THEM6 PE=1 SV=2	THEM6	20.1086	NA	22.3697	NA	NA	NA
1031		1.18349	2.0202	Color2 [DarkGray]	1	4	NA	21.4704	21.6344	19.8854	19.3023	17.8548	19.7726	Q92526;Q92526-3;Q92526-2	Q92526;Q92526-3;Q92526-2	2;2;1	1;1;1	1;1;1	T-complex protein 1 subunit zeta-2	CCT6B	sp|Q92526|TCPW_HUMAN T-complex protein 1 subunit zeta-2 OS=Homo sapiens OX=9606 GN=CCT6B PE=1 SV=5;sp|Q92526-3|TCPW_HUMAN Isoform 3 of T-complex protein 1 subunit zeta-2 OS=Homo sapiens OX=9606 GN=CCT6B;sp|Q92526-2|TCPW_HUMAN Isoform 2 of T-complex protein	TCPW	21.4704	21.6344	NA	NA	NA	NA
1039		0.46256	1.56359	Color2 [DarkGray]	1	4	NA	22.2587	18.9696	22.1849	18.6961	18.4981	21.5282	Q92804-2;Q92804	Q92804-2;Q92804	6;6	6;6	4;4	TATA-binding protein-associated factor 2N	TAF15	sp|Q92804-2|RBP56_HUMAN Isoform Short of TATA-binding protein-associated factor 2N OS=Homo sapiens OX=9606 GN=TAF15;sp|Q92804|RBP56_HUMAN TATA-binding protein-associated factor 2N OS=Homo sapiens OX=9606 GN=TAF15 PE=1 SV=1	RBP56	22.2587	NA	22.1849	NA	NA	21.5282
1050		0.743297	1.27087	Color2 [DarkGray]	1	4	NA	21.8795	22.8977	21.9984	19.5807	21.9193	21.463	Q96AG4	Q96AG4	5	5	5	Leucine-rich repeat-containing protein 59	LRRC59	sp|Q96AG4|LRC59_HUMAN Leucine-rich repeat-containing protein 59 OS=Homo sapiens OX=9606 GN=LRRC59 PE=1 SV=1	LRC59	21.8795	22.8977	21.9984	NA	21.9194	21.463
1053	+	1.69672	4.24596	Color2 [DarkGray]	1	4	NA	23.6893	22.4341	25.254	20.0533	17.9985	20.5877	Q96CS3	Q96CS3	7	7	7	FAS-associated factor 2	FAF2	sp|Q96CS3|FAF2_HUMAN FAS-associated factor 2 OS=Homo sapiens OX=9606 GN=FAF2 PE=1 SV=2	FAF2	23.6893	22.4341	25.254	NA	NA	NA
1054		0.428181	1.18963	Color2 [DarkGray]	1	4	NA	20.8726	21.1305	18.4882	18.2977	17.984	20.6407	Q96CS7-4;Q96CS7-5;Q96CS7-3;Q96CS7;Q96CS7-6;Q96CS7-2	Q96CS7-4;Q96CS7-5;Q96CS7-3;Q96CS7;Q96CS7-6;Q96CS7-2	1;1;1;1;1;1	1;1;1;1;1;1	1;1;1;1;1;1	Pleckstrin homology domain-containing family B member 2	PLEKHB2	sp|Q96CS7-4|PKHB2_HUMAN Isoform 4 of Pleckstrin homology domain-containing family B member 2 OS=Homo sapiens OX=9606 GN=PLEKHB2;sp|Q96CS7-5|PKHB2_HUMAN Isoform 5 of Pleckstrin homology domain-containing family B member 2 OS=Homo sapiens OX=9606 GN=PLEKHB2;	PKHB2	20.8726	21.1305	NA	NA	NA	NA
1055		0.28428	0.789921	Color2 [DarkGray]	1	4	NA	25.3347	25.7267	25.1685	22.4358	25.3879	26.0365	Q96CT7	Q96CT7	9	9	9	Coiled-coil domain-containing protein 124	CCDC124	sp|Q96CT7|CC124_HUMAN Coiled-coil domain-containing protein 124 OS=Homo sapiens OX=9606 GN=CCDC124 PE=1 SV=1	CC124	25.3347	25.7267	25.1685	22.4358	25.3879	26.0365
1057		0.402823	1.21155	Color2 [DarkGray]	1	4	NA	23.5057	26.5157	22.223	22.7361	22.9788	22.8949	Q96DG6	Q96DG6	7	7	7	Carboxymethylenebutenolidase homolog	CMBL	sp|Q96DG6|CMBL_HUMAN Carboxymethylenebutenolidase homolog OS=Homo sapiens OX=9606 GN=CMBL PE=1 SV=1	CMBL	23.5057	26.5157	22.223	22.7361	22.9788	22.8949
1062	+	3.28302	5.45668	Color2 [DarkGray]	1	4	NA	24.6141	23.6669	24.5299	19.6352	18.682	18.1235	Q96EY1;Q96EY1-2;Q96EY1-3	Q96EY1;Q96EY1-2	9;8;2	9;8;2	9;8;2	DnaJ homolog subfamily A member 3, mitochondrial	DNAJA3	sp|Q96EY1|DNJA3_HUMAN DnaJ homolog subfamily A member 3, mitochondrial OS=Homo sapiens OX=9606 GN=DNAJA3 PE=1 SV=2;sp|Q96EY1-2|DNJA3_HUMAN Isoform 2 of DnaJ homolog subfamily A member 3, mitochondrial OS=Homo sapiens OX=9606 GN=DNAJA3	DNJA3	24.6141	23.6669	24.5299	NA	NA	NA
1063		0.706585	1.27467	Color2 [DarkGray]	1	4	NA	24.6315	24.2921	24.1956	21.5301	23.5126	24.2525	Q96EY4	Q96EY4	3	3	3	Translation machinery-associated protein 16	TMA16	sp|Q96EY4|TMA16_HUMAN Translation machinery-associated protein 16 OS=Homo sapiens OX=9606 GN=TMA16 PE=1 SV=2	TMA16	24.6315	24.2921	24.1956	21.5301	23.5126	24.2525
107		0.67422	1.44637	Color2 [DarkGray]	1	4	NA	18.9261	21.2692	21.1139	17.9735	18.903	20.0935	O43242;O43242-2	O43242;O43242-2	3;2	3;2	3;2	26S proteasome non-ATPase regulatory subunit 3	PSMD3	sp|O43242|PSMD3_HUMAN 26S proteasome non-ATPase regulatory subunit 3 OS=Homo sapiens OX=9606 GN=PSMD3 PE=1 SV=2;sp|O43242-2|PSMD3_HUMAN Isoform 2 of 26S proteasome non-ATPase regulatory subunit 3 OS=Homo sapiens OX=9606 GN=PSMD3	PSMD3	NA	21.2692	21.1139	NA	NA	NA
1076		0.437136	2.3814	Color2 [DarkGray]	1	4	NA	25.676	25.357	24.4746	18.2547	25.8024	24.3062	Q96HS1;Q96HS1-2	Q96HS1;Q96HS1-2	14;11	14;11	14;11	Serine/threonine-protein phosphatase PGAM5, mitochondrial	PGAM5	sp|Q96HS1|PGAM5_HUMAN Serine/threonine-protein phosphatase PGAM5, mitochondrial OS=Homo sapiens OX=9606 GN=PGAM5 PE=1 SV=2;sp|Q96HS1-2|PGAM5_HUMAN Isoform 2 of Serine/threonine-protein phosphatase PGAM5, mitochondrial OS=Homo sapiens OX=9606 GN=PGAM5	PGAM5	25.676	25.357	24.4746	NA	25.8024	24.3062
108		0.148497	0.407705	Color2 [DarkGray]	1	4	NA	23.3353	23.8114	23.0857	21.0255	23.7352	24.2487	O43290	O43290	12	12	12	U4/U6.U5 tri-snRNP-associated protein 1	SART1	sp|O43290|SNUT1_HUMAN U4/U6.U5 tri-snRNP-associated protein 1 OS=Homo sapiens OX=9606 GN=SART1 PE=1 SV=1	SNUT1	23.3353	23.8114	23.0857	21.0255	23.7352	24.2487
1085	+	1.95794	2.66832	Color2 [DarkGray]	1	4	NA	21.3905	21.7554	21.4574	20.0153	18.0976	18.4855	Q96P70	Q96P70	7	7	7	Importin-9	IPO9	sp|Q96P70|IPO9_HUMAN Importin-9 OS=Homo sapiens OX=9606 GN=IPO9 PE=1 SV=3	IPO9	21.3905	21.7554	21.4574	NA	NA	NA
1096		0.943017	3.65497	Color2 [DarkGray]	1	4	NA	23.9706	24.4833	18.9515	18.4244	18.3717	19.6445	Q96RS6-3	Q96RS6-3	1	1	1			sp|Q96RS6-3|NUDC1_HUMAN Isoform 3 of NudC domain-containing protein 1 OS=Homo sapiens OX=9606 GN=NUDCD1	NUDC1	23.9706	24.4833	NA	NA	NA	NA
1105		1.39905	4.11801	Color2 [DarkGray]	1	4	NA	24.607	23.3731	22.7773	17.8897	18.551	21.9626	Q99417	Q99417	4	4	4	C-Myc-binding protein	MYCBP	sp|Q99417|MYCBP_HUMAN c-Myc-binding protein OS=Homo sapiens OX=9606 GN=MYCBP PE=1 SV=3	MYCBP	24.607	23.3731	22.7773	NA	NA	21.9626
1106	+	1.94921	2.26788	Color2 [DarkGray]	1	4	NA	21.3055	21.2398	22.5322	19.9467	19.3749	18.9522	Q99442	Q99442	5	5	5	Translocation protein SEC62	SEC62	sp|Q99442|SEC62_HUMAN Translocation protein SEC62 OS=Homo sapiens OX=9606 GN=SEC62 PE=1 SV=1	SEC62	21.3055	21.2398	22.5322	NA	NA	NA
1112	+	4.77863	8.33907	Color2 [DarkGray]	1	4	NA	26.6291	26.9198	26.4267	17.7228	18.7627	18.4729	Q99618	Q99618	8	8	8	Cell division cycle-associated protein 3	CDCA3	sp|Q99618|CDCA3_HUMAN Cell division cycle-associated protein 3 OS=Homo sapiens OX=9606 GN=CDCA3 PE=1 SV=1	CDCA3	26.6291	26.9198	26.4267	NA	NA	NA
1113	+	4.39055	9.18008	Color2 [DarkGray]	1	4	NA	27.685	28.1865	27.2901	18.1321	18.1639	19.3253	Q99623;Q99623-2	Q99623;Q99623-2	15;13	15;13	15;13	Prohibitin-2	PHB2	sp|Q99623|PHB2_HUMAN Prohibitin-2 OS=Homo sapiens OX=9606 GN=PHB2 PE=1 SV=2;sp|Q99623-2|PHB2_HUMAN Isoform 2 of Prohibitin-2 OS=Homo sapiens OX=9606 GN=PHB2	PHB2	27.685	28.1865	27.2901	NA	NA	NA
1117	+	3.43007	6.25851	Color2 [DarkGray]	1	4	NA	25.7897	24.573	25.1998	19.6451	18.1297	19.0122	Q99720;Q99720-4;Q99720-5;Q99720-3;Q99720-2	Q99720;Q99720-4;Q99720-5;Q99720-3;Q99720-2	4;2;2;2;2	4;2;2;2;2	4;2;2;2;2	Sigma non-opioid intracellular receptor 1	SIGMAR1	sp|Q99720|SGMR1_HUMAN Sigma non-opioid intracellular receptor 1 OS=Homo sapiens OX=9606 GN=SIGMAR1 PE=1 SV=1;sp|Q99720-4|SGMR1_HUMAN Isoform 4 of Sigma non-opioid intracellular receptor 1 OS=Homo sapiens OX=9606 GN=SIGMAR1;sp|Q99720-5|SGMR1_HUMAN Isoform 5	SGMR1	25.7897	24.573	25.1998	NA	NA	NA
1120	+	1.63171	3.26005	Color2 [DarkGray]	1	4	NA	23.0867	23.0937	23.3914	18.6694	19.4311	21.6911	Q99832-4;Q99832-3;Q99832;Q99832-2	Q99832-4;Q99832-3;Q99832;Q99832-2	5;5;5;4	5;5;5;4	5;5;5;4	T-complex protein 1 subunit eta	CCT7	sp|Q99832-4|TCPH_HUMAN Isoform 4 of T-complex protein 1 subunit eta OS=Homo sapiens OX=9606 GN=CCT7;sp|Q99832-3|TCPH_HUMAN Isoform 3 of T-complex protein 1 subunit eta OS=Homo sapiens OX=9606 GN=CCT7;sp|Q99832|TCPH_HUMAN T-complex protein 1 subunit eta OS=	TCPH	23.0867	23.0937	23.3914	NA	NA	21.6911
1123		0.114691	-0.311181	Color2 [DarkGray]	1	4	NA	20.9215	20.3305	20.3719	19.1051	22.4425	21.0099	Q99873-2;Q99873-3;Q99873;Q99873-5	Q99873-2;Q99873-3;Q99873;Q99873-5	4;4;4;2	4;4;4;2	4;4;4;2	Protein arginine N-methyltransferase 1	PRMT1	sp|Q99873-2|ANM1_HUMAN Isoform 2 of Protein arginine N-methyltransferase 1 OS=Homo sapiens OX=9606 GN=PRMT1;sp|Q99873-3|ANM1_HUMAN Isoform 3 of Protein arginine N-methyltransferase 1 OS=Homo sapiens OX=9606 GN=PRMT1;sp|Q99873|ANM1_HUMAN Protein arginine N-	ANM1	20.9215	20.3305	20.3719	NA	22.4425	21.0099
1126	+	1.59098	5.01307	Color2 [DarkGray]	1	4	NA	24.236	25.1563	24.5866	18.3387	22.4851	18.1159	Q9BQ48	Q9BQ48	4	4	4	39S ribosomal protein L34, mitochondrial	MRPL34	sp|Q9BQ48|RM34_HUMAN 39S ribosomal protein L34, mitochondrial OS=Homo sapiens OX=9606 GN=MRPL34 PE=1 SV=1	RM34	24.236	25.1563	24.5866	NA	22.4851	NA
1129		0.94048	2.45582	Color2 [DarkGray]	1	4	NA	28.6769	28.9756	28.4619	23.8908	27.9153	26.9409	Q9BQA1;Q9BQA1-2	Q9BQA1;Q9BQA1-2	11;8	11;8	11;8	Methylosome protein 50	WDR77	sp|Q9BQA1|MEP50_HUMAN Methylosome protein 50 OS=Homo sapiens OX=9606 GN=WDR77 PE=1 SV=1;sp|Q9BQA1-2|MEP50_HUMAN Isoform 2 of Methylosome protein 50 OS=Homo sapiens OX=9606 GN=WDR77	MEP50	28.6769	28.9756	28.4619	23.8908	27.9153	26.9409
1131	+	2.14377	1.43738	Color2 [DarkGray]	1	4	NA	21.0746	20.6782	21.5738	19.7691	19.4395	19.8059	Q9BQE3	Q9BQE3	20	2	1	Tubulin alpha-1C chain	TUBA1C	sp|Q9BQE3|TBA1C_HUMAN Tubulin alpha-1C chain OS=Homo sapiens OX=9606 GN=TUBA1C PE=1 SV=1	TBA1C	21.0746	20.6782	21.5738	NA	NA	NA
1137		0.848923	1.29946	Color2 [DarkGray]	1	4	NA	22.5411	22.7763	23.8459	20.5818	22.3185	22.3646	Q9BRS2	Q9BRS2	6	6	6	Serine/threonine-protein kinase RIO1	RIOK1	sp|Q9BRS2|RIOK1_HUMAN Serine/threonine-protein kinase RIO1 OS=Homo sapiens OX=9606 GN=RIOK1 PE=1 SV=2	RIOK1	22.5411	22.7763	23.8459	20.5818	22.3185	22.3646
1141		1.07976	3.78353	Color2 [DarkGray]	1	4	NA	25.3979	23.571	20.3973	20.1213	20.0776	17.8166	Q9BT67	Q9BT67	7	7	7	NEDD4 family-interacting protein 1	NDFIP1	sp|Q9BT67|NFIP1_HUMAN NEDD4 family-interacting protein 1 OS=Homo sapiens OX=9606 GN=NDFIP1 PE=1 SV=1	NFIP1	25.3979	23.571	20.3973	NA	NA	NA
1145	+	3.06465	3.84162	Color2 [DarkGray]	1	4	NA	23.5962	23.1458	23.1478	19.2361	20.2347	18.8941	Q9BUF5	Q9BUF5	11	4	4	Tubulin beta-6 chain	TUBB6	sp|Q9BUF5|TBB6_HUMAN Tubulin beta-6 chain OS=Homo sapiens OX=9606 GN=TUBB6 PE=1 SV=1	TBB6	23.5962	23.1458	23.1478	NA	NA	NA
1148		0.631604	1.37932	Color2 [DarkGray]	1	4	NA	21.52	18.923	21.153	18.1431	20.0625	19.2524	Q9BVC4-4;Q9BVC4	Q9BVC4-4;Q9BVC4	1;1	1;1	1;1	Target of rapamycin complex subunit LST8	MLST8	sp|Q9BVC4-4|LST8_HUMAN Isoform 3 of Target of rapamycin complex subunit LST8 OS=Homo sapiens OX=9606 GN=MLST8;sp|Q9BVC4|LST8_HUMAN Target of rapamycin complex subunit LST8 OS=Homo sapiens OX=9606 GN=MLST8 PE=1 SV=1	LST8	21.52	NA	21.153	NA	NA	NA
1156		1.46651	4.46316	Color2 [DarkGray]	1	4	NA	25.2058	24.4589	20.7394	18.512	18.976	19.5266	Q9BXS4	Q9BXS4	6	6	6	Transmembrane protein 59	TMEM59	sp|Q9BXS4|TMM59_HUMAN Transmembrane protein 59 OS=Homo sapiens OX=9606 GN=TMEM59 PE=1 SV=1	TMM59	25.2058	24.4589	20.7394	NA	NA	NA
116		0.218404	0.766359	Color2 [DarkGray]	1	4	NA	22.8583	21.8501	22.6471	19.066	22.5822	23.4083	O43809	O43809	6	6	6	Cleavage and polyadenylation specificity factor subunit 5	NUDT21	sp|O43809|CPSF5_HUMAN Cleavage and polyadenylation specificity factor subunit 5 OS=Homo sapiens OX=9606 GN=NUDT21 PE=1 SV=1	CPSF5	22.8583	21.8501	22.6471	NA	22.5822	23.4083
1175		0.876548	2.40403	Color2 [DarkGray]	1	4	NA	22.3155	18.7777	21.1815	17.7248	17.515	19.8228	Q9H0U3;Q9H0U3-2	Q9H0U3;Q9H0U3-2	2;1	2;1	2;1	Magnesium transporter protein 1	MAGT1	sp|Q9H0U3|MAGT1_HUMAN Magnesium transporter protein 1 OS=Homo sapiens OX=9606 GN=MAGT1 PE=1 SV=1;sp|Q9H0U3-2|MAGT1_HUMAN Isoform 2 of Magnesium transporter protein 1 OS=Homo sapiens OX=9606 GN=MAGT1	MAGT1	22.3155	NA	21.1815	NA	NA	NA
1180		0.00594231	0.027963	Color2 [DarkGray]	1	4	NA	23.9743	19.1879	22.2607	20.5229	22.6872	22.1289	Q9H3K6;Q9H3K6-2	Q9H3K6;Q9H3K6-2	2;1	2;1	2;1	BolA-like protein 2	BOLA2	sp|Q9H3K6|BOLA2_HUMAN BolA-like protein 2 OS=Homo sapiens OX=9606 GN=BOLA2 PE=1 SV=1;sp|Q9H3K6-2|BOLA2_HUMAN Isoform 2 of BolA-like protein 2 OS=Homo sapiens OX=9606 GN=BOLA2	BOLA2	23.9743	NA	22.2607	20.5229	22.6872	22.1289
1210	+	2.18294	3.36741	Color2 [DarkGray]	1	4	NA	21.7397	21.447	22.9338	17.7705	18.9445	19.3033	Q9HCN8	Q9HCN8	3	3	3	Stromal cell-derived factor 2-like protein 1	SDF2L1	sp|Q9HCN8|SDF2L_HUMAN Stromal cell-derived factor 2-like protein 1 OS=Homo sapiens OX=9606 GN=SDF2L1 PE=1 SV=2	SDF2L	21.7397	21.447	22.9338	NA	NA	NA
1231	+	1.82368	3.62466	Color2 [DarkGray]	1	4	NA	23.7897	21.203	23.1631	18.2835	19.285	19.7132	Q9NS69	Q9NS69	2	2	2	Mitochondrial import receptor subunit TOM22 homolog	TOMM22	sp|Q9NS69|TOM22_HUMAN Mitochondrial import receptor subunit TOM22 homolog OS=Homo sapiens OX=9606 GN=TOMM22 PE=1 SV=3	TOM22	23.7897	21.203	23.1631	NA	NA	NA
1237		1.01276	2.43232	Color2 [DarkGray]	1	4	NA	22.6314	22.021	19.7387	17.6981	19.3066	20.0894	Q9NV92	Q9NV92	2	2	2	NEDD4 family-interacting protein 2	NDFIP2	sp|Q9NV92|NFIP2_HUMAN NEDD4 family-interacting protein 2 OS=Homo sapiens OX=9606 GN=NDFIP2 PE=1 SV=2	NFIP2	22.6314	22.021	NA	NA	NA	NA
1238		0.630642	2.03968	Color2 [DarkGray]	1	4	NA	22.164	22.8206	21.6408	17.3544	21.8537	21.2982	Q9NV96-2;Q9NV96	Q9NV96-2;Q9NV96	1;1	1;1	1;1	Cell cycle control protein 50A	TMEM30A	sp|Q9NV96-2|CC50A_HUMAN Isoform 2 of Cell cycle control protein 50A OS=Homo sapiens OX=9606 GN=TMEM30A;sp|Q9NV96|CC50A_HUMAN Cell cycle control protein 50A OS=Homo sapiens OX=9606 GN=TMEM30A PE=1 SV=1	CC50A	22.164	22.8206	21.6408	NA	21.8537	21.2982
1253	+	3.24933	3.6544	Color2 [DarkGray]	1	4	NA	22.981	22.9627	22.7656	19.6371	19.5777	18.5314	Q9NX63	Q9NX63	4	4	4	MICOS complex subunit MIC19	CHCHD3	sp|Q9NX63|MIC19_HUMAN MICOS complex subunit MIC19 OS=Homo sapiens OX=9606 GN=CHCHD3 PE=1 SV=1	MIC19	22.981	22.9627	22.7656	NA	NA	NA
1256	+	3.98241	3.57885	Color2 [DarkGray]	1	4	NA	23.016	22.9817	22.7255	19.72	19.2831	18.9836	Q9NXS2-3;Q9NXS2	Q9NXS2-3;Q9NXS2	4;4	4;4	4;4	Glutaminyl-peptide cyclotransferase-like protein	QPCTL	sp|Q9NXS2-3|QPCTL_HUMAN Isoform 2 of Glutaminyl-peptide cyclotransferase-like protein OS=Homo sapiens OX=9606 GN=QPCTL;sp|Q9NXS2|QPCTL_HUMAN Glutaminyl-peptide cyclotransferase-like protein OS=Homo sapiens OX=9606 GN=QPCTL PE=1 SV=2	QPCTL	23.016	22.9817	22.7255	NA	NA	NA
1257		0.486798	1.69307	Color2 [DarkGray]	1	4	NA	26.1056	27.0669	27.8028	22.5635	27.4002	25.9324	Q9NXV2	Q9NXV2	9	9	8	BTB/POZ domain-containing protein KCTD5	KCTD5	sp|Q9NXV2|KCTD5_HUMAN BTB/POZ domain-containing protein KCTD5 OS=Homo sapiens OX=9606 GN=KCTD5 PE=1 SV=1	KCTD5	26.1056	27.0669	27.8028	22.5635	27.4002	25.9324
1260		1.43498	1.46577	Color2 [DarkGray]	1	4	NA	20.84	20.4539	19.6268	19.4627	18.475	18.5856	Q9NZ01;Q9NZ01-2	Q9NZ01;Q9NZ01-2	4;2	4;2	4;2	Very-long-chain enoyl-CoA reductase	TECR	sp|Q9NZ01|TECR_HUMAN Very-long-chain enoyl-CoA reductase OS=Homo sapiens OX=9606 GN=TECR PE=1 SV=1;sp|Q9NZ01-2|TECR_HUMAN Isoform 2 of Very-long-chain enoyl-CoA reductase OS=Homo sapiens OX=9606 GN=TECR	TECR	20.84	20.4539	NA	NA	NA	NA
1268		0.730086	-2.9614	Color2 [DarkGray]	1	4	NA	19.5202	18.0687	19.4718	18.419	23.3669	24.1589	Q9P021	Q9P021	1	1	1	Cysteine-rich PDZ-binding protein	CRIPT	sp|Q9P021|CRIPT_HUMAN Cysteine-rich PDZ-binding protein OS=Homo sapiens OX=9606 GN=CRIPT PE=1 SV=1	CRIPT	NA	NA	NA	NA	23.3669	24.1589
1270		1.26988	3.12994	Color2 [DarkGray]	1	4	NA	23.8803	19.9774	22.6444	19.0067	18.8741	19.2314	Q9P035;Q9P035-2	Q9P035;Q9P035-2	7;4	7;4	7;4	Very-long-chain (3R)-3-hydroxyacyl-CoA dehydratase 3	HACD3	sp|Q9P035|HACD3_HUMAN Very-long-chain (3R)-3-hydroxyacyl-CoA dehydratase 3 OS=Homo sapiens OX=9606 GN=HACD3 PE=1 SV=2;sp|Q9P035-2|HACD3_HUMAN Isoform 2 of Very-long-chain (3R)-3-hydroxyacyl-CoA dehydratase 3 OS=Homo sapiens OX=9606 GN=HACD3	HACD3	23.8803	19.9774	22.6444	NA	NA	NA
1280	+	1.95968	2.66551	Color2 [DarkGray]	1	4	NA	21.0349	21.5299	22.858	19.2224	19.5111	18.6927	Q9UBS4	Q9UBS4	5	5	5	DnaJ homolog subfamily B member 11	DNAJB11	sp|Q9UBS4|DJB11_HUMAN DnaJ homolog subfamily B member 11 OS=Homo sapiens OX=9606 GN=DNAJB11 PE=1 SV=1	DJB11	21.0349	21.5299	22.858	NA	NA	NA
1282		1.49868	1.71601	Color2 [DarkGray]	1	4	NA	20.6817	19.3756	21.0061	18.9512	18.6372	18.3269	Q9UBX3;Q9UBX3-2	Q9UBX3;Q9UBX3-2	4;4	4;4	4;4	Mitochondrial dicarboxylate carrier	SLC25A10	sp|Q9UBX3|DIC_HUMAN Mitochondrial dicarboxylate carrier OS=Homo sapiens OX=9606 GN=SLC25A10 PE=1 SV=2;sp|Q9UBX3-2|DIC_HUMAN Isoform 2 of Mitochondrial dicarboxylate carrier OS=Homo sapiens OX=9606 GN=SLC25A10	DIC	20.6817	NA	21.0061	NA	NA	NA
1283		0.865359	1.38163	Color2 [DarkGray]	1	4	NA	21.4284	21.6634	20.4575	18.5378	20.6534	20.2131	Q9UDW1	Q9UDW1	1	1	1	Cytochrome b-c1 complex subunit 9	UQCR10	sp|Q9UDW1|QCR9_HUMAN Cytochrome b-c1 complex subunit 9 OS=Homo sapiens OX=9606 GN=UQCR10 PE=1 SV=3	QCR9	21.4284	21.6634	NA	NA	NA	NA
129		0.623698	1.46658	Color2 [DarkGray]	1	4	NA	26.5585	27.5671	27.9014	23.9361	26.6314	27.0598	Q99880;Q99879;Q99877;Q93079;Q5QNW6;P62807;P58876;O60814;Q5QNW6-2;P57053;Q96A08	Q99880;Q99879;Q99877;Q93079;Q5QNW6;P62807;P58876;O60814;Q5QNW6-2;P57053	9;9;9;9;9;9;9;9;9;8;4	9;9;9;9;9;9;9;9;9;8;4	2;2;2;2;2;2;2;2;2;2;0	Histone H2B type 1-L;Histone H2B type 1-M;Histone H2B type 1-N;Histone H2B type 1-H;Histone H2B type 2-F;Histone H2B type 1-C/E/F/G/I;Histone H2B type 1-D;Histone H2B type 1-K;Histone H2B type F-S	HIST1H2BL;HIST1H2BM;HIST1H2BN;HIST1H2BH;HIST2H2BF;HIST1H2BC;HIST1H2BD;HIST1H2BK;H2BFS	sp|Q99880|H2B1L_HUMAN Histone H2B type 1-L OS=Homo sapiens OX=9606 GN=H2BC13 PE=1 SV=3;sp|Q99879|H2B1M_HUMAN Histone H2B type 1-M OS=Homo sapiens OX=9606 GN=H2BC14 PE=1 SV=3;sp|Q99877|H2B1N_HUMAN Histone H2B type 1-N OS=Homo sapiens OX=9606 GN=H2BC15 PE=1	H2B1L, H2B1M, H2B1N	26.5585	27.5671	27.9014	23.9361	26.6314	27.0598
1291		0.0275172	0.0614185	Color2 [DarkGray]	1	4	NA	18.5495	20.6294	19.6486	18.7072	20.2354	19.7006	Q9UHB6-2;Q9UHB6-5;Q9UHB6;Q9UHB6-4;Q9UHB6-3	Q9UHB6-2;Q9UHB6-5;Q9UHB6;Q9UHB6-4;Q9UHB6-3	3;3;3;3;2	3;3;3;3;2	3;3;3;3;2	LIM domain and actin-binding protein 1	LIMA1	sp|Q9UHB6-2|LIMA1_HUMAN Isoform Alpha of LIM domain and actin-binding protein 1 OS=Homo sapiens OX=9606 GN=LIMA1;sp|Q9UHB6-5|LIMA1_HUMAN Isoform 5 of LIM domain and actin-binding protein 1 OS=Homo sapiens OX=9606 GN=LIMA1;sp|Q9UHB6|LIMA1_HUMAN LIM domain a	LIMA1	NA	NA	NA	NA	20.2354	19.7006
1293		0.779292	1.86209	Color2 [DarkGray]	1	4	NA	20.9034	21.7177	18.7248	19.463	18.9668	17.3298	Q9UHI6	Q9UHI6	6	6	6	Probable ATP-dependent RNA helicase DDX20	DDX20	sp|Q9UHI6|DDX20_HUMAN Probable ATP-dependent RNA helicase DDX20 OS=Homo sapiens OX=9606 GN=DDX20 PE=1 SV=2	DDX20	20.9034	21.7177	NA	NA	NA	NA
1304		1.16357	1.95506	Color2 [DarkGray]	1	4	NA	22.1268	20.7417	20.2252	20.1091	18.2347	18.8847	Q9UKV5	Q9UKV5	2	2	2	E3 ubiquitin-protein ligase AMFR	AMFR	sp|Q9UKV5|AMFR_HUMAN E3 ubiquitin-protein ligase AMFR OS=Homo sapiens OX=9606 GN=AMFR PE=1 SV=2	AMFR	22.1268	20.7417	20.2252	NA	NA	NA
131		0.369772	1.6841	Color2 [DarkGray]	1	4	NA	19.3542	23.9563	23.6379	19.4224	19.4496	23.0242	O60869-2;O60869-3;O60869	O60869-2;O60869-3;O60869	5;5;5	5;5;5	5;5;5	Endothelial differentiation-related factor 1	EDF1	sp|O60869-2|EDF1_HUMAN Isoform 2 of Endothelial differentiation-related factor 1 OS=Homo sapiens OX=9606 GN=EDF1;sp|O60869-3|EDF1_HUMAN Isoform 3 of Endothelial differentiation-related factor 1 OS=Homo sapiens OX=9606 GN=EDF1;sp|O60869|EDF1_HUMAN Endotheli	EDF1	NA	23.9563	23.6379	NA	NA	23.0242
1316		0.913836	2.04312	Color2 [DarkGray]	1	4	NA	19.6691	22.0712	22.4379	18.2496	19.5835	20.2156	Q9UNL2;Q9UNL2-2	Q9UNL2;Q9UNL2-2	1;1	1;1	1;1	Translocon-associated protein subunit gamma	SSR3	sp|Q9UNL2|SSRG_HUMAN Translocon-associated protein subunit gamma OS=Homo sapiens OX=9606 GN=SSR3 PE=1 SV=1;sp|Q9UNL2-2|SSRG_HUMAN Isoform 2 of Translocon-associated protein subunit gamma OS=Homo sapiens OX=9606 GN=SSR3	SSRG	NA	22.0712	22.4379	NA	NA	NA
132	+	3.18978	6.38622	Color2 [DarkGray]	1	4	NA	26.1214	24.2989	25.52	19.3354	18.1508	19.2954	O60884	O60884	10	10	10	DnaJ homolog subfamily A member 2	DNAJA2	sp|O60884|DNJA2_HUMAN DnaJ homolog subfamily A member 2 OS=Homo sapiens OX=9606 GN=DNAJA2 PE=1 SV=1	DNJA2	26.1214	24.2989	25.52	NA	NA	NA
1324		1.54255	2.4983	Color2 [DarkGray]	1	4	NA	30.447	29.5065	30.4745	26.2972	28.232	28.4039	Q9UNZ5	Q9UNZ5	8	8	8	Leydig cell tumor 10 kDa protein homolog	C19orf53	sp|Q9UNZ5|L10K_HUMAN Leydig cell tumor 10 kDa protein homolog OS=Homo sapiens OX=9606 GN=C19orf53 PE=1 SV=1	L10K	30.447	29.5065	30.4745	26.2972	28.232	28.4039
1328		1.26593	3.36939	Color2 [DarkGray]	1	4	NA	23.5994	19.8204	23.2382	18.8248	19.4368	18.2883	Q9Y230;Q9Y230-2	Q9Y230;Q9Y230-2	12;11	12;11	12;11	RuvB-like 2	RUVBL2	sp|Q9Y230|RUVB2_HUMAN RuvB-like 2 OS=Homo sapiens OX=9606 GN=RUVBL2 PE=1 SV=3;sp|Q9Y230-2|RUVB2_HUMAN Isoform 2 of RuvB-like 2 OS=Homo sapiens OX=9606 GN=RUVBL2	RUVB2	23.5994	NA	23.2382	NA	NA	NA
1331	+	2.0254	4.01213	Color2 [DarkGray]	1	4	NA	21.8445	22.7638	22.9469	17.0236	19.7003	18.7949	Q9Y265;Q9Y265-2	Q9Y265;Q9Y265-2	9;7	9;7	9;7	RuvB-like 1	RUVBL1	sp|Q9Y265|RUVB1_HUMAN RuvB-like 1 OS=Homo sapiens OX=9606 GN=RUVBL1 PE=1 SV=1;sp|Q9Y265-2|RUVB1_HUMAN Isoform 2 of RuvB-like 1 OS=Homo sapiens OX=9606 GN=RUVBL1	RUVB1	21.8445	22.7638	22.9469	NA	NA	NA
1333		0.714287	1.92821	Color2 [DarkGray]	1	4	NA	20.4486	23.7697	22.8492	18.9807	20.9163	21.3858	Q9Y295	Q9Y295	5	5	5	Developmentally-regulated GTP-binding protein 1	DRG1	sp|Q9Y295|DRG1_HUMAN Developmentally-regulated GTP-binding protein 1 OS=Homo sapiens OX=9606 GN=DRG1 PE=1 SV=1	DRG1	20.4486	23.7697	22.8492	NA	20.9163	21.3858
1340		0.420778	2.58124	Color2 [DarkGray]	1	4	NA	26.7748	26.2213	25.561	18.4424	26.5893	25.7816	Q9Y2S6	Q9Y2S6	3	3	3	Translation machinery-associated protein 7	TMA7	sp|Q9Y2S6|TMA7_HUMAN Translation machinery-associated protein 7 OS=Homo sapiens OX=9606 GN=TMA7 PE=1 SV=1	TMA7	26.7748	26.2212	25.561	NA	26.5893	25.7816
1341	+	4.41644	6.91463	Color2 [DarkGray]	1	4	NA	26.4134	25.4877	25.7388	19.3801	18.6719	18.844	Q9Y2U8	Q9Y2U8	82	82	82	Inner nuclear membrane protein Man1	LEMD3	sp|Q9Y2U8|MAN1_HUMAN Inner nuclear membrane protein Man1 OS=Homo sapiens OX=9606 GN=LEMD3 PE=1 SV=2	MAN1	26.4134	25.4877	25.7388	NA	NA	NA
1342		0.378916	-0.589389	Color2 [DarkGray]	1	4	NA	24.1144	24.2162	22.6994	23.4684	24.9545	24.3752	Q9Y2W1	Q9Y2W1	22	22	21	Thyroid hormone receptor-associated protein 3	THRAP3	sp|Q9Y2W1|TR150_HUMAN Thyroid hormone receptor-associated protein 3 OS=Homo sapiens OX=9606 GN=THRAP3 PE=1 SV=2	TR150	24.1144	24.2162	22.6994	23.4684	24.9545	24.3752
1350		0.811564	1.99163	Color2 [DarkGray]	1	4	NA	23.7898	22.0086	23.0707	18.9737	22.2645	21.656	Q9Y3B4	Q9Y3B4	2	2	2	Splicing factor 3B subunit 6	SF3B6	sp|Q9Y3B4|SF3B6_HUMAN Splicing factor 3B subunit 6 OS=Homo sapiens OX=9606 GN=SF3B6 PE=1 SV=1	SF3B6	23.7898	22.0086	23.0707	NA	22.2645	21.656
1357		0.0695989	0.0953306	Color2 [DarkGray]	1	4	NA	20.0881	19.783	19.7748	19.5827	20.6791	19.098	Q9Y3F4;Q9Y3F4-2	Q9Y3F4;Q9Y3F4-2	7;7	7;7	7;7	Serine-threonine kinase receptor-associated protein	STRAP	sp|Q9Y3F4|STRAP_HUMAN Serine-threonine kinase receptor-associated protein OS=Homo sapiens OX=9606 GN=STRAP PE=1 SV=1;sp|Q9Y3F4-2|STRAP_HUMAN Isoform 2 of Serine-threonine kinase receptor-associated protein OS=Homo sapiens OX=9606 GN=STRAP	STRAP	20.0881	NA	19.7748	NA	NA	NA
1363		0.631817	1.65524	Color2 [DarkGray]	1	4	NA	26.1944	27.3793	27.1285	23.0533	26.772	25.9112	Q9Y421;Q9Y421-3;Q9Y421-2	Q9Y421;Q9Y421-3;Q9Y421-2	6;4;4	6;4;4	6;4;4	Protein FAM32A	FAM32A	sp|Q9Y421|FA32A_HUMAN Protein FAM32A OS=Homo sapiens OX=9606 GN=FAM32A PE=1 SV=2;sp|Q9Y421-3|FA32A_HUMAN Isoform 3 of Protein FAM32A OS=Homo sapiens OX=9606 GN=FAM32A;sp|Q9Y421-2|FA32A_HUMAN Isoform 2 of Protein FAM32A OS=Homo sapiens OX=9606 GN=FAM32A	FA32A	26.1944	27.3793	27.1285	23.0533	26.772	25.9112
1369		1.16313	0.646029	Color2 [DarkGray]	1	4	NA	20.1395	19.6533	19.8812	19.0338	19.6856	19.0166	Q9Y512	Q9Y512	1	1	1	Sorting and assembly machinery component 50 homolog	SAMM50	sp|Q9Y512|SAM50_HUMAN Sorting and assembly machinery component 50 homolog OS=Homo sapiens OX=9606 GN=SAMM50 PE=1 SV=3	SAM50	20.1395	NA	19.8812	NA	NA	NA
1374		0.648461	1.28925	Color2 [DarkGray]	1	4	NA	19.9835	20.1791	21.258	20.5656	17.7724	19.2149	Q9Y5L0-3;Q9Y5L0;Q9Y5L0-1;Q9Y5L0-5	Q9Y5L0-3;Q9Y5L0;Q9Y5L0-1;Q9Y5L0-5	4;4;4;3	4;4;4;3	4;4;4;3	Transportin-3	TNPO3	sp|Q9Y5L0-3|TNPO3_HUMAN Isoform 3 of Transportin-3 OS=Homo sapiens OX=9606 GN=TNPO3;sp|Q9Y5L0|TNPO3_HUMAN Transportin-3 OS=Homo sapiens OX=9606 GN=TNPO3 PE=1 SV=3;sp|Q9Y5L0-1|TNPO3_HUMAN Isoform 1 of Transportin-3 OS=Homo sapiens OX=9606 GN=TNPO3;sp|Q9Y5L0	TNPO3	19.9835	20.1791	21.258	NA	NA	NA
1378		0.564115	-2.30338	Color2 [DarkGray]	1	4	NA	21.0471	19.6111	16.8776	18.8547	22.3489	23.2424	Q9Y5V0	Q9Y5V0	2	2	2	Zinc finger protein 706	ZNF706	sp|Q9Y5V0|ZN706_HUMAN Zinc finger protein 706 OS=Homo sapiens OX=9606 GN=ZNF706 PE=1 SV=1	ZN706	21.0471	NA	NA	NA	22.3489	23.2424
1379		0.353573	0.508808	Color2 [DarkGray]	1	4	NA	21.2348	21.78	21.652	20.1694	20.841	22.13	Q9Y657;Q5JUX0	Q9Y657;Q5JUX0	3;2	3;2	2;1	Spindlin-1;Spindlin-3	SPIN1;SPIN3	sp|Q9Y657|SPIN1_HUMAN Spindlin-1 OS=Homo sapiens OX=9606 GN=SPIN1 PE=1 SV=3;sp|Q5JUX0|SPIN3_HUMAN Spindlin-3 OS=Homo sapiens OX=9606 GN=SPIN3 PE=1 SV=1	SPIN1, SPIN3	21.2348	21.78	21.652	NA	20.841	22.13
139	+	2.5064	4.3257	Color2 [DarkGray]	1	4	NA	22.6626	23.1367	22.5463	18.8871	19.3115	17.1699	O75190-2;O75190-3;O75190;Q8WWF6;O75190-4;Q8NHS0;P25686-2;Q7Z6W7;P25686	O75190-2;O75190-3;O75190	5;5;5;2;2;1;1;1;1	5;5;5;2;2;1;1;1;1	5;5;5;2;2;1;1;1;1	DnaJ homolog subfamily B member 6	DNAJB6	sp|O75190-2|DNJB6_HUMAN Isoform B of DnaJ homolog subfamily B member 6 OS=Homo sapiens OX=9606 GN=DNAJB6;sp|O75190-3|DNJB6_HUMAN Isoform C of DnaJ homolog subfamily B member 6 OS=Homo sapiens OX=9606 GN=DNAJB6;sp|O75190|DNJB6_HUMAN DnaJ homolog subfamily B	DNJB6	22.6626	23.1367	22.5463	NA	NA	NA
145		0.706715	1.66375	Color2 [DarkGray]	1	4	NA	20.3223	22.1225	21.424	19.5752	21.2755	18.0269	O75394	O75394	1	1	1	39S ribosomal protein L33, mitochondrial	MRPL33	sp|O75394|RM33_HUMAN 39S ribosomal protein L33, mitochondrial OS=Homo sapiens OX=9606 GN=MRPL33 PE=1 SV=1	RM33	NA	22.1225	21.424	NA	21.2755	NA
147		0.41164	1.03935	Color2 [DarkGray]	1	4	NA	18.4212	21.6139	21.1737	18.5818	19.7134	19.7956	O75489;O75489-2	O75489	5;2	5;2	5;2	NADH dehydrogenase [ubiquinone] iron-sulfur protein 3, mitochondrial	NDUFS3	sp|O75489|NDUS3_HUMAN NADH dehydrogenase [ubiquinone] iron-sulfur protein 3, mitochondrial OS=Homo sapiens OX=9606 GN=NDUFS3 PE=1 SV=1	NDUS3	NA	21.6139	21.1737	NA	NA	NA
158		0.532685	1.33757	Color2 [DarkGray]	1	4	NA	22.3762	22.3378	22.6374	19.2278	23.0461	21.0648	O75688-4;O75688-2;O75688;O75688-5;O75688-3	O75688-4;O75688-2;O75688;O75688-5	5;5;5;4;1	5;5;5;4;1	5;5;5;4;1	Protein phosphatase 1B	PPM1B	sp|O75688-4|PPM1B_HUMAN Isoform 4 of Protein phosphatase 1B OS=Homo sapiens OX=9606 GN=PPM1B;sp|O75688-2|PPM1B_HUMAN Isoform Beta-2 of Protein phosphatase 1B OS=Homo sapiens OX=9606 GN=PPM1B;sp|O75688|PPM1B_HUMAN Protein phosphatase 1B OS=Homo sapiens OX=9	PPM1B	22.3762	22.3378	22.6374	NA	23.0461	21.0648
16		0.359802	0.694199	Color2 [DarkGray]	1	4	NA	20.94	20.1386	20.5778	18.318	20.6531	20.6027	P62308;A8MWD9	P62308;A8MWD9	1;1	1;1	1;1	Small nuclear ribonucleoprotein G;Putative small nuclear ribonucleoprotein G-like protein 15	SNRPG;SNRPGP15	sp|P62308|RUXG_HUMAN Small nuclear ribonucleoprotein G OS=Homo sapiens OX=9606 GN=SNRPG PE=1 SV=1;sp|A8MWD9|RUXGL_HUMAN Putative small nuclear ribonucleoprotein G-like protein 15 OS=Homo sapiens OX=9606 GN=SNRPGP15 PE=5 SV=2	RUXG, RUXGL	20.94	20.1386	20.5778	NA	NA	20.6027
160		1.57885	1.51078	Color2 [DarkGray]	1	4	NA	19.3596	20.1433	20.6074	18.4507	18.1421	18.9852	O75694-2;O75694	O75694-2;O75694	5;5	5;5	5;5	Nuclear pore complex protein Nup155	NUP155	sp|O75694-2|NU155_HUMAN Isoform 2 of Nuclear pore complex protein Nup155 OS=Homo sapiens OX=9606 GN=NUP155;sp|O75694|NU155_HUMAN Nuclear pore complex protein Nup155 OS=Homo sapiens OX=9606 GN=NUP155 PE=1 SV=1	NU155	NA	20.1433	20.6074	NA	NA	NA
162		0.0967034	-0.43917	Color2 [DarkGray]	1	4	NA	19.3558	22.3773	20.7278	18.6176	21.9459	23.2148	O75920-2;O75920	O75920-2;O75920	2;2	2;2	2;2	Small EDRK-rich factor 1	SERF1A	sp|O75920-2|SERF1_HUMAN Isoform Short of Small EDRK-rich factor 1 OS=Homo sapiens OX=9606 GN=SERF1A;sp|O75920|SERF1_HUMAN Small EDRK-rich factor 1 OS=Homo sapiens OX=9606 GN=SERF1A PE=1 SV=1	SERF1	NA	22.3773	20.7278	NA	21.9459	23.2148
164		0.0679364	-0.389937	Color2 [DarkGray]	1	4	NA	19.7963	23.4086	17.9657	18.3753	21.7895	22.1757	O75940	O75940	2	2	2	Survival of motor neuron-related-splicing factor 30	SMNDC1	sp|O75940|SPF30_HUMAN Survival of motor neuron-related-splicing factor 30 OS=Homo sapiens OX=9606 GN=SMNDC1 PE=1 SV=1	SPF30	NA	23.4086	NA	NA	21.7895	22.1757
169	+	2.8433	4.35071	Color2 [DarkGray]	1	4	NA	23.9315	24.2329	23.2205	19.8964	18.5097	19.9267	O94905	O94905	5	5	3	Erlin-2	ERLIN2	sp|O94905|ERLN2_HUMAN Erlin-2 OS=Homo sapiens OX=9606 GN=ERLIN2 PE=1 SV=1	ERLN2	23.9315	24.2329	23.2205	NA	NA	NA
176	+	2.50459	4.79321	Color2 [DarkGray]	1	4	NA	23.5196	23.9428	25.0628	18.9839	18.6071	20.5546	O95373	O95373	14	14	14	Importin-7	IPO7	sp|O95373|IPO7_HUMAN Importin-7 OS=Homo sapiens OX=9606 GN=IPO7 PE=1 SV=1	IPO7	23.5196	23.9428	25.0628	NA	NA	NA
178	+	5.01793	12.6598	Color2 [DarkGray]	1	4	NA	30.6571	30.7698	31.6936	18.1085	18.9978	18.0349	O95476	O95476	15	15	15	CTD nuclear envelope phosphatase 1	CTDNEP1	sp|O95476|CNEP1_HUMAN CTD nuclear envelope phosphatase 1 OS=Homo sapiens OX=9606 GN=CTDNEP1 PE=1 SV=2	CNEP1	30.6571	30.7698	31.6936	NA	NA	NA
183	+	3.25581	8.12136	Color2 [DarkGray]	1	4	NA	27.2608	27.4207	27.3495	18.966	17.9684	20.7325	O95816;O95816-2	O95816;O95816-2	14;13	14;13	14;13	BAG family molecular chaperone regulator 2	BAG2	sp|O95816|BAG2_HUMAN BAG family molecular chaperone regulator 2 OS=Homo sapiens OX=9606 GN=BAG2 PE=1 SV=1;sp|O95816-2|BAG2_HUMAN Isoform 2 of BAG family molecular chaperone regulator 2 OS=Homo sapiens OX=9606 GN=BAG2	BAG2	27.2608	27.4207	27.3495	NA	NA	NA
187	+	2.54643	6.70294	Color2 [DarkGray]	1	4	NA	25.9561	25.4551	26.414	17.276	20.0153	20.4251	O96008;O96008-2	O96008;O96008-2	8;6	8;6	8;6	Mitochondrial import receptor subunit TOM40 homolog	TOMM40	sp|O96008|TOM40_HUMAN Mitochondrial import receptor subunit TOM40 homolog OS=Homo sapiens OX=9606 GN=TOMM40 PE=1 SV=1;sp|O96008-2|TOM40_HUMAN Isoform 2 of Mitochondrial import receptor subunit TOM40 homolog OS=Homo sapiens OX=9606 GN=TOMM40	TOM40	25.9561	25.4551	26.414	NA	NA	NA
196		1.2427	3.31099	Color2 [DarkGray]	1	4	NA	22.7703	22.0087	24.347	18.9803	21.7947	18.418	P01040	P01040	3	3	3	Cystatin-A;Cystatin-A, N-terminally processed	CSTA	sp|P01040|CYTA_HUMAN Cystatin-A OS=Homo sapiens OX=9606 GN=CSTA PE=1 SV=1	CYTA	22.7703	22.0087	24.347	NA	21.7947	NA
2		0.777817	1.2941	Color2 [DarkGray]	1	4	NA	32.0861	32.484	32.3031	29.5177	32.0258	31.4474	A2NJV5;A0A0A0MRZ7;A0A075B6S2;A0A075B6S6;A0A075B6P5;A0A087WW87;P06310;P01615;P01614	A2NJV5;A0A0A0MRZ7;A0A075B6S2;A0A075B6S6;A0A075B6P5;A0A087WW87;P06310;P01615;P01614	3;3;3;2;2;2;2;2;2	3;3;3;2;2;2;2;2;2	3;3;3;2;2;2;2;2;2	Ig kappa chain V-II region RPMI 6410;Ig kappa chain V-II region FR;Ig kappa chain V-II region Cum	IGKV A18;IGKV2D-26;IGKV2D-29;IGKV2D-30;IGKV2D-28;IGKV2-40	sp|A2NJV5|KV229_HUMAN Immunoglobulin kappa variable 2-29 OS=Homo sapiens OX=9606 GN=IGKV2-29 PE=3 SV=2;sp|A0A0A0MRZ7|KVD26_HUMAN Immunoglobulin kappa variable 2D-26 OS=Homo sapiens OX=9606 GN=IGKV2D-26 PE=3 SV=1;sp|A0A075B6S2|KVD29_HUMAN Immunoglobulin kap	KV229, KVD26, KVD29	32.0861	32.484	32.3031	29.5177	32.0258	31.4474
207		0.742381	1.5159	Color2 [DarkGray]	1	4	NA	19.1755	21.3098	21.5522	19.1891	18.19	20.1108	P02545;P02545-2;P02545-6;P02545-3;P02545-5;P02545-4;Q03252	P02545;P02545-2;P02545-6;P02545-3;P02545-5;P02545-4	20;19;19;19;16;16;1	20;19;19;19;16;16;1	19;18;18;18;15;15;0	Prelamin-A/C;Lamin-A/C	LMNA	sp|P02545|LMNA_HUMAN Prelamin-A/C OS=Homo sapiens OX=9606 GN=LMNA PE=1 SV=1;sp|P02545-2|LMNA_HUMAN Isoform C of Prelamin-A/C OS=Homo sapiens OX=9606 GN=LMNA;sp|P02545-6|LMNA_HUMAN Isoform 6 of Prelamin-A/C OS=Homo sapiens OX=9606 GN=LMNA;sp|P02545-3|LMNA_H	LMNA	NA	21.3098	21.5522	NA	NA	NA
212		0.840081	3.4303	Color2 [DarkGray]	1	4	NA	23.7057	23.8708	18.1561	18.7276	18.7405	17.9737	P02786	P02786	6	6	6	Transferrin receptor protein 1;Transferrin receptor protein 1, serum form	TFRC	sp|P02786|TFR1_HUMAN Transferrin receptor protein 1 OS=Homo sapiens OX=9606 GN=TFRC PE=1 SV=2	TFR1	23.7057	23.8708	NA	NA	NA	NA
221		0.220721	1.35645	Color2 [DarkGray]	1	4	NA	25.1748	18.136	23.1969	18.5671	21.4236	22.4477	P04259	P04259	47	2	1	Keratin, type II cytoskeletal 6B	KRT6B	sp|P04259|K2C6B_HUMAN Keratin, type II cytoskeletal 6B OS=Homo sapiens OX=9606 GN=KRT6B PE=1 SV=5	K2C6B	25.1748	NA	23.1969	NA	21.4236	22.4477
224		0.781938	4.113	Color2 [DarkGray]	1	4	NA	22.2448	18.9336	26.6474	17.2912	17.8367	20.359	P04406;P04406-2	P04406;P04406-2	11;10	11;10	11;10	Glyceraldehyde-3-phosphate dehydrogenase	GAPDH	sp|P04406|G3P_HUMAN Glyceraldehyde-3-phosphate dehydrogenase OS=Homo sapiens OX=9606 GN=GAPDH PE=1 SV=3;sp|P04406-2|G3P_HUMAN Isoform 2 of Glyceraldehyde-3-phosphate dehydrogenase OS=Homo sapiens OX=9606 GN=GAPDH	G3P	22.2448	NA	26.6474	NA	NA	20.359
226	+	2.24192	4.41519	Color2 [DarkGray]	1	4	NA	23.1798	22.7284	23.9855	17.769	18.6167	20.2623	P04792	P04792	4	4	4	Heat shock protein beta-1	HSPB1	sp|P04792|HSPB1_HUMAN Heat shock protein beta-1 OS=Homo sapiens OX=9606 GN=HSPB1 PE=1 SV=2	HSPB1	23.1798	22.7284	23.9855	NA	NA	20.2623
227	+	3.86038	8.74771	Color2 [DarkGray]	1	4	NA	27.6429	26.3154	27.5389	17.5867	18.5989	19.0685	P04843	P04843	27	27	27	Dolichyl-diphosphooligosaccharide--protein glycosyltransferase subunit 1	RPN1	sp|P04843|RPN1_HUMAN Dolichyl-diphosphooligosaccharide--protein glycosyltransferase subunit 1 OS=Homo sapiens OX=9606 GN=RPN1 PE=1 SV=1	RPN1	27.6429	26.3154	27.5389	NA	NA	NA
228		0.533317	1.66735	Color2 [DarkGray]	1	4	NA	23.2415	18.536	21.317	19.6749	19.3723	19.0452	P04844-2;P04844	P04844-2;P04844	7;7	7;7	7;7	Dolichyl-diphosphooligosaccharide--protein glycosyltransferase subunit 2	RPN2	sp|P04844-2|RPN2_HUMAN Isoform 2 of Dolichyl-diphosphooligosaccharide--protein glycosyltransferase subunit 2 OS=Homo sapiens OX=9606 GN=RPN2;sp|P04844|RPN2_HUMAN Dolichyl-diphosphooligosaccharide--protein glycosyltransferase subunit 2 OS=Homo sapiens OX=96	RPN2	23.2415	NA	21.317	NA	NA	NA
234		0.184992	1.30787	Color2 [DarkGray]	1	4	NA	18.5097	19.875	27.075	19.6897	20.5435	21.3029	P05109	P05109	4	4	4	Protein S100-A8;Protein S100-A8, N-terminally processed	S100A8	sp|P05109|S10A8_HUMAN Protein S100-A8 OS=Homo sapiens OX=9606 GN=S100A8 PE=1 SV=1	S10A8	NA	19.875	27.075	NA	20.5435	21.3029
235		0.519606	1.71237	Color2 [DarkGray]	1	4	NA	26.254	26.4679	27.0014	22.3397	24.9552	27.2913	P05114	P05114	6	6	6	Non-histone chromosomal protein HMG-14	HMGN1	sp|P05114|HMGN1_HUMAN Non-histone chromosomal protein HMG-14 OS=Homo sapiens OX=9606 GN=HMGN1 PE=1 SV=3	HMGN1	26.254	26.4679	27.0014	22.3397	24.9552	27.2913
236	+	3.03369	5.71781	Color2 [DarkGray]	1	4	NA	26.5434	26.9083	26.2706	20.0517	22.0848	20.4324	P05141;Q9H0C2	P05141	12;3	12;3	4;0	ADP/ATP translocase 2;ADP/ATP translocase 2, N-terminally processed	SLC25A5	sp|P05141|ADT2_HUMAN ADP/ATP translocase 2 OS=Homo sapiens OX=9606 GN=SLC25A5 PE=1 SV=7	ADT2	26.5434	26.9083	26.2706	20.0517	22.0848	NA
240		0.362267	0.922338	Color2 [DarkGray]	1	4	NA	27.0716	28.0707	27.3797	24.6705	26.9303	28.1543	P05204;Q15651-2;Q15651	P05204	4;1;1	4;1;1	4;1;1	Non-histone chromosomal protein HMG-17	HMGN2	sp|P05204|HMGN2_HUMAN Non-histone chromosomal protein HMG-17 OS=Homo sapiens OX=9606 GN=HMGN2 PE=1 SV=3	HMGN2	27.0716	28.0707	27.3797	24.6705	26.9303	28.1543
242		0.0974161	0.503537	Color2 [DarkGray]	1	4	NA	19.1372	21.6938	22.9111	17.972	21.2314	23.0281	P05387	P05387	10	10	10	60S acidic ribosomal protein P2	RPLP2	sp|P05387|RLA2_HUMAN 60S acidic ribosomal protein P2 OS=Homo sapiens OX=9606 GN=RPLP2 PE=1 SV=1	RLA2	NA	21.6938	22.9111	NA	21.2314	23.0281
243		0.40633	1.09659	Color2 [DarkGray]	1	4	NA	22.9898	23.3557	22.5242	19.722	22.3551	23.5028	P05388;P05388-2;Q8NHW5	P05388;P05388-2;Q8NHW5	14;13;10	14;13;10	14;13;10	60S acidic ribosomal protein P0;60S acidic ribosomal protein P0-like	RPLP0;RPLP0P6	sp|P05388|RLA0_HUMAN 60S acidic ribosomal protein P0 OS=Homo sapiens OX=9606 GN=RPLP0 PE=1 SV=1;sp|P05388-2|RLA0_HUMAN Isoform 2 of 60S acidic ribosomal protein P0 OS=Homo sapiens OX=9606 GN=RPLP0;sp|Q8NHW5|RLA0L_HUMAN 60S acidic ribosomal protein P0-like	RLA0, RLA0L	22.9898	23.3557	22.5242	19.722	22.3551	23.5028
245		1.08045	2.24894	Color2 [DarkGray]	1	4	NA	22.8936	19.6628	21.1729	18.615	18.7946	19.5728	P05783;CON__H-INV:HIT000015463	P05783	16;1	15;1	10;1	Keratin, type I cytoskeletal 18	KRT18	sp|P05783|K1C18_HUMAN Keratin, type I cytoskeletal 18 OS=Homo sapiens OX=9606 GN=KRT18 PE=1 SV=2	K1C18	22.8936	NA	21.1729	NA	NA	NA
250		1.53128	2.11921	Color2 [DarkGray]	1	4	NA	21.8347	20.5399	19.7139	18.4116	18.9052	18.4141	P06493;P06493-2;P11802-2;O94921-2;Q9NYV4;Q9NYV4-2;Q14004-2;Q9NYV4-3;Q00536-2;Q00537-2;Q00537;Q07002-3;Q00536-3;Q00536;Q07002;O94921;Q96Q40;Q96Q40-5;O94921-3;Q96Q40-3;Q96Q40-4;Q96Q40-6;Q00534;Q00526;P11802;P24941;Q00535;P24941-2;Q00535-2;Q14004	P06493;P06493-2	4;3;1;1;1;1;1;1;1;1;1;1;1;1;1;1;1;1;1;1;1;1;1;1;1;1;1;1;1;1	4;3;1;1;1;1;1;1;1;1;1;1;1;1;1;1;1;1;1;1;1;1;1;1;1;1;1;1;1;1	3;3;0;0;0;0;0;0;0;0;0;0;0;0;0;0;0;0;0;0;0;0;0;0;0;0;0;0;0;0	Cyclin-dependent kinase 1	CDK1	sp|P06493|CDK1_HUMAN Cyclin-dependent kinase 1 OS=Homo sapiens OX=9606 GN=CDK1 PE=1 SV=3;sp|P06493-2|CDK1_HUMAN Isoform 2 of Cyclin-dependent kinase 1 OS=Homo sapiens OX=9606 GN=CDK1	CDK1	21.8347	20.5399	NA	NA	NA	NA
251	+	2.67551	6.05299	Color2 [DarkGray]	1	4	NA	26.2204	24.2311	25.4321	18.6276	18.5933	20.5037	P06576	P06576	20	20	20	ATP synthase subunit beta, mitochondrial	ATP5B	sp|P06576|ATPB_HUMAN ATP synthase subunit beta, mitochondrial OS=Homo sapiens OX=9606 GN=ATP5F1B PE=1 SV=3	ATPB	26.2204	24.2311	25.4321	NA	NA	NA
252		0.572657	3.37133	Color2 [DarkGray]	1	4	NA	22.9179	20.6054	28.6857	18.7507	21.0226	22.3217	P06702	P06702	7	7	7	Protein S100-A9	S100A9	sp|P06702|S10A9_HUMAN Protein S100-A9 OS=Homo sapiens OX=9606 GN=S100A9 PE=1 SV=1	S10A9	22.9179	20.6054	28.6857	NA	21.0226	22.3217
254		0.168608	0.477114	Color2 [DarkGray]	1	4	NA	19.0591	20.1249	20.7936	18.2405	18.9532	21.3525	P06748;P06748-2;P06748-3	P06748;P06748-2;P06748-3	12;12;10	12;12;10	12;12;10	Nucleophosmin	NPM1	sp|P06748|NPM_HUMAN Nucleophosmin OS=Homo sapiens OX=9606 GN=NPM1 PE=1 SV=2;sp|P06748-2|NPM_HUMAN Isoform 2 of Nucleophosmin OS=Homo sapiens OX=9606 GN=NPM1;sp|P06748-3|NPM_HUMAN Isoform 3 of Nucleophosmin OS=Homo sapiens OX=9606 GN=NPM1	NPM	NA	20.1249	20.7936	NA	NA	21.3525
260		0.776349	2.13949	Color2 [DarkGray]	1	4	NA	23.3594	22.1689	24.8046	19.3468	22.7548	21.8128	P07355-2;P07355;A6NMY6	P07355-2;P07355;A6NMY6	11;11;8	11;11;8	11;11;8	Annexin A2;Putative annexin A2-like protein	ANXA2;ANXA2P2	sp|P07355-2|ANXA2_HUMAN Isoform 2 of Annexin A2 OS=Homo sapiens OX=9606 GN=ANXA2;sp|P07355|ANXA2_HUMAN Annexin A2 OS=Homo sapiens OX=9606 GN=ANXA2 PE=1 SV=2;sp|A6NMY6|AXA2L_HUMAN Putative annexin A2-like protein OS=Homo sapiens OX=9606 GN=ANXA2P2 PE=5 SV=2	ANXA2, AXA2L	23.3594	22.1689	24.8046	NA	22.7548	21.8128
261	+	3.55847	8.83631	Color2 [DarkGray]	1	4	NA	27.9671	26.9063	27.5912	18.1967	17.7924	19.9666	P07437	P07437	21	5	4	Tubulin beta chain	TUBB	sp|P07437|TBB5_HUMAN Tubulin beta chain OS=Homo sapiens OX=9606 GN=TUBB PE=1 SV=2	TBB5	27.9671	26.9063	27.5912	NA	NA	19.9666
264	+	2.57815	5.11089	Color2 [DarkGray]	1	4	NA	22.7578	22.085	24.571	18.0644	18.3441	17.6725	P07900;P07900-2;Q14568;Q58FF6;Q58FG0;Q58FG1	P07900;P07900-2	18;18;5;4;2;1	7;7;1;0;0;0	7;7;1;0;0;0	Heat shock protein HSP 90-alpha	HSP90AA1	sp|P07900|HS90A_HUMAN Heat shock protein HSP 90-alpha OS=Homo sapiens OX=9606 GN=HSP90AA1 PE=1 SV=5;sp|P07900-2|HS90A_HUMAN Isoform 2 of Heat shock protein HSP 90-alpha OS=Homo sapiens OX=9606 GN=HSP90AA1	HS90A	22.7578	22.085	24.571	NA	NA	NA
266		0.851583	2.57962	Color2 [DarkGray]	1	4	NA	22.1847	22.876	21.3918	18.3703	18.096	22.2474	P07910-2;P07910-4	P07910-2;P07910-4	13;11	13;11	3;3	Heterogeneous nuclear ribonucleoproteins C1/C2	HNRNPC	sp|P07910-2|HNRPC_HUMAN Isoform C1 of Heterogeneous nuclear ribonucleoproteins C1/C2 OS=Homo sapiens OX=9606 GN=HNRNPC;sp|P07910-4|HNRPC_HUMAN Isoform 4 of Heterogeneous nuclear ribonucleoproteins C1/C2 OS=Homo sapiens OX=9606 GN=HNRNPC	HNRPC	22.1847	22.876	21.3918	NA	NA	22.2474
272	+	3.64668	7.65278	Color2 [DarkGray]	1	4	NA	26.6707	26.4846	27.0322	18.7578	20.2084	18.263	P08238;Q58FF7;P14625	P08238	23;9;1	23;9;1	11;3;1	Heat shock protein HSP 90-beta	HSP90AB1	sp|P08238|HS90B_HUMAN Heat shock protein HSP 90-beta OS=Homo sapiens OX=9606 GN=HSP90AB1 PE=1 SV=4	HS90B	26.6707	26.4846	27.0322	NA	NA	NA
275	+	2.02933	3.1988	Color2 [DarkGray]	1	4	NA	22.933	23.2149	21.2993	18.6271	19.6144	19.6093	P08574	P08574	2	2	2	Cytochrome c1, heme protein, mitochondrial	CYC1	sp|P08574|CY1_HUMAN Cytochrome c1, heme protein, mitochondrial OS=Homo sapiens OX=9606 GN=CYC1 PE=1 SV=3	CY1	22.933	23.2149	21.2993	NA	NA	NA
276		0.247568	0.683497	Color2 [DarkGray]	1	4	NA	21.234	22.1031	21.5695	18.866	21.6409	22.3491	P08579;P09012	P08579	3;1	3;1	3;1	U2 small nuclear ribonucleoprotein B	SNRPB2	sp|P08579|RU2B_HUMAN U2 small nuclear ribonucleoprotein B OS=Homo sapiens OX=9606 GN=SNRPB2 PE=1 SV=1	RU2B	21.234	22.1031	21.5695	NA	21.6409	22.3491
279		0.478522	2.8313	Color2 [DarkGray]	1	4	NA	27.8961	29.0571	27.6665	20.3116	27.7951	28.019	P08708	P08708	16	16	16	40S ribosomal protein S17	RPS17	sp|P08708|RS17_HUMAN 40S ribosomal protein S17 OS=Homo sapiens OX=9606 GN=RPS17 PE=1 SV=2	RS17	27.8961	29.0571	27.6665	20.3116	27.7951	28.019
285		1.07454	1.31405	Color2 [DarkGray]	1	4	NA	25.3382	24.0431	24.5617	22.5534	24.0552	23.3922	P09382	P09382	6	6	6	Galectin-1	LGALS1	sp|P09382|LEG1_HUMAN Galectin-1 OS=Homo sapiens OX=9606 GN=LGALS1 PE=1 SV=2	LEG1	25.3382	24.0431	24.5617	22.5534	24.0552	23.3922
286		0.175275	0.809401	Color2 [DarkGray]	1	4	NA	22.5282	23.4968	22.3466	18.7114	22.7234	24.5087	P09429;B2RPK0;P23497	P09429;B2RPK0	3;2;1	3;2;1	3;2;1	High mobility group protein B1;Putative high mobility group protein B1-like 1	HMGB1;HMGB1P1	sp|P09429|HMGB1_HUMAN High mobility group protein B1 OS=Homo sapiens OX=9606 GN=HMGB1 PE=1 SV=3;sp|B2RPK0|HGB1A_HUMAN Putative high mobility group protein B1-like 1 OS=Homo sapiens OX=9606 GN=HMGB1P1 PE=5 SV=1	HMGB1, HGB1A	22.5282	23.4968	22.3466	NA	22.7234	24.5087
290		0.748962	3.53009	Color2 [DarkGray]	1	4	NA	25.0942	26.7256	26.0439	18.2175	24.8608	24.1951	Q71UI9;P0C0S5;Q71UI9-3;Q71UI9-4;Q71UI9-2	Q71UI9;P0C0S5;Q71UI9-3;Q71UI9-4;Q71UI9-2	5;5;4;4;4	3;3;3;3;2	3;3;3;3;2	Histone H2A.V;Histone H2A.Z	H2AFV;H2AFZ	sp|Q71UI9|H2AV_HUMAN Histone H2A.V OS=Homo sapiens OX=9606 GN=H2AZ2 PE=1 SV=3;sp|P0C0S5|H2AZ_HUMAN Histone H2A.Z OS=Homo sapiens OX=9606 GN=H2AZ1 PE=1 SV=2;sp|Q71UI9-3|H2AV_HUMAN Isoform 3 of Histone H2A.V OS=Homo sapiens OX=9606 GN=H2AZ2;sp|Q71UI9-4|H2AV_	H2AV, H2AZ	25.0942	26.7256	26.0439	NA	24.8608	24.1951
291		0.848206	4.3251	Color2 [DarkGray]	1	4	NA	26.7746	26.5794	28.1109	23.9063	26.1983	18.385	Q99878;Q96KK5;Q9BTM1;Q16777;Q6FI13;P20671;P0C0S8;Q9BTM1-2	Q99878;Q96KK5;Q9BTM1;Q16777;Q6FI13;P20671;P0C0S8;Q9BTM1-2	6;6;6;6;6;6;6;5	6;6;6;6;6;6;6;5	2;2;2;2;2;2;2;2	Histone H2A type 1-J;Histone H2A type 1-H;Histone H2A.J;Histone H2A type 2-C;Histone H2A type 2-A;Histone H2A type 1-D;Histone H2A type 1	HIST1H2AJ;HIST1H2AH;H2AFJ;HIST2H2AC;HIST2H2AA3;HIST1H2AD;HIST1H2AG	sp|Q99878|H2A1J_HUMAN Histone H2A type 1-J OS=Homo sapiens OX=9606 GN=H2AC14 PE=1 SV=3;sp|Q96KK5|H2A1H_HUMAN Histone H2A type 1-H OS=Homo sapiens OX=9606 GN=H2AC12 PE=1 SV=3;sp|Q9BTM1|H2AJ_HUMAN Histone H2A.J OS=Homo sapiens OX=9606 GN=H2AJ PE=1 SV=1;sp|Q1	H2A1J, H2A1H, H2AJ	26.7746	26.5794	28.1109	23.9063	26.1983	NA
293	+	2.06394	6.68934	Color2 [DarkGray]	1	4	NA	27.4738	28.1286	28.2527	18.5465	22.9563	22.2842	P0DMV8;P0DMV9;P0DMV8-2	P0DMV8;P0DMV9;P0DMV8-2	25;25;23	21;21;19	12;12;11	Heat shock 70 kDa protein 1A;Heat shock 70 kDa protein 1B	HSPA1A;HSPA1B	sp|P0DMV8|HS71A_HUMAN Heat shock 70 kDa protein 1A OS=Homo sapiens OX=9606 GN=HSPA1A PE=1 SV=1;sp|P0DMV9|HS71B_HUMAN Heat shock 70 kDa protein 1B OS=Homo sapiens OX=9606 GN=HSPA1B PE=1 SV=1;sp|P0DMV8-2|HS71A_HUMAN Isoform 2 of Heat shock 70 kDa protein 1A	HS71A, HS71B	27.4738	28.1286	28.2527	NA	22.9563	22.2842
294		0.421875	1.51957	Color2 [DarkGray]	1	4	NA	22.1285	20.7905	20.637	17.7893	18.6637	22.5444	P0DN76;Q01081;Q01081-4;Q01081-2	P0DN76;Q01081;Q01081-4;Q01081-2	2;2;1;1	2;2;1;1	2;2;1;1	Splicing factor U2AF 35 kDa subunit	U2AF1	sp|P0DN76|U2AF5_HUMAN Splicing factor U2AF 35 kDa subunit-like protein OS=Homo sapiens OX=9606 GN=U2AF1L5 PE=1 SV=1;sp|Q01081|U2AF1_HUMAN Splicing factor U2AF 35 kDa subunit OS=Homo sapiens OX=9606 GN=U2AF1 PE=1 SV=3;sp|Q01081-4|U2AF1_HUMAN Isoform 4 of Sp	U2AF5, U2AF1	22.1285	20.7905	20.637	NA	NA	22.5444
296		0.699568	1.47293	Color2 [DarkGray]	1	4	NA	21.1698	20.9427	18.8094	19.9669	18.595	17.9412	P0DPB5;P0DPB6	P0DPB5;P0DPB6	1;1	1;1	1;1			sp|P0DPB5|RPC22_HUMAN Protein POLR1D, isoform 2 OS=Homo sapiens OX=9606 GN=POLR1D PE=1 SV=1;sp|P0DPB6|RPAC2_HUMAN DNA-directed RNA polymerases I and III subunit RPAC2 OS=Homo sapiens OX=9606 GN=POLR1D PE=1 SV=1	RPC22, RPAC2	21.1698	20.9427	NA	NA	NA	NA
298		0.591526	1.82579	Color2 [DarkGray]	1	4	NA	23.9251	22.4929	25.0157	19.6461	23.1281	23.1822	P10599-2;P10599	P10599-2;P10599	2;2	2;2	2;2	Thioredoxin	TXN	sp|P10599-2|THIO_HUMAN Isoform 2 of Thioredoxin OS=Homo sapiens OX=9606 GN=TXN;sp|P10599|THIO_HUMAN Thioredoxin OS=Homo sapiens OX=9606 GN=TXN PE=1 SV=3	THIO	23.9251	22.4929	25.0157	NA	23.1281	23.1822
300	+	2.77101	4.69109	Color2 [DarkGray]	1	4	NA	22.4271	23.6825	23.0475	18.7308	19.0002	17.3528	P10809;P10809-2	P10809	9;2	9;2	9;2	60 kDa heat shock protein, mitochondrial	HSPD1	sp|P10809|CH60_HUMAN 60 kDa heat shock protein, mitochondrial OS=Homo sapiens OX=9606 GN=HSPD1 PE=1 SV=2	CH60	22.4271	23.6825	23.0475	NA	NA	NA
301		0.888429	3.07038	Color2 [DarkGray]	1	4	NA	20.6325	20.504	25.298	18.5085	19.0728	19.642	P10909-4;P10909-6;P10909;P10909-5;P10909-2;P10909-3	P10909-4;P10909-6;P10909;P10909-5;P10909-2;P10909-3	4;4;4;4;4;3	4;4;4;4;4;3	4;4;4;4;4;3	Clusterin;Clusterin beta chain;Clusterin alpha chain	CLU	sp|P10909-4|CLUS_HUMAN Isoform 4 of Clusterin OS=Homo sapiens OX=9606 GN=CLU;sp|P10909-6|CLUS_HUMAN Isoform 6 of Clusterin OS=Homo sapiens OX=9606 GN=CLU;sp|P10909|CLUS_HUMAN Clusterin OS=Homo sapiens OX=9606 GN=CLU PE=1 SV=1;sp|P10909-5|CLUS_HUMAN Isoform	CLUS	20.6325	NA	25.298	NA	NA	NA
302	+	2.07811	5.35041	Color2 [DarkGray]	1	4	NA	24.7157	23.6513	26.0408	17.859	20.8125	19.6853	P11021	P11021	28	27	27	78 kDa glucose-regulated protein	HSPA5	sp|P11021|BIP_HUMAN Endoplasmic reticulum chaperone BiP OS=Homo sapiens OX=9606 GN=HSPA5 PE=1 SV=2	BIP	24.7157	23.6513	26.0408	NA	NA	NA
303	+	2.90492	8.13483	Color2 [DarkGray]	1	4	NA	30.3923	30.1556	30.7642	20.363	22.9764	23.5682	P11142;P11142-2;P54652	P11142;P11142-2	37;31;12	37;31;12	30;26;6	Heat shock cognate 71 kDa protein	HSPA8	sp|P11142|HSP7C_HUMAN Heat shock cognate 71 kDa protein OS=Homo sapiens OX=9606 GN=HSPA8 PE=1 SV=1;sp|P11142-2|HSP7C_HUMAN Isoform 2 of Heat shock cognate 71 kDa protein OS=Homo sapiens OX=9606 GN=HSPA8	HSP7C	30.3923	30.1556	30.7642	20.363	22.9764	23.5682
304		0.1023	-0.453709	Color2 [DarkGray]	1	4	NA	22.5569	19.8477	19.653	18.6363	21.8493	22.9332	P11387;Q969P6-2;Q969P6	P11387	8;2;2	8;2;2	8;2;2	DNA topoisomerase 1	TOP1	sp|P11387|TOP1_HUMAN DNA topoisomerase 1 OS=Homo sapiens OX=9606 GN=TOP1 PE=1 SV=2	TOP1	22.5569	19.8477	NA	NA	21.8493	22.9332
309		0.684098	2.07742	Color2 [DarkGray]	1	4	NA	23.2472	22.3995	18.7687	19.4059	19.6385	19.1387	P12236	P12236	11	2	2	ADP/ATP translocase 3;ADP/ATP translocase 3, N-terminally processed	SLC25A6	sp|P12236|ADT3_HUMAN ADP/ATP translocase 3 OS=Homo sapiens OX=9606 GN=SLC25A6 PE=1 SV=4	ADT3	23.2472	22.3995	NA	NA	NA	NA
311		0.555063	2.80003	Color2 [DarkGray]	1	4	NA	20.2226	19.7143	26.291	18.1844	18.9812	20.6622	P12273	P12273	3	3	3	Prolactin-inducible protein	PIP	sp|P12273|PIP_HUMAN Prolactin-inducible protein OS=Homo sapiens OX=9606 GN=PIP PE=1 SV=1	PIP	20.2226	NA	26.291	NA	NA	20.6622
328		0.697554	2.08326	Color2 [DarkGray]	1	4	NA	23.1451	23.1418	23.0216	18.7013	20.9447	23.4128	P14923	P14923	30	30	28	Junction plakoglobin	JUP	sp|P14923|PLAK_HUMAN Junction plakoglobin OS=Homo sapiens OX=9606 GN=JUP PE=1 SV=3	PLAK	23.1451	23.1418	23.0216	NA	20.9447	23.4128
331		1.29798	2.87158	Color2 [DarkGray]	1	4	NA	23.9735	23.5298	23.3737	19.0706	20.5946	22.5971	P15880	P15880	12	12	12	40S ribosomal protein S2	RPS2	sp|P15880|RS2_HUMAN 40S ribosomal protein S2 OS=Homo sapiens OX=9606 GN=RPS2 PE=1 SV=2	RS2	23.9735	23.5298	23.3737	NA	20.5946	22.5971
332		0.527784	2.45704	Color2 [DarkGray]	1	4	NA	24.2327	24.382	25.5053	18.2401	24.0247	24.4841	P15924;P15924-3;P15924-2	P15924;P15924-3;P15924-2	50;42;39	50;42;39	50;42;39	Desmoplakin	DSP	sp|P15924|DESP_HUMAN Desmoplakin OS=Homo sapiens OX=9606 GN=DSP PE=1 SV=3;sp|P15924-3|DESP_HUMAN Isoform DSPIa of Desmoplakin OS=Homo sapiens OX=9606 GN=DSP;sp|P15924-2|DESP_HUMAN Isoform DPII of Desmoplakin OS=Homo sapiens OX=9606 GN=DSP	DESP	24.2327	24.382	25.5053	NA	24.0247	24.4841
336		0.625692	1.93942	Color2 [DarkGray]	1	4	NA	19.95	23.5185	22.7934	19.1411	21.8836	19.4189	P16403;P16402;P22492;Q02539	P16403;P16402	14;10;5;5	14;10;5;5	4;0;0;0	Histone H1.2;Histone H1.3	HIST1H1C;HIST1H1D	sp|P16403|H12_HUMAN Histone H1.2 OS=Homo sapiens OX=9606 GN=H1-2 PE=1 SV=2;sp|P16402|H13_HUMAN Histone H1.3 OS=Homo sapiens OX=9606 GN=H1-3 PE=1 SV=2	H12, H13	NA	23.5185	22.7934	NA	21.8836	NA
339	+	2.49137	6.3529	Color2 [DarkGray]	1	4	NA	27.0553	26.7094	27.1989	20.6782	22.3386	18.8882	P17066;P48741	P17066;P48741	10;5	1;1	1;1	Heat shock 70 kDa protein 6;Putative heat shock 70 kDa protein 7	HSPA6;HSPA7	sp|P17066|HSP76_HUMAN Heat shock 70 kDa protein 6 OS=Homo sapiens OX=9606 GN=HSPA6 PE=1 SV=2;sp|P48741|HSP77_HUMAN Putative heat shock 70 kDa protein 7 OS=Homo sapiens OX=9606 GN=HSPA7 PE=5 SV=2	HSP76,HSP77	27.0553	26.7094	27.1989	20.6782	22.3386	NA
340		0.299865	2.34485	Color2 [DarkGray]	1	4	NA	25.7526	27.2177	25.782	17.652	26.551	27.5146	P17096;P17096-3	P17096;P17096-3	4;4	4;4	3;3	High mobility group protein HMG-I/HMG-Y	HMGA1	sp|P17096|HMGA1_HUMAN High mobility group protein HMG-I/HMG-Y OS=Homo sapiens OX=9606 GN=HMGA1 PE=1 SV=3;sp|P17096-3|HMGA1_HUMAN Isoform HMG-R of High mobility group protein HMG-I/HMG-Y OS=Homo sapiens OX=9606 GN=HMGA1	HMGA1	25.7526	27.2177	25.782	NA	26.551	27.5146
343		0.243406	0.443557	Color2 [DarkGray]	1	4	NA	18.8088	20.8571	20.3669	19.5231	20.228	18.951	P17844;P17844-2	P17844;P17844-2	26;24	25;23	21;19	Probable ATP-dependent RNA helicase DDX5	DDX5	sp|P17844|DDX5_HUMAN Probable ATP-dependent RNA helicase DDX5 OS=Homo sapiens OX=9606 GN=DDX5 PE=1 SV=1;sp|P17844-2|DDX5_HUMAN Isoform 2 of Probable ATP-dependent RNA helicase DDX5 OS=Homo sapiens OX=9606 GN=DDX5	DDX5	NA	20.8571	20.3669	NA	20.228	NA
344		0.385564	1.11616	Color2 [DarkGray]	1	4	NA	20.0413	22.1616	20.261	19.6127	21.5092	17.9936	P17931	P17931	5	5	5	Galectin-3	LGALS3	sp|P17931|LEG3_HUMAN Galectin-3 OS=Homo sapiens OX=9606 GN=LGALS3 PE=1 SV=5	LEG3	NA	22.1616	20.261	NA	21.5092	NA
346	+	2.42871	2.08203	Color2 [DarkGray]	1	4	NA	20.3649	20.5809	20.7253	17.9064	19.0383	18.4803	P17987	P17987	3	3	3	T-complex protein 1 subunit alpha	TCP1	sp|P17987|TCPA_HUMAN T-complex protein 1 subunit alpha OS=Homo sapiens OX=9606 GN=TCP1 PE=1 SV=1	TCPA	20.3649	20.5809	20.7253	NA	NA	NA
347		0.0772466	0.301114	Color2 [DarkGray]	1	4	NA	21.8044	18.2206	22.1317	20.5447	21.3181	19.3905	P18077	P18077	12	12	12	60S ribosomal protein L35a	RPL35A	sp|P18077|RL35A_HUMAN 60S ribosomal protein L35a OS=Homo sapiens OX=9606 GN=RPL35A PE=1 SV=2	RL35A	21.8044	NA	22.1317	20.5447	21.3181	NA
348		1.06098	3.31231	Color2 [DarkGray]	1	4	NA	23.9788	21.3675	23.3791	17.5171	19.4761	21.7953	P18124	P18124	21	21	21	60S ribosomal protein L7	RPL7	sp|P18124|RL7_HUMAN 60S ribosomal protein L7 OS=Homo sapiens OX=9606 GN=RPL7 PE=1 SV=1	RL7	23.9788	21.3675	23.3791	NA	NA	21.7953
350		0.135935	0.500992	Color2 [DarkGray]	1	4	NA	22.7116	18.8779	22.6557	19.9512	21.5513	21.2398	P18621-3;P18621;P18621-2	P18621-3;P18621;P18621-2	15;15;13	15;15;13	15;15;13	60S ribosomal protein L17	RPL17	sp|P18621-3|RL17_HUMAN Isoform 3 of 60S ribosomal protein L17 OS=Homo sapiens OX=9606 GN=RPL17;sp|P18621|RL17_HUMAN 60S ribosomal protein L17 OS=Homo sapiens OX=9606 GN=RPL17 PE=1 SV=3;sp|P18621-2|RL17_HUMAN Isoform 2 of 60S ribosomal protein L17 OS=Homo s	RL17	22.7116	NA	22.6557	19.9512	21.5513	21.2398
363	+	2.26554	4.85244	Color2 [DarkGray]	1	4	NA	23.5071	23.9474	22.9643	17.001	19.0438	19.8166	P21796	P21796	11	11	11	Voltage-dependent anion-selective channel protein 1	VDAC1	sp|P21796|VDAC1_HUMAN Voltage-dependent anion-selective channel protein 1 OS=Homo sapiens OX=9606 GN=VDAC1 PE=1 SV=2	VDAC1	23.5071	23.9474	22.9643	NA	NA	NA
369		0.303191	0.80781	Color2 [DarkGray]	1	4	NA	26.6839	28.1885	28.3153	25.5049	26.536	28.7233	P23284	P23284	15	15	15	Peptidyl-prolyl cis-trans isomerase B	PPIB	sp|P23284|PPIB_HUMAN Peptidyl-prolyl cis-trans isomerase B OS=Homo sapiens OX=9606 GN=PPIB PE=1 SV=2	PPIB	26.6839	28.1885	28.3153	25.5049	26.536	28.7233
370	+	2.84568	5.0547	Color2 [DarkGray]	1	4	NA	24.0086	25.3888	23.9293	18.5329	19.6588	19.9709	P23396;P23396-2	P23396;P23396-2	17;15	17;15	17;15	40S ribosomal protein S3	RPS3	sp|P23396|RS3_HUMAN 40S ribosomal protein S3 OS=Homo sapiens OX=9606 GN=RPS3 PE=1 SV=2;sp|P23396-2|RS3_HUMAN Isoform 2 of 40S ribosomal protein S3 OS=Homo sapiens OX=9606 GN=RPS3	RS3	24.0086	25.3888	23.9293	NA	NA	NA
371		0.484219	1.35305	Color2 [DarkGray]	1	4	NA	21.5354	21.8628	18.0804	19.206	18.9187	19.2948	P23458	P23458	5	5	5	Tyrosine-protein kinase JAK1	JAK1	sp|P23458|JAK1_HUMAN Tyrosine-protein kinase JAK1 OS=Homo sapiens OX=9606 GN=JAK1 PE=1 SV=2	JAK1	21.5354	21.8628	NA	NA	NA	NA
372		1.01508	2.46573	Color2 [DarkGray]	1	4	NA	21.5843	18.8398	22.6191	18.8402	18.549	18.2568	P23528;Q9Y281-3;Q9Y281	P23528	4;1;1	4;1;1	4;1;1	Cofilin-1	CFL1	sp|P23528|COF1_HUMAN Cofilin-1 OS=Homo sapiens OX=9606 GN=CFL1 PE=1 SV=3	COF1	21.5843	NA	22.6191	NA	NA	NA
373		0.436386	1.05283	Color2 [DarkGray]	1	4	NA	25.1322	26.5053	25.3353	22.9243	26.1796	24.7104	P23588;P23588-2	P23588;P23588-2	14;13	14;13	14;13	Eukaryotic translation initiation factor 4B	EIF4B	sp|P23588|IF4B_HUMAN Eukaryotic translation initiation factor 4B OS=Homo sapiens OX=9606 GN=EIF4B PE=1 SV=2;sp|P23588-2|IF4B_HUMAN Isoform 2 of Eukaryotic translation initiation factor 4B OS=Homo sapiens OX=9606 GN=EIF4B	IF4B	25.1322	26.5053	25.3353	22.9243	26.1796	24.7104
375		1.20341	1.30901	Color2 [DarkGray]	1	4	NA	21.6633	21.262	21.2919	19.1074	20.595	20.5878	P24390-2;P24390;P33947-2;P33947	P24390-2;P24390;P33947-2;P33947	2;2;1;1	2;2;1;1	2;2;1;1	ER lumen protein-retaining receptor 1;ER lumen protein-retaining receptor 2	KDELR1;KDELR2	sp|P24390-2|ERD21_HUMAN Isoform 2 of ER lumen protein-retaining receptor 1 OS=Homo sapiens OX=9606 GN=KDELR1;sp|P24390|ERD21_HUMAN ER lumen protein-retaining receptor 1 OS=Homo sapiens OX=9606 GN=KDELR1 PE=1 SV=1;sp|P33947-2|ERD22_HUMAN Isoform 2 of ER lum	ERD21, ERD22	21.6633	21.262	21.2919	NA	NA	NA
379		0.781684	3.24288	Color2 [DarkGray]	1	4	NA	21.881	19.7932	26.2773	19.4076	19.5678	19.2476	P25311	P25311	7	7	7	Zinc-alpha-2-glycoprotein	AZGP1	sp|P25311|ZA2G_HUMAN Zinc-alpha-2-glycoprotein OS=Homo sapiens OX=9606 GN=AZGP1 PE=1 SV=2	ZA2G	21.881	NA	26.2773	NA	NA	NA
381	+	2.61513	5.20402	Color2 [DarkGray]	1	4	NA	24.7445	22.3467	24.2055	18.1588	18.548	18.978	P25705;P25705-2;P25705-3	P25705;P25705-2;P25705-3	13;12;12	13;12;12	13;12;12	ATP synthase subunit alpha, mitochondrial	ATP5A1	sp|P25705|ATPA_HUMAN ATP synthase subunit alpha, mitochondrial OS=Homo sapiens OX=9606 GN=ATP5F1A PE=1 SV=1;sp|P25705-2|ATPA_HUMAN Isoform 2 of ATP synthase subunit alpha, mitochondrial OS=Homo sapiens OX=9606 GN=ATP5F1A;sp|P25705-3|ATPA_HUMAN Isoform 3 of	ATPA	24.7445	22.3467	24.2055	NA	NA	NA
382	+	2.40579	3.54264	Color2 [DarkGray]	1	4	NA	21.8839	22.7157	23.362	19.8881	18.4971	18.9485	P25786;P25786-2	P25786;P25786-2	7;7	7;7	7;7	Proteasome subunit alpha type-1	PSMA1	sp|P25786|PSA1_HUMAN Proteasome subunit alpha type-1 OS=Homo sapiens OX=9606 GN=PSMA1 PE=1 SV=1;sp|P25786-2|PSA1_HUMAN Isoform Long of Proteasome subunit alpha type-1 OS=Homo sapiens OX=9606 GN=PSMA1	PSA1	21.8839	22.7157	23.362	NA	NA	NA
383		0.722851	1.39497	Color2 [DarkGray]	1	4	NA	21.0309	18.2451	20.1083	17.7464	18.7972	18.6557	P25789;P25789-2	P25789;P25789-2	2;1	2;1	2;1	Proteasome subunit alpha type-4	PSMA4	sp|P25789|PSA4_HUMAN Proteasome subunit alpha type-4 OS=Homo sapiens OX=9606 GN=PSMA4 PE=1 SV=1;sp|P25789-2|PSA4_HUMAN Isoform 2 of Proteasome subunit alpha type-4 OS=Homo sapiens OX=9606 GN=PSMA4	PSA4	21.0309	NA	20.1083	NA	NA	NA
385		0.235589	-0.789543	Color2 [DarkGray]	1	4	NA	20.6239	17.7503	21.5662	20.4251	19.8611	22.0229	P26368-2;P26368	P26368-2;P26368	4;4	4;4	4;4	Splicing factor U2AF 65 kDa subunit	U2AF2	sp|P26368-2|U2AF2_HUMAN Isoform 2 of Splicing factor U2AF 65 kDa subunit OS=Homo sapiens OX=9606 GN=U2AF2;sp|P26368|U2AF2_HUMAN Splicing factor U2AF 65 kDa subunit OS=Homo sapiens OX=9606 GN=U2AF2 PE=1 SV=4	U2AF2	20.6239	NA	21.5662	NA	19.8611	22.0229
388		0.152857	0.371859	Color2 [DarkGray]	1	4	NA	20.7842	18.5309	20.575	18.9366	19.1413	20.6968	P26583	P26583	1	1	1	High mobility group protein B2	HMGB2	sp|P26583|HMGB2_HUMAN High mobility group protein B2 OS=Homo sapiens OX=9606 GN=HMGB2 PE=1 SV=2	HMGB2	20.7842	NA	20.575	NA	NA	20.6968
391	+	2.58855	3.02809	Color2 [DarkGray]	1	4	NA	21.8634	22.9036	22.2547	18.6678	19.7917	19.4779	P27105;P27105-2	P27105;P27105-2	6;3	6;3	6;3	Erythrocyte band 7 integral membrane protein	STOM	sp|P27105|STOM_HUMAN Stomatin OS=Homo sapiens OX=9606 GN=STOM PE=1 SV=3;sp|P27105-2|STOM_HUMAN Isoform 2 of Stomatin OS=Homo sapiens OX=9606 GN=STOM	STOM	21.8634	22.9036	22.2547	NA	19.7917	NA
393		1.44838	1.15347	Color2 [DarkGray]	1	4	NA	20.555	20.5227	19.4653	18.963	19.2118	18.9077	P27635;Q96L21	P27635	10;4	10;4	10;4	60S ribosomal protein L10	RPL10	sp|P27635|RL10_HUMAN 60S ribosomal protein L10 OS=Homo sapiens OX=9606 GN=RPL10 PE=1 SV=4	RL10	20.555	20.5227	NA	NA	NA	NA
394	+	2.12593	3.10021	Color2 [DarkGray]	1	4	NA	21.4955	21.4243	23.2606	18.8777	19.2571	18.7449	P27824-2;P27824;P27824-3	P27824-2;P27824;P27824-3	8;8;5	8;8;5	8;8;5	Calnexin	CANX	sp|P27824-2|CALX_HUMAN Isoform 2 of Calnexin OS=Homo sapiens OX=9606 GN=CANX;sp|P27824|CALX_HUMAN Calnexin OS=Homo sapiens OX=9606 GN=CANX PE=1 SV=2;sp|P27824-3|CALX_HUMAN Isoform 3 of Calnexin OS=Homo sapiens OX=9606 GN=CANX	CALX	21.4955	21.4243	23.2606	NA	NA	NA
395		0.584796	2.42452	Color2 [DarkGray]	1	4	NA	23.4718	18.142	22.8018	17.9747	20.5705	18.5969	P28066;P28066-2	P28066;P28066-2	4;2	4;2	4;2	Proteasome subunit alpha type-5	PSMA5	sp|P28066|PSA5_HUMAN Proteasome subunit alpha type-5 OS=Homo sapiens OX=9606 GN=PSMA5 PE=1 SV=3;sp|P28066-2|PSA5_HUMAN Isoform 2 of Proteasome subunit alpha type-5 OS=Homo sapiens OX=9606 GN=PSMA5	PSA5	23.4718	NA	22.8018	NA	NA	NA
396		0.590519	1.90363	Color2 [DarkGray]	1	4	NA	22.962	21.5883	18.6023	17.8657	19.6426	19.9335	P28070	P28070	2	2	2	Proteasome subunit beta type-4	PSMB4	sp|P28070|PSB4_HUMAN Proteasome subunit beta type-4 OS=Homo sapiens OX=9606 GN=PSMB4 PE=1 SV=4	PSB4	22.962	21.5883	NA	NA	NA	NA
397	+	3.63081	4.91456	Color2 [DarkGray]	1	4	NA	23.7413	23.4638	22.7116	18.4562	18.7768	17.94	P28074;P28074-3;P28074-2	P28074;P28074-3	5;3;2	5;3;2	5;3;2	Proteasome subunit beta type-5	PSMB5	sp|P28074|PSB5_HUMAN Proteasome subunit beta type-5 OS=Homo sapiens OX=9606 GN=PSMB5 PE=1 SV=3;sp|P28074-3|PSB5_HUMAN Isoform 3 of Proteasome subunit beta type-5 OS=Homo sapiens OX=9606 GN=PSMB5	PSB5	23.7413	23.4638	22.7116	NA	NA	NA
398	+	1.92688	2.78186	Color2 [DarkGray]	1	4	NA	22.2812	21.8636	20.3301	18.5234	18.4478	19.1581	P28288;P28288-2;P28288-3	P28288;P28288-2	15;10;4	15;10;4	15;10;4	ATP-binding cassette sub-family D member 3	ABCD3	sp|P28288|ABCD3_HUMAN ATP-binding cassette sub-family D member 3 OS=Homo sapiens OX=9606 GN=ABCD3 PE=1 SV=1;sp|P28288-2|ABCD3_HUMAN Isoform 2 of ATP-binding cassette sub-family D member 3 OS=Homo sapiens OX=9606 GN=ABCD3	ABCD3	22.2812	21.8636	20.3301	NA	NA	NA
399	+	2.33539	2.89223	Color2 [DarkGray]	1	4	NA	21.0988	21.2295	20.5114	18.423	18.5902	17.1499	P28331-3;P28331-4;P28331-5;P28331;P28331-2	P28331-3;P28331-4;P28331-5;P28331;P28331-2	1;1;1;1;1	1;1;1;1;1	1;1;1;1;1	NADH-ubiquinone oxidoreductase 75 kDa subunit, mitochondrial	NDUFS1	sp|P28331-3|NDUS1_HUMAN Isoform 3 of NADH-ubiquinone oxidoreductase 75 kDa subunit, mitochondrial OS=Homo sapiens OX=9606 GN=NDUFS1;sp|P28331-4|NDUS1_HUMAN Isoform 4 of NADH-ubiquinone oxidoreductase 75 kDa subunit, mitochondrial OS=Homo sapiens OX=9606 GN	NDUS1	21.0988	21.2295	20.5115	NA	NA	NA
401		0.588877	2.26462	Color2 [DarkGray]	1	4	NA	20.9932	19.7641	25.249	19.7281	18.9918	20.4927	P29508-2;P29508;P48594	P29508-2;P29508	9;9;4	9;9;4	9;9;4	Serpin B3	SERPINB3	sp|P29508-2|SPB3_HUMAN Isoform 2 of Serpin B3 OS=Homo sapiens OX=9606 GN=SERPINB3;sp|P29508|SPB3_HUMAN Serpin B3 OS=Homo sapiens OX=9606 GN=SERPINB3 PE=1 SV=2	SPB3	20.9932	NA	25.249	NA	NA	20.4927
405		0.314284	1.13087	Color2 [DarkGray]	1	4	NA	22.1831	18.9847	22.1264	20.004	18.1762	21.7214	P30050;P30050-2	P30050;P30050-2	5;3	5;3	5;3	60S ribosomal protein L12	RPL12	sp|P30050|RL12_HUMAN 60S ribosomal protein L12 OS=Homo sapiens OX=9606 GN=RPL12 PE=1 SV=1;sp|P30050-2|RL12_HUMAN Isoform 2 of 60S ribosomal protein L12 OS=Homo sapiens OX=9606 GN=RPL12	RL12	22.1831	NA	22.1264	NA	NA	21.7214
406		0.227052	0.441638	Color2 [DarkGray]	1	4	NA	19.556	22.078	21.4336	20.7383	20.5521	20.4524	P30408	P30408	1	1	1	Transmembrane 4 L6 family member 1	TM4SF1	sp|P30408|T4S1_HUMAN Transmembrane 4 L6 family member 1 OS=Homo sapiens OX=9606 GN=TM4SF1 PE=1 SV=1	T4S1	NA	22.078	21.4336	NA	NA	NA
409		0.261194	1.92651	Color2 [DarkGray]	1	4	NA	21.2024	17.9452	27.4862	18.4939	21.1687	21.1917	P31025;Q5VSP4	P31025	3;1	3;1	3;1	Lipocalin-1	LCN1	sp|P31025|LCN1_HUMAN Lipocalin-1 OS=Homo sapiens OX=9606 GN=LCN1 PE=1 SV=1	LCN1	21.2024	NA	27.4862	NA	21.1687	21.1917
410		0.851794	3.29555	Color2 [DarkGray]	1	4	NA	24.1897	19.3065	24.9353	19.0188	19.3619	20.1641	P31151;Q86SG5	P31151	3;1	3;1	3;1	Protein S100-A7	S100A7	sp|P31151|S10A7_HUMAN Protein S100-A7 OS=Homo sapiens OX=9606 GN=S100A7 PE=1 SV=4	S10A7	24.1897	NA	24.9353	NA	NA	20.1641
412	+	2.96538	3.81692	Color2 [DarkGray]	1	4	NA	23.7594	22.4899	22.4614	18.7921	19.2294	19.2384	P31327-3;P31327;P31327-2	P31327-3;P31327;P31327-2	15;15;10	15;15;10	15;15;10	Carbamoyl-phosphate synthase [ammonia], mitochondrial	CPS1	sp|P31327-3|CPSM_HUMAN Isoform 3 of Carbamoyl-phosphate synthase [ammonia], mitochondrial OS=Homo sapiens OX=9606 GN=CPS1;sp|P31327|CPSM_HUMAN Carbamoyl-phosphate synthase [ammonia], mitochondrial OS=Homo sapiens OX=9606 GN=CPS1 PE=1 SV=2;sp|P31327-2|CPSM_	CPSM	23.7594	22.4899	22.4614	NA	NA	NA
414	+	4.31987	8.39701	Color2 [DarkGray]	1	4	NA	27.3917	26.9933	27.3163	19.2462	17.9742	19.2898	P31689;P31689-2	P31689;P31689-2	15;11	15;11	15;11	DnaJ homolog subfamily A member 1	DNAJA1	sp|P31689|DNJA1_HUMAN DnaJ homolog subfamily A member 1 OS=Homo sapiens OX=9606 GN=DNAJA1 PE=1 SV=2;sp|P31689-2|DNJA1_HUMAN Isoform 2 of DnaJ homolog subfamily A member 1 OS=Homo sapiens OX=9606 GN=DNAJA1	DNJA1	27.3917	26.9933	27.3163	NA	NA	NA
415	+	1.81593	3.43751	Color2 [DarkGray]	1	4	NA	23.0931	22.1719	23.0227	19.4135	20.6505	17.9112	P31943	P31943	10	10	5	Heterogeneous nuclear ribonucleoprotein H;Heterogeneous nuclear ribonucleoprotein H, N-terminally processed	HNRNPH1	sp|P31943|HNRH1_HUMAN Heterogeneous nuclear ribonucleoprotein H OS=Homo sapiens OX=9606 GN=HNRNPH1 PE=1 SV=4	HNRH1	23.0931	22.1719	23.0227	NA	NA	NA
416		0.341782	2.04279	Color2 [DarkGray]	1	4	NA	22.7518	21.7291	25.6228	17.1665	22.2629	24.5459	P31944	P31944	10	10	10	Caspase-14;Caspase-14 subunit p17, mature form;Caspase-14 subunit p10, mature form;Caspase-14 subunit p20, intermediate form;Caspase-14 subunit p8, intermediate form	CASP14	sp|P31944|CASPE_HUMAN Caspase-14 OS=Homo sapiens OX=9606 GN=CASP14 PE=1 SV=2	CASPE	22.7518	21.7291	25.6228	NA	22.2629	24.5459
418		0.144273	0.605671	Color2 [DarkGray]	1	4	NA	23.5961	26.5806	25.5219	22.0861	25.5057	26.2899	P32969	P32969	7	7	7	60S ribosomal protein L9	RPL9	sp|P32969|RL9_HUMAN 60S ribosomal protein L9 OS=Homo sapiens OX=9606 GN=RPL9 PE=1 SV=1	RL9	23.5961	26.5806	25.5219	22.0861	25.5057	26.2899
423		0.0416605	-0.127702	Color2 [DarkGray]	1	4	NA	20.4307	22.0739	18.6412	19.8956	21.0127	20.6206	P35030-5;P35030-3;P35030-2;P35030-4;P35030	P35030-5;P35030-3;P35030-2;P35030-4;P35030	1;1;1;1;1	1;1;1;1;1	1;1;1;1;1	Trypsin-3	PRSS3	sp|P35030-5|TRY3_HUMAN Isoform 5 of Trypsin-3 OS=Homo sapiens OX=9606 GN=PRSS3;sp|P35030-3|TRY3_HUMAN Isoform 3 of Trypsin-3 OS=Homo sapiens OX=9606 GN=PRSS3;sp|P35030-2|TRY3_HUMAN Isoform 2 of Trypsin-3 OS=Homo sapiens OX=9606 GN=PRSS3;sp|P35030-4|TRY3_HU	TRY3	NA	22.0739	NA	NA	21.0127	20.6206
426	+	2.92705	7.45302	Color2 [DarkGray]	1	4	NA	26.8626	25.5381	25.9928	18.7491	17.2293	20.056	P35232;P35232-2	P35232	15;7	15;7	15;7	Prohibitin	PHB	sp|P35232|PHB_HUMAN Prohibitin OS=Homo sapiens OX=9606 GN=PHB PE=1 SV=1	PHB	26.8626	25.5381	25.9928	NA	NA	NA
430		0.478689	0.840206	Color2 [DarkGray]	1	4	NA	29.1085	29.7144	29.0816	27.0024	29.0562	29.3253	P35268	P35268	6	6	5	60S ribosomal protein L22	RPL22	sp|P35268|RL22_HUMAN 60S ribosomal protein L22 OS=Homo sapiens OX=9606 GN=RPL22 PE=1 SV=2	RL22	29.1085	29.7144	29.0816	27.0024	29.0562	29.3253
435		0.737256	-1.18707	Color2 [DarkGray]	1	4	NA	19.1748	17.6714	19.2094	18.8002	20.4531	20.3635	P35637-2;P35637	P35637-2;P35637	5;5	3;3	3;3	RNA-binding protein FUS	FUS	sp|P35637-2|FUS_HUMAN Isoform Short of RNA-binding protein FUS OS=Homo sapiens OX=9606 GN=FUS;sp|P35637|FUS_HUMAN RNA-binding protein FUS OS=Homo sapiens OX=9606 GN=FUS PE=1 SV=1	FUS	NA	NA	NA	NA	20.4531	20.3635
436		0.32311	1.04204	Color2 [DarkGray]	1	4	NA	18.2602	20.9677	21.5973	19.3762	17.7129	20.6099	P35659-2;P35659	P35659-2;P35659	2;2	2;2	2;2	Protein DEK	DEK	sp|P35659-2|DEK_HUMAN Isoform 2 of Protein DEK OS=Homo sapiens OX=9606 GN=DEK;sp|P35659|DEK_HUMAN Protein DEK OS=Homo sapiens OX=9606 GN=DEK PE=1 SV=1	DEK	NA	20.9677	21.5973	NA	NA	20.6099
437	+	1.64004	2.88737	Color2 [DarkGray]	1	4	NA	21.9024	23.3565	21.435	18.2749	20.1549	19.6019	P35998;P35998-2	P35998;P35998-2	6;3	6;3	6;3	26S protease regulatory subunit 7	PSMC2	sp|P35998|PRS7_HUMAN 26S proteasome regulatory subunit 7 OS=Homo sapiens OX=9606 GN=PSMC2 PE=1 SV=3;sp|P35998-2|PRS7_HUMAN Isoform 2 of 26S proteasome regulatory subunit 7 OS=Homo sapiens OX=9606 GN=PSMC2	PRS7	21.9024	23.3565	21.435	NA	NA	NA
438	+	2.28121	4.1686	Color2 [DarkGray]	1	4	NA	21.7062	23.0594	23.3206	17.801	18.1412	19.6382	P36542-2;P36542	P36542-2;P36542	6;6	6;6	6;6	ATP synthase subunit gamma, mitochondrial	ATP5C1	sp|P36542-2|ATPG_HUMAN Isoform Heart of ATP synthase subunit gamma, mitochondrial OS=Homo sapiens OX=9606 GN=ATP5F1C;sp|P36542|ATPG_HUMAN ATP synthase subunit gamma, mitochondrial OS=Homo sapiens OX=9606 GN=ATP5F1C PE=1 SV=1	ATPG	21.7062	23.0594	23.3206	NA	NA	NA
439		0.288708	1.00657	Color2 [DarkGray]	1	4	NA	20.2883	22.6142	18.9836	18.5366	18.8657	21.464	P36578	P36578	24	24	24	60S ribosomal protein L4	RPL4	sp|P36578|RL4_HUMAN 60S ribosomal protein L4 OS=Homo sapiens OX=9606 GN=RPL4 PE=1 SV=5	RL4	20.2883	22.6142	NA	NA	NA	21.464
442		0.250367	0.903884	Color2 [DarkGray]	1	4	NA	23.9747	25.3256	23.3182	20.6966	24.6492	24.561	P37108	P37108	8	8	8	Signal recognition particle 14 kDa protein	SRP14	sp|P37108|SRP14_HUMAN Signal recognition particle 14 kDa protein OS=Homo sapiens OX=9606 GN=SRP14 PE=1 SV=2	SRP14	23.9747	25.3256	23.3182	20.6966	24.6492	24.561
445	+	2.89918	4.55808	Color2 [DarkGray]	1	4	NA	23.1878	22.785	23.997	18.6041	19.5866	18.1048	P38646	P38646	27	27	27	Stress-70 protein, mitochondrial	HSPA9	sp|P38646|GRP75_HUMAN Stress-70 protein, mitochondrial OS=Homo sapiens OX=9606 GN=HSPA9 PE=1 SV=2	GRP75	23.1878	22.785	23.997	NA	NA	NA
447		0.368427	1.29956	Color2 [DarkGray]	1	4	NA	25.9822	28.0447	26.9063	22.9883	26.8345	27.2117	P39019	P39019	14	14	14	40S ribosomal protein S19	RPS19	sp|P39019|RS19_HUMAN 40S ribosomal protein S19 OS=Homo sapiens OX=9606 GN=RPS19 PE=1 SV=2	RS19	25.9822	28.0447	26.9063	22.9883	26.8345	27.2117
449	+	3.80173	3.68952	Color2 [DarkGray]	1	4	NA	23.1921	23.0851	22.5318	18.9868	19.5686	19.185	P39656-2;P39656-3;P39656	P39656-2;P39656-3;P39656	6;6;6	6;6;6	6;6;6	Dolichyl-diphosphooligosaccharide--protein glycosyltransferase 48 kDa subunit	DDOST	sp|P39656-2|OST48_HUMAN Isoform 2 of Dolichyl-diphosphooligosaccharide--protein glycosyltransferase 48 kDa subunit OS=Homo sapiens OX=9606 GN=DDOST;sp|P39656-3|OST48_HUMAN Isoform 3 of Dolichyl-diphosphooligosaccharide--protein glycosyltransferase 48 kDa s	OST48	23.1921	23.0851	22.5318	NA	NA	NA
450		0.0302114	-0.154594	Color2 [DarkGray]	1	4	NA	18.9864	21.1538	21.1314	17.7884	20.7436	23.2034	P39748;P39748-2	P39748;P39748-2	7;5	7;5	7;5	Flap endonuclease 1	FEN1	sp|P39748|FEN1_HUMAN Flap endonuclease 1 OS=Homo sapiens OX=9606 GN=FEN1 PE=1 SV=1;sp|P39748-2|FEN1_HUMAN Isoform FENMIT of Flap endonuclease 1 OS=Homo sapiens OX=9606 GN=FEN1	FEN1	NA	21.1538	21.1314	NA	20.7436	23.2034
451	+	2.36517	4.16708	Color2 [DarkGray]	1	4	NA	22.9692	23.6404	22.4144	18.5005	17.9772	20.0451	P40227;P40227-2	P40227;P40227-2	5;3	5;3	4;3	T-complex protein 1 subunit zeta	CCT6A	sp|P40227|TCPZ_HUMAN T-complex protein 1 subunit zeta OS=Homo sapiens OX=9606 GN=CCT6A PE=1 SV=3;sp|P40227-2|TCPZ_HUMAN Isoform 2 of T-complex protein 1 subunit zeta OS=Homo sapiens OX=9606 GN=CCT6A	TCPZ	22.9692	23.6404	22.4144	NA	NA	NA
452	+	1.93549	2.32162	Color2 [DarkGray]	1	4	NA	21.7289	21.7517	21.6752	19.3641	18.5029	20.324	P40429;Q6NVV1	P40429	9;4	9;4	9;4	60S ribosomal protein L13a	RPL13A	sp|P40429|RL13A_HUMAN 60S ribosomal protein L13a OS=Homo sapiens OX=9606 GN=RPL13A PE=1 SV=2	RL13A	21.7289	21.7517	21.6752	NA	NA	NA
460		0.487924	1.08394	Color2 [DarkGray]	1	4	NA	22.3455	21.8291	21.706	19.0001	22.0409	21.5877	P41567;O60739	P41567;O60739	2;1	2;1	2;1	Eukaryotic translation initiation factor 1;Eukaryotic translation initiation factor 1b	EIF1;EIF1B	sp|P41567|EIF1_HUMAN Eukaryotic translation initiation factor 1 OS=Homo sapiens OX=9606 GN=EIF1 PE=1 SV=1;sp|O60739|EIF1B_HUMAN Eukaryotic translation initiation factor 1b OS=Homo sapiens OX=9606 GN=EIF1B PE=1 SV=2	EIF1, EIF1B	22.3455	21.8291	21.706	NA	22.0409	21.5877
465		1.06582	1.15046	Color2 [DarkGray]	1	4	NA	26.3328	25.8532	25.4448	23.9144	25.4153	24.8496	P42677	P42677	6	6	3	40S ribosomal protein S27	RPS27	sp|P42677|RS27_HUMAN 40S ribosomal protein S27 OS=Homo sapiens OX=9606 GN=RPS27 PE=1 SV=3	RS27	26.3328	25.8532	25.4448	23.9144	25.4153	24.8496
467		1.0105	0.92867	Color2 [DarkGray]	1	4	NA	32.0094	31.6888	31.3815	30.018	30.9344	31.3413	P42704	P42704	1	1	1	Leucine-rich PPR motif-containing protein, mitochondrial	LRPPRC	sp|P42704|LPPRC_HUMAN Leucine-rich PPR motif-containing protein, mitochondrial OS=Homo sapiens OX=9606 GN=LRPPRC PE=1 SV=3	LPPRC	32.0094	31.6888	31.3815	30.018	30.9344	31.3413
468		0.70313	1.87567	Color2 [DarkGray]	1	4	NA	22.8284	22.4468	21.6957	18.1747	22.069	21.1002	P42766	P42766	7	7	7	60S ribosomal protein L35	RPL35	sp|P42766|RL35_HUMAN 60S ribosomal protein L35 OS=Homo sapiens OX=9606 GN=RPL35 PE=1 SV=2	RL35	22.8284	22.4468	21.6957	NA	22.069	21.1002
472		1.61198	2.08489	Color2 [DarkGray]	1	4	NA	19.1794	20.9445	20.6484	18.2516	18.5253	17.7407	P43487-2;P43487	P43487-2;P43487	2;2	2;2	2;2	Ran-specific GTPase-activating protein	RANBP1	sp|P43487-2|RANG_HUMAN Isoform 2 of Ran-specific GTPase-activating protein OS=Homo sapiens OX=9606 GN=RANBP1;sp|P43487|RANG_HUMAN Ran-specific GTPase-activating protein OS=Homo sapiens OX=9606 GN=RANBP1 PE=1 SV=1	RANG	NA	20.9445	20.6484	NA	NA	NA
473	+	2.68512	4.52357	Color2 [DarkGray]	1	4	NA	22.5949	23.5758	23.5862	18.625	17.8419	19.7193	P45880-2;P45880;P45880-1	P45880-2;P45880;P45880-1	9;9;9	9;9;9	9;9;9	Voltage-dependent anion-selective channel protein 2	VDAC2	sp|P45880-2|VDAC2_HUMAN Isoform 2 of Voltage-dependent anion-selective channel protein 2 OS=Homo sapiens OX=9606 GN=VDAC2;sp|P45880|VDAC2_HUMAN Voltage-dependent anion-selective channel protein 2 OS=Homo sapiens OX=9606 GN=VDAC2 PE=1 SV=2;sp|P45880-1|VDAC2	VDAC2	22.5949	23.5758	23.5862	NA	NA	NA
476	+	2.44333	2.11757	Color2 [DarkGray]	1	4	NA	21.5519	20.9889	20.521	18.5623	19.001	19.1458	P46087;P46087-4;P46087-2;P46087-3	P46087;P46087-4;P46087-2;P46087-3	16;16;15;11	16;16;15;11	16;16;15;11	Probable 28S rRNA (cytosine(4447)-C(5))-methyltransferase	NOP2	sp|P46087|NOP2_HUMAN Probable 28S rRNA (cytosine(4447)-C(5))-methyltransferase OS=Homo sapiens OX=9606 GN=NOP2 PE=1 SV=2;sp|P46087-4|NOP2_HUMAN Isoform 4 of Probable 28S rRNA (cytosine(4447)-C(5))-methyltransferase OS=Homo sapiens OX=9606 GN=NOP2;sp|P46087	NOP2	21.5519	20.9889	20.521	NA	NA	NA
480		1.3834	2.32238	Color2 [DarkGray]	1	4	NA	22.0696	21.8236	21.4779	18.8332	20.9897	18.5811	P46778	P46778	6	6	6	60S ribosomal protein L21	RPL21	sp|P46778|RL21_HUMAN 60S ribosomal protein L21 OS=Homo sapiens OX=9606 GN=RPL21 PE=1 SV=2	RL21	22.0696	21.8236	21.4779	NA	20.9897	NA
483		0.326595	1.82461	Color2 [DarkGray]	1	4	NA	20.5983	24.7424	22.8629	18.3804	24.7672	19.5823	P46782	P46782	9	9	9	40S ribosomal protein S5;40S ribosomal protein S5, N-terminally processed	RPS5	sp|P46782|RS5_HUMAN 40S ribosomal protein S5 OS=Homo sapiens OX=9606 GN=RPS5 PE=1 SV=4	RS5	NA	24.7424	22.8629	NA	24.7672	NA
484		0.83458	2.16196	Color2 [DarkGray]	1	4	NA	21.2245	22.684	21.7811	17.969	19.4128	21.8218	P46783;Q9NQ39	P46783	7;3	7;3	7;3	40S ribosomal protein S10	RPS10	sp|P46783|RS10_HUMAN 40S ribosomal protein S10 OS=Homo sapiens OX=9606 GN=RPS10 PE=1 SV=1	RS10	21.2245	22.684	21.7811	NA	NA	21.8218
485		0.136686	0.429666	Color2 [DarkGray]	1	4	NA	19.1187	19.9626	21.5209	19.8048	18.1559	21.3525	P46940;Q13576-3;Q13576-2;Q13576;Q86VI3	P46940	47;1;1;1;1	47;1;1;1;1	47;1;1;1;1	Ras GTPase-activating-like protein IQGAP1	IQGAP1	sp|P46940|IQGA1_HUMAN Ras GTPase-activating-like protein IQGAP1 OS=Homo sapiens OX=9606 GN=IQGAP1 PE=1 SV=1	IQGA1	NA	19.9626	21.5209	NA	NA	21.3525
488		0.430005	1.49614	Color2 [DarkGray]	1	4	NA	26.9	28.6479	28.1679	23.9412	26.5215	28.7647	P47813;O14602	P47813;O14602	9;7	9;7	9;7	Eukaryotic translation initiation factor 1A, X-chromosomal;Eukaryotic translation initiation factor 1A, Y-chromosomal	EIF1AX;EIF1AY	sp|P47813|IF1AX_HUMAN Eukaryotic translation initiation factor 1A, X-chromosomal OS=Homo sapiens OX=9606 GN=EIF1AX PE=1 SV=2;sp|O14602|IF1AY_HUMAN Eukaryotic translation initiation factor 1A, Y-chromosomal OS=Homo sapiens OX=9606 GN=EIF1AY PE=1 SV=4	IF1AX, IF1AY	26.9	28.6479	28.1679	23.9412	26.5215	28.7647
492		1.11804	1.24195	Color2 [DarkGray]	1	4	NA	21.0103	19.3806	20.1696	19.1277	18.4938	19.2131	P48047	P48047	2	2	2	ATP synthase subunit O, mitochondrial	ATP5O	sp|P48047|ATPO_HUMAN ATP synthase subunit O, mitochondrial OS=Homo sapiens OX=9606 GN=ATP5PO PE=1 SV=1	ATPO	21.0103	NA	20.1696	NA	NA	NA
496	+	3.56151	4.78569	Color2 [DarkGray]	1	4	NA	22.1776	22.2312	23.1799	17.2873	17.9385	18.0059	P48643-2;P48643	P48643-2;P48643	4;4	4;4	4;4	T-complex protein 1 subunit epsilon	CCT5	sp|P48643-2|TCPE_HUMAN Isoform 2 of T-complex protein 1 subunit epsilon OS=Homo sapiens OX=9606 GN=CCT5;sp|P48643|TCPE_HUMAN T-complex protein 1 subunit epsilon OS=Homo sapiens OX=9606 GN=CCT5 PE=1 SV=1	TCPE	22.1776	22.2312	23.1799	NA	NA	NA
503	+	1.57604	3.34231	Color2 [DarkGray]	1	4	NA	22.1225	23.2389	21.5921	19.1589	17.4287	20.3389	P49368-2;P49368	P49368-2;P49368	6;6	6;6	6;6	T-complex protein 1 subunit gamma	CCT3	sp|P49368-2|TCPG_HUMAN Isoform 2 of T-complex protein 1 subunit gamma OS=Homo sapiens OX=9606 GN=CCT3;sp|P49368|TCPG_HUMAN T-complex protein 1 subunit gamma OS=Homo sapiens OX=9606 GN=CCT3 PE=1 SV=4	TCPG	22.1225	23.2389	21.5921	NA	NA	NA
504	+	4.12735	6.87827	Color2 [DarkGray]	1	4	NA	25.2887	24.9887	26.2183	18.4975	18.9717	18.3919	P49411	P49411	16	16	16	Elongation factor Tu, mitochondrial	TUFM	sp|P49411|EFTU_HUMAN Elongation factor Tu, mitochondrial OS=Homo sapiens OX=9606 GN=TUFM PE=1 SV=2	EFTU	25.2887	24.9887	26.2183	NA	NA	NA
505		0.0117367	0.0661958	Color2 [DarkGray]	1	4	NA	18.68	22.9906	18.9574	17.7402	20.8501	21.8391	P49458;P49458-2	P49458;P49458-2	3;2	3;2	3;2	Signal recognition particle 9 kDa protein	SRP9	sp|P49458|SRP09_HUMAN Signal recognition particle 9 kDa protein OS=Homo sapiens OX=9606 GN=SRP9 PE=1 SV=2;sp|P49458-2|SRP09_HUMAN Isoform 2 of Signal recognition particle 9 kDa protein OS=Homo sapiens OX=9606 GN=SRP9	SRP09	NA	22.9906	NA	NA	20.8501	21.8391
507	+	1.85664	2.48178	Color2 [DarkGray]	1	4	NA	22.0407	20.1596	20.5217	18.1483	18.6223	18.5061	P49720	P49720	3	3	3	Proteasome subunit beta type-3	PSMB3	sp|P49720|PSB3_HUMAN Proteasome subunit beta type-3 OS=Homo sapiens OX=9606 GN=PSMB3 PE=1 SV=2	PSB3	22.0407	NA	20.5217	NA	NA	NA
512	+	2.8539	3.18609	Color2 [DarkGray]	1	4	NA	22.3195	21.371	22.2286	18.408	18.6472	19.3057	P50402	P50402	9	9	9	Emerin	EMD	sp|P50402|EMD_HUMAN Emerin OS=Homo sapiens OX=9606 GN=EMD PE=1 SV=1	EMD	22.3195	21.371	22.2286	NA	NA	NA
515		0.514052	0.940746	Color2 [DarkGray]	1	4	NA	22.7555	21.832	22.4999	20.4009	20.9713	22.893	P50914	P50914	11	11	11	60S ribosomal protein L14	RPL14	sp|P50914|RL14_HUMAN 60S ribosomal protein L14 OS=Homo sapiens OX=9606 GN=RPL14 PE=1 SV=4	RL14	22.7555	21.832	22.4999	20.4009	20.9713	22.893
516	+	3.13445	5.14856	Color2 [DarkGray]	1	4	NA	24.7216	24.4559	23.0397	18.9073	19.2408	18.6235	P50990;P50990-2;P50990-3	P50990;P50990-2;P50990-3	13;13;11	13;13;11	13;13;11	T-complex protein 1 subunit theta	CCT8	sp|P50990|TCPQ_HUMAN T-complex protein 1 subunit theta OS=Homo sapiens OX=9606 GN=CCT8 PE=1 SV=4;sp|P50990-2|TCPQ_HUMAN Isoform 2 of T-complex protein 1 subunit theta OS=Homo sapiens OX=9606 GN=CCT8;sp|P50990-3|TCPQ_HUMAN Isoform 3 of T-complex protein 1 s	TCPQ	24.7216	24.4559	23.0397	NA	NA	NA
517	+	2.46274	3.29712	Color2 [DarkGray]	1	4	NA	22.98	22.614	22.2644	18.9508	20.2938	18.7224	P50991;P50991-2	P50991;P50991-2	7;6	7;6	7;6	T-complex protein 1 subunit delta	CCT4	sp|P50991|TCPD_HUMAN T-complex protein 1 subunit delta OS=Homo sapiens OX=9606 GN=CCT4 PE=1 SV=4;sp|P50991-2|TCPD_HUMAN Isoform 2 of T-complex protein 1 subunit delta OS=Homo sapiens OX=9606 GN=CCT4	TCPD	22.98	22.614	22.2644	NA	NA	NA
524		0.984851	1.76808	Color2 [DarkGray]	1	4	NA	19.9916	22.1573	22.0077	20.1371	18.6798	20.0355	P51665	P51665	2	2	2	26S proteasome non-ATPase regulatory subunit 7	PSMD7	sp|P51665|PSMD7_HUMAN 26S proteasome non-ATPase regulatory subunit 7 OS=Homo sapiens OX=9606 GN=PSMD7 PE=1 SV=2	PSMD7	NA	22.1573	22.0077	NA	NA	NA
532		0.0827123	0.26064	Color2 [DarkGray]	1	4	NA	21.0608	17.9556	20.4794	18.9706	20.7267	19.0165	P52597	P52597	8	6	6	Heterogeneous nuclear ribonucleoprotein F;Heterogeneous nuclear ribonucleoprotein F, N-terminally processed	HNRNPF	sp|P52597|HNRPF_HUMAN Heterogeneous nuclear ribonucleoprotein F OS=Homo sapiens OX=9606 GN=HNRNPF PE=1 SV=3	HNRPF	21.0608	NA	20.4794	NA	NA	NA
533		0.242729	-1.70566	Color2 [DarkGray]	1	4	NA	19.0156	21.2591	23.2419	17.9078	25.0788	25.6469	P52732	P52732	20	20	20	Kinesin-like protein KIF11	KIF11	sp|P52732|KIF11_HUMAN Kinesin-like protein KIF11 OS=Homo sapiens OX=9606 GN=KIF11 PE=1 SV=2	KIF11	NA	21.2591	23.2419	NA	25.0788	25.6469
536		0.0819941	-0.218355	Color2 [DarkGray]	1	4	NA	19.4537	20.7371	21.7447	19.8343	22.1167	20.6396	P52907;P47755-2;P47755	P52907	4;1;1	4;1;1	4;1;1	F-actin-capping protein subunit alpha-1	CAPZA1	sp|P52907|CAZA1_HUMAN F-actin-capping protein subunit alpha-1 OS=Homo sapiens OX=9606 GN=CAPZA1 PE=1 SV=3	CAZA1	NA	20.7371	21.7447	NA	22.1167	20.6396
541		0.335146	0.974837	Color2 [DarkGray]	1	4	NA	20.7314	21.3342	21.7555	18.1038	20.731	22.0618	P53999	P53999	4	4	4	Activated RNA polymerase II transcriptional coactivator p15	SUB1	sp|P53999|TCP4_HUMAN Activated RNA polymerase II transcriptional coactivator p15 OS=Homo sapiens OX=9606 GN=SUB1 PE=1 SV=3	TCP4	20.7314	21.3342	21.7555	NA	20.731	22.0618
542		0.46456	1.30516	Color2 [DarkGray]	1	4	NA	23.6155	22.5058	22.3297	19.2463	22.9464	22.3429	P54105	P54105	3	3	3	Methylosome subunit pICln	CLNS1A	sp|P54105|ICLN_HUMAN Methylosome subunit pICln OS=Homo sapiens OX=9606 GN=CLNS1A PE=1 SV=1	ICLN	23.6155	22.5058	22.3297	NA	22.9464	22.3429
544	+	1.85419	2.91006	Color2 [DarkGray]	1	4	NA	22.6646	20.8006	20.6458	18.6186	17.9601	18.8022	P54709	P54709	2	2	2	Sodium/potassium-transporting ATPase subunit beta-3	ATP1B3	sp|P54709|AT1B3_HUMAN Sodium/potassium-transporting ATPase subunit beta-3 OS=Homo sapiens OX=9606 GN=ATP1B3 PE=1 SV=1	AT1B3	22.6646	20.8006	20.6458	NA	NA	NA
546		0.292166	0.884016	Color2 [DarkGray]	1	4	NA	21.6574	17.8303	20.8734	18.6522	19.9234	19.1334	P55060-3;P55060;P55060-4;P55060-2	P55060-3;P55060;P55060-4	7;7;6;2	7;7;6;2	7;7;6;2	Exportin-2	CSE1L	sp|P55060-3|XPO2_HUMAN Isoform 3 of Exportin-2 OS=Homo sapiens OX=9606 GN=CSE1L;sp|P55060|XPO2_HUMAN Exportin-2 OS=Homo sapiens OX=9606 GN=CSE1L PE=1 SV=3;sp|P55060-4|XPO2_HUMAN Isoform 4 of Exportin-2 OS=Homo sapiens OX=9606 GN=CSE1L	XPO2	21.6574	NA	20.8734	NA	NA	NA
547	+	2.74547	5.43914	Color2 [DarkGray]	1	4	NA	25.0343	23.7535	23.4012	17.686	19.5736	18.612	P55072	P55072	13	13	13	Transitional endoplasmic reticulum ATPase	VCP	sp|P55072|TERA_HUMAN Transitional endoplasmic reticulum ATPase OS=Homo sapiens OX=9606 GN=VCP PE=1 SV=4	TERA	25.0343	23.7535	23.4012	NA	NA	NA
548	+	2.31117	2.20564	Color2 [DarkGray]	1	4	NA	20.5114	20.7935	21.7477	18.8457	18.597	18.9931	P55081	P55081	4	4	4	Microfibrillar-associated protein 1	MFAP1	sp|P55081|MFAP1_HUMAN Microfibrillar-associated protein 1 OS=Homo sapiens OX=9606 GN=MFAP1 PE=1 SV=2	MFAP1	20.5114	20.7935	21.7477	NA	NA	NA
555		0.560551	1.42414	Color2 [DarkGray]	1	4	NA	20.9517	20.9596	19.2883	17.9236	20.9354	18.0683	P56134-4;P56134-3;P56134-2;P56134	P56134-4;P56134-3;P56134-2;P56134	2;2;2;2	2;2;2;2	2;2;2;2	ATP synthase subunit f, mitochondrial	ATP5J2	sp|P56134-4|ATPK_HUMAN Isoform 4 of ATP synthase subunit f, mitochondrial OS=Homo sapiens OX=9606 GN=ATP5MF;sp|P56134-3|ATPK_HUMAN Isoform 3 of ATP synthase subunit f, mitochondrial OS=Homo sapiens OX=9606 GN=ATP5MF;sp|P56134-2|ATPK_HUMAN Isoform 2 of ATP	ATPK	20.9517	20.9596	NA	NA	NA	NA
559		1.58422	2.42268	Color2 [DarkGray]	1	4	NA	22.54	21.593	21.0769	18.5511	20.3968	18.994	P57088	P57088	3	3	3	Transmembrane protein 33	TMEM33	sp|P57088|TMM33_HUMAN Transmembrane protein 33 OS=Homo sapiens OX=9606 GN=TMEM33 PE=1 SV=2	TMM33	22.54	21.593	21.0769	NA	NA	NA
56		0.70727	0.851597	Color2 [DarkGray]	1	4	NA	19.9582	21.4758	20.7577	19.2502	20.3762	20.0105	Q13765;E9PAV3-2;E9PAV3	Q13765;E9PAV3-2;E9PAV3	1;1;1	1;1;1	1;1;1	Nascent polypeptide-associated complex subunit alpha;Nascent polypeptide-associated complex subunit alpha, muscle-specific form	NACA	sp|Q13765|NACA_HUMAN Nascent polypeptide-associated complex subunit alpha OS=Homo sapiens OX=9606 GN=NACA PE=1 SV=1;sp|E9PAV3-2|NACAM_HUMAN Isoform skNAC-2 of Nascent polypeptide-associated complex subunit alpha, muscle-specific form OS=Homo sapiens OX=960	NACA, NACAM	NA	21.4758	20.7577	NA	20.3762	NA
560		0.768274	2.00918	Color2 [DarkGray]	1	4	NA	23.0403	22.613	20.1389	19.1779	21.5102	19.0765	P57678	P57678	10	10	10	Gem-associated protein 4	GEMIN4	sp|P57678|GEMI4_HUMAN Gem-associated protein 4 OS=Homo sapiens OX=9606 GN=GEMIN4 PE=1 SV=2	GEMI4	23.0403	22.613	20.1389	NA	NA	NA
562		0.160245	0.482612	Color2 [DarkGray]	1	4	NA	19.803	20.5613	20.6433	18.1276	19.5387	21.8936	P59998;P59998-3;P59998-2;P59998-4	P59998;P59998-3;P59998-2	3;3;3;1	3;3;3;1	3;3;3;1	Actin-related protein 2/3 complex subunit 4	ARPC4	sp|P59998|ARPC4_HUMAN Actin-related protein 2/3 complex subunit 4 OS=Homo sapiens OX=9606 GN=ARPC4 PE=1 SV=3;sp|P59998-3|ARPC4_HUMAN Isoform 3 of Actin-related protein 2/3 complex subunit 4 OS=Homo sapiens OX=9606 GN=ARPC4;sp|P59998-2|ARPC4_HUMAN Isoform 2	ARPC4	NA	20.5613	20.6433	NA	NA	21.8936
565		0.0618743	0.0846589	Color2 [DarkGray]	1	4	NA	28.3646	29.0255	29.4353	28.2851	29.5169	28.7693	P60709;P63261;P63267-2;Q6S8J3;A5A3E0;P0CG38;Q9BYX7;Q562R1;P0CG39	P60709;P63261	19;18;7;7;7;6;4;4;4	19;18;7;7;7;6;4;4;4	8;7;0;2;2;2;2;0;2	Actin, cytoplasmic 1;Actin, cytoplasmic 1, N-terminally processed;Actin, cytoplasmic 2;Actin, cytoplasmic 2, N-terminally processed	ACTB;ACTG1	sp|P60709|ACTB_HUMAN Actin, cytoplasmic 1 OS=Homo sapiens OX=9606 GN=ACTB PE=1 SV=1;sp|P63261|ACTG_HUMAN Actin, cytoplasmic 2 OS=Homo sapiens OX=9606 GN=ACTG1 PE=1 SV=1	ACTB, ACTG	28.3646	29.0255	29.4353	28.2851	29.5169	28.7693
567		0.51764	1.33102	Color2 [DarkGray]	1	4	NA	24.1449	25.6694	24.5473	21.4648	23.9792	24.9245	P60866;P60866-2	P60866;P60866-2	5;5	5;5	5;5	40S ribosomal protein S20	RPS20	sp|P60866|RS20_HUMAN 40S ribosomal protein S20 OS=Homo sapiens OX=9606 GN=RPS20 PE=1 SV=1;sp|P60866-2|RS20_HUMAN Isoform 2 of 40S ribosomal protein S20 OS=Homo sapiens OX=9606 GN=RPS20	RS20	24.1449	25.6694	24.5473	21.4648	23.9792	24.9245
568	+	2.9393	4.01801	Color2 [DarkGray]	1	4	NA	22.7013	21.8777	22.2319	18.4698	17.4388	18.8483	P60900;P60900-2;P60900-3	P60900;P60900-2	4;3;1	4;3;1	4;3;1	Proteasome subunit alpha type-6	PSMA6	sp|P60900|PSA6_HUMAN Proteasome subunit alpha type-6 OS=Homo sapiens OX=9606 GN=PSMA6 PE=1 SV=1;sp|P60900-2|PSA6_HUMAN Isoform 2 of Proteasome subunit alpha type-6 OS=Homo sapiens OX=9606 GN=PSMA6	PSA6	22.7013	21.8777	22.2319	NA	NA	NA
571		0.284589	0.778355	Color2 [DarkGray]	1	4	NA	19.2955	20.5395	21.1363	18.2147	21.4104	19.0112	P61160;P61160-2	P61160;P61160-2	2;2	2;2	2;2	Actin-related protein 2	ACTR2	sp|P61160|ARP2_HUMAN Actin-related protein 2 OS=Homo sapiens OX=9606 GN=ACTR2 PE=1 SV=1;sp|P61160-2|ARP2_HUMAN Isoform 2 of Actin-related protein 2 OS=Homo sapiens OX=9606 GN=ACTR2	ARP2	NA	20.5395	21.1363	NA	21.4104	NA
572		0.898248	1.7251	Color2 [DarkGray]	1	4	NA	21.2225	18.9357	21.677	18.7263	19.4456	18.4881	P84077;P61204	P84077;P61204	3;3	3;3	1;1	ADP-ribosylation factor 1;ADP-ribosylation factor 3	ARF1;ARF3	sp|P84077|ARF1_HUMAN ADP-ribosylation factor 1 OS=Homo sapiens OX=9606 GN=ARF1 PE=1 SV=2;sp|P61204|ARF3_HUMAN ADP-ribosylation factor 3 OS=Homo sapiens OX=9606 GN=ARF3 PE=1 SV=2	ARF1, ARF3	21.2225	NA	21.677	NA	NA	NA
573		0.500376	1.45805	Color2 [DarkGray]	1	4	NA	25.9441	27.2625	25.8766	22.5223	26.0651	26.1216	P61247	P61247	20	20	20	40S ribosomal protein S3a	RPS3A	sp|P61247|RS3A_HUMAN 40S ribosomal protein S3a OS=Homo sapiens OX=9606 GN=RPS3A PE=1 SV=2	RS3A	25.9441	27.2625	25.8766	22.5223	26.0651	26.1216
575		0.41871	0.710266	Color2 [DarkGray]	1	4	NA	21.7045	19.3341	20.1202	19.3833	20.0334	19.6113	P61289;P61289-3;P61289-2	P61289;P61289-3;P61289-2	2;2;2	2;2;2	2;2;2	Proteasome activator complex subunit 3	PSME3	sp|P61289|PSME3_HUMAN Proteasome activator complex subunit 3 OS=Homo sapiens OX=9606 GN=PSME3 PE=1 SV=1;sp|P61289-3|PSME3_HUMAN Isoform 3 of Proteasome activator complex subunit 3 OS=Homo sapiens OX=9606 GN=PSME3;sp|P61289-2|PSME3_HUMAN Isoform 2 of Protea	PSME3	21.7045	NA	20.1202	NA	NA	NA
578		1.30542	1.69478	Color2 [DarkGray]	1	4	NA	23.224	23.4905	23.1972	20.5704	21.6047	22.6523	P61353	P61353	7	7	7	60S ribosomal protein L27	RPL27	sp|P61353|RL27_HUMAN 60S ribosomal protein L27 OS=Homo sapiens OX=9606 GN=RPL27 PE=1 SV=2	RL27	23.224	23.4905	23.1972	20.5704	21.6047	22.6523
579		0.987837	1.39352	Color2 [DarkGray]	1	4	NA	27.0065	27.1985	28.2052	24.9976	26.4589	26.7731	P61513;A6NKH3	P61513	6;2	6;2	6;2	60S ribosomal protein L37a	RPL37A	sp|P61513|RL37A_HUMAN 60S ribosomal protein L37a OS=Homo sapiens OX=9606 GN=RPL37A PE=1 SV=2	RL37A	27.0065	27.1985	28.2052	24.9976	26.4589	26.7731
581		0.431196	3.46439	Color2 [DarkGray]	1	4	NA	21.7209	18.7193	30.0469	19.9051	21.089	19.0999	P61626	P61626	4	4	4	Lysozyme C	LYZ	sp|P61626|LYSC_HUMAN Lysozyme C OS=Homo sapiens OX=9606 GN=LYZ PE=1 SV=1	LYSC	21.7209	NA	30.0469	NA	21.089	NA
586		0.872833	1.45124	Color2 [DarkGray]	1	4	NA	20.3961	21.4744	21.776	20.1427	18.4966	20.6535	P61978-2;P61978;P61978-3	P61978-2;P61978;P61978-3	13;13;12	13;13;12	13;13;12	Heterogeneous nuclear ribonucleoprotein K	HNRNPK	sp|P61978-2|HNRPK_HUMAN Isoform 2 of Heterogeneous nuclear ribonucleoprotein K OS=Homo sapiens OX=9606 GN=HNRNPK;sp|P61978|HNRPK_HUMAN Heterogeneous nuclear ribonucleoprotein K OS=Homo sapiens OX=9606 GN=HNRNPK PE=1 SV=1;sp|P61978-3|HNRPK_HUMAN Isoform 3 o	HNRPK	20.3961	21.4744	21.776	NA	NA	NA
589		0.4023	1.25282	Color2 [DarkGray]	1	4	NA	28.6758	30.3347	29.956	25.9644	29.693	29.5506	P62081	P62081	12	12	12	40S ribosomal protein S7	RPS7	sp|P62081|RS7_HUMAN 40S ribosomal protein S7 OS=Homo sapiens OX=9606 GN=RPS7 PE=1 SV=1	RS7	28.6758	30.3347	29.956	25.9644	29.693	29.5506
590	+	2.70397	3.40643	Color2 [DarkGray]	1	4	NA	22.7426	22.5734	21.2809	18.7316	18.997	18.6491	P62191-2;P62191	P62191-2;P62191	4;4	4;4	4;4	26S protease regulatory subunit 4	PSMC1	sp|P62191-2|PRS4_HUMAN Isoform 2 of 26S proteasome regulatory subunit 4 OS=Homo sapiens OX=9606 GN=PSMC1;sp|P62191|PRS4_HUMAN 26S proteasome regulatory subunit 4 OS=Homo sapiens OX=9606 GN=PSMC1 PE=1 SV=1	PRS4	22.7426	22.5734	21.2809	NA	NA	NA
591	+	2.19453	2.75335	Color2 [DarkGray]	1	4	NA	21.8576	22.9499	22.2375	19.3734	19.0075	20.404	P62195-2;P62195	P62195-2;P62195	6;6	6;6	5;5	26S protease regulatory subunit 8	PSMC5	sp|P62195-2|PRS8_HUMAN Isoform 2 of 26S proteasome regulatory subunit 8 OS=Homo sapiens OX=9606 GN=PSMC5;sp|P62195|PRS8_HUMAN 26S proteasome regulatory subunit 8 OS=Homo sapiens OX=9606 GN=PSMC5 PE=1 SV=1	PRS8	21.8576	22.9499	22.2375	NA	NA	NA
592		1.24939	1.5176	Color2 [DarkGray]	1	4	NA	23.1992	21.9816	22.5569	20.2319	21.1796	21.7734	P62241	P62241	12	12	12	40S ribosomal protein S8	RPS8	sp|P62241|RS8_HUMAN 40S ribosomal protein S8 OS=Homo sapiens OX=9606 GN=RPS8 PE=1 SV=2	RS8	23.1992	21.9816	22.5569	20.2319	21.1796	21.7734
593		0.438432	1.14234	Color2 [DarkGray]	1	4	NA	24.5709	25.1761	24.4615	21.4549	25.0703	24.2564	P62244	P62244	10	10	10	40S ribosomal protein S15a	RPS15A	sp|P62244|RS15A_HUMAN 40S ribosomal protein S15a OS=Homo sapiens OX=9606 GN=RPS15A PE=1 SV=2	RS15A	24.5709	25.1761	24.4615	21.4549	25.0703	24.2564
594		0.7033	2.40451	Color2 [DarkGray]	1	4	NA	24.8913	27.9198	26.0218	21.3958	24.5175	25.706	P62249	P62249	13	13	13	40S ribosomal protein S16	RPS16	sp|P62249|RS16_HUMAN 40S ribosomal protein S16 OS=Homo sapiens OX=9606 GN=RPS16 PE=1 SV=2	RS16	24.8913	27.9198	26.0218	21.3958	24.5175	25.706
596		0.951482	1.35242	Color2 [DarkGray]	1	4	NA	27.9693	28.5989	28.3297	25.8486	26.9276	28.0644	P62263	P62263	11	11	11	40S ribosomal protein S14	RPS14	sp|P62263|RS14_HUMAN 40S ribosomal protein S14 OS=Homo sapiens OX=9606 GN=RPS14 PE=1 SV=3	RS14	27.9693	28.5989	28.3297	25.8486	26.9276	28.0644
597		0.858261	1.58119	Color2 [DarkGray]	1	4	NA	27.1288	26.2965	26.0504	23.3663	25.9866	25.3793	P62266	P62266	5	5	5	40S ribosomal protein S23	RPS23	sp|P62266|RS23_HUMAN 40S ribosomal protein S23 OS=Homo sapiens OX=9606 GN=RPS23 PE=1 SV=3	RS23	27.1288	26.2965	26.0504	23.3663	25.9866	25.3793
598		0.441842	2.12105	Color2 [DarkGray]	1	4	NA	25.2401	28.9393	26.8017	21.3853	27.0304	26.2022	P62269	P62269	26	26	26	40S ribosomal protein S18	RPS18	sp|P62269|RS18_HUMAN 40S ribosomal protein S18 OS=Homo sapiens OX=9606 GN=RPS18 PE=1 SV=3	RS18	25.2401	28.9393	26.8017	21.3853	27.0304	26.2022
599		0.594776	1.62003	Color2 [DarkGray]	1	4	NA	27.4398	29.1048	27.8107	24.284	27.6949	27.5163	P62273;P62273-2	P62273;P62273-2	5;4	5;4	5;4	40S ribosomal protein S29	RPS29	sp|P62273|RS29_HUMAN 40S ribosomal protein S29 OS=Homo sapiens OX=9606 GN=RPS29 PE=1 SV=2;sp|P62273-2|RS29_HUMAN Isoform 2 of 40S ribosomal protein S29 OS=Homo sapiens OX=9606 GN=RPS29	RS29	27.4398	29.1048	27.8107	24.284	27.6949	27.5163
600		0.191947	0.309516	Color2 [DarkGray]	1	4	NA	24.8381	24.1832	24.7974	23.1721	25.1089	24.6091	P62277	P62277	13	13	13	40S ribosomal protein S13	RPS13	sp|P62277|RS13_HUMAN 40S ribosomal protein S13 OS=Homo sapiens OX=9606 GN=RPS13 PE=1 SV=2	RS13	24.8381	24.1832	24.7974	23.1721	25.1089	24.6091
601		0.525299	1.31221	Color2 [DarkGray]	1	4	NA	26.1801	27.2442	26.4023	23.3368	26.929	25.6242	P62280	P62280	19	19	19	40S ribosomal protein S11	RPS11	sp|P62280|RS11_HUMAN 40S ribosomal protein S11 OS=Homo sapiens OX=9606 GN=RPS11 PE=1 SV=3	RS11	26.1801	27.2442	26.4023	23.3368	26.929	25.6242
602		0.669177	1.17892	Color2 [DarkGray]	1	4	NA	20.9154	18.9625	19.9905	19.0078	19.6221	17.7018	P62304	P62304	1	1	1	Small nuclear ribonucleoprotein E	SNRPE	sp|P62304|RUXE_HUMAN Small nuclear ribonucleoprotein E OS=Homo sapiens OX=9606 GN=SNRPE PE=1 SV=1	RUXE	20.9154	NA	19.9905	NA	NA	NA
604		0.244056	0.861788	Color2 [DarkGray]	1	4	NA	23.4201	22.7336	22.1082	19.2078	23.2064	23.2624	P62314	P62314	3	3	3	Small nuclear ribonucleoprotein Sm D1	SNRPD1	sp|P62314|SMD1_HUMAN Small nuclear ribonucleoprotein Sm D1 OS=Homo sapiens OX=9606 GN=SNRPD1 PE=1 SV=1	SMD1	23.4201	22.7336	22.1082	NA	23.2064	23.2624
605		0.628325	1.87027	Color2 [DarkGray]	1	4	NA	23.9028	24.0053	23.6867	19.4408	22.5862	23.957	P62316	P62316	6	6	2	Small nuclear ribonucleoprotein Sm D2	SNRPD2	sp|P62316|SMD2_HUMAN Small nuclear ribonucleoprotein Sm D2 OS=Homo sapiens OX=9606 GN=SNRPD2 PE=1 SV=1	SMD2	23.9028	24.0053	23.6867	NA	22.5862	23.957
607		0.0134122	0.0810566	Color2 [DarkGray]	1	4	NA	23.4257	19.2729	21.2291	18.0335	22.9235	22.7275	P62318-2;P62318	P62318-2;P62318	4;4	4;4	4;4	Small nuclear ribonucleoprotein Sm D3	SNRPD3	sp|P62318-2|SMD3_HUMAN Isoform 2 of Small nuclear ribonucleoprotein Sm D3 OS=Homo sapiens OX=9606 GN=SNRPD3;sp|P62318|SMD3_HUMAN Small nuclear ribonucleoprotein Sm D3 OS=Homo sapiens OX=9606 GN=SNRPD3 PE=1 SV=1	SMD3	23.4257	NA	21.2291	NA	22.9235	22.7275
608		1.30479	2.84925	Color2 [DarkGray]	1	4	NA	22.2579	21.3238	19.2883	17.4229	17.7545	19.1448	P62333	P62333	7	7	7	26S protease regulatory subunit 10B	PSMC6	sp|P62333|PRS10_HUMAN 26S proteasome regulatory subunit 10B OS=Homo sapiens OX=9606 GN=PSMC6 PE=1 SV=1	PRS10	22.2579	21.3238	NA	NA	NA	NA
609		0.991943	2.49796	Color2 [DarkGray]	1	4	NA	23.6674	22.6311	22.876	18.2838	21.6398	21.7571	P62424	P62424	16	16	16	60S ribosomal protein L7a	RPL7A	sp|P62424|RL7A_HUMAN 60S ribosomal protein L7a OS=Homo sapiens OX=9606 GN=RPL7A PE=1 SV=2	RL7A	23.6674	22.6311	22.876	NA	21.6398	21.7571
61		0.571181	2.15423	Color2 [DarkGray]	1	4	NA	23.2917	18.0092	21.7722	18.8974	17.8337	19.8794	O00165-3;O00165;O00165-2;O00165-5;O00165-4;O00165-6	O00165-3;O00165;O00165-2;O00165-5;O00165-4	6;6;6;4;3;2	6;6;6;4;3;2	6;6;6;4;3;2	HCLS1-associated protein X-1	HAX1	sp|O00165-3|HAX1_HUMAN Isoform 3 of HCLS1-associated protein X-1 OS=Homo sapiens OX=9606 GN=HAX1;sp|O00165|HAX1_HUMAN HCLS1-associated protein X-1 OS=Homo sapiens OX=9606 GN=HAX1 PE=1 SV=2;sp|O00165-2|HAX1_HUMAN Isoform 2 of HCLS1-associated protein X-1 OS	HAX1	23.2917	NA	21.7722	NA	NA	NA
611		0.546875	1.62462	Color2 [DarkGray]	1	4	NA	26.4217	27.4992	26.2703	22.6328	26.7192	25.9653	P62701;Q8TD47;P22090	P62701;Q8TD47	20;10;9	20;10;9	20;10;9	40S ribosomal protein S4, X isoform;40S ribosomal protein S4, Y isoform 2	RPS4X;RPS4Y2	sp|P62701|RS4X_HUMAN 40S ribosomal protein S4, X isoform OS=Homo sapiens OX=9606 GN=RPS4X PE=1 SV=2;sp|Q8TD47|RS4Y2_HUMAN 40S ribosomal protein S4, Y isoform 2 OS=Homo sapiens OX=9606 GN=RPS4Y2 PE=2 SV=3	RS4X, RS4Y2	26.4217	27.4992	26.2703	22.6328	26.7192	25.9653
612		0.61042	1.38704	Color2 [DarkGray]	1	4	NA	24.8784	25.2935	23.5441	21.8759	24.8378	22.8411	P62750	P62750	14	14	14	60S ribosomal protein L23a	RPL23A	sp|P62750|RL23A_HUMAN 60S ribosomal protein L23a OS=Homo sapiens OX=9606 GN=RPL23A PE=1 SV=1	RL23A	24.8784	25.2935	23.5441	21.8759	24.8378	22.8411
614		0.604975	2.30324	Color2 [DarkGray]	1	4	NA	25.9792	25.9197	27.5316	21.0707	26.5468	24.9032	P62805	P62805	17	17	17	Histone H4	HIST1H4A	sp|P62805|H4_HUMAN Histone H4 OS=Homo sapiens OX=9606 GN=H4C1 PE=1 SV=2	H4	25.9792	25.9197	27.5316	21.0707	26.5468	24.9032
615	+	2.12277	3.14544	Color2 [DarkGray]	1	4	NA	22.5627	23.3786	22.3242	18.5318	20.029	20.2684	P62826	P62826	5	5	5	GTP-binding nuclear protein Ran	RAN	sp|P62826|RAN_HUMAN GTP-binding nuclear protein Ran OS=Homo sapiens OX=9606 GN=RAN PE=1 SV=3	RAN	22.5627	23.3786	22.3242	NA	NA	NA
616		0.515871	0.973518	Color2 [DarkGray]	1	4	NA	28.1897	28.829	28.7507	26.2066	28.9879	27.6542	P62829	P62829	15	15	15	60S ribosomal protein L23	RPL23	sp|P62829|RL23_HUMAN 60S ribosomal protein L23 OS=Homo sapiens OX=9606 GN=RPL23 PE=1 SV=1	RL23	28.1897	28.829	28.7507	26.2066	28.9879	27.6542
617		0.108286	0.641561	Color2 [DarkGray]	1	4	NA	19.4996	24.469	22.5616	18.3813	23.1036	23.1206	P62841	P62841	13	13	13	40S ribosomal protein S15	RPS15	sp|P62841|RS15_HUMAN 40S ribosomal protein S15 OS=Homo sapiens OX=9606 GN=RPS15 PE=1 SV=2	RS15	NA	24.469	22.5616	NA	23.1036	23.1206
618		0.344975	-1.42937	Color2 [DarkGray]	1	4	NA	19.8507	24.468	24.8338	23.3909	25.5118	24.5378	P62847-2;P62847-3;P62847;P62847-4	P62847-2;P62847-3;P62847;P62847-4	6;6;6;6	6;6;6;6	6;6;6;6	40S ribosomal protein S24	RPS24	sp|P62847-2|RS24_HUMAN Isoform 2 of 40S ribosomal protein S24 OS=Homo sapiens OX=9606 GN=RPS24;sp|P62847-3|RS24_HUMAN Isoform 3 of 40S ribosomal protein S24 OS=Homo sapiens OX=9606 GN=RPS24;sp|P62847|RS24_HUMAN 40S ribosomal protein S24 OS=Homo sapiens OX=	RS24	NA	24.468	24.8338	23.3909	25.5118	24.5378
619		0.509848	1.67477	Color2 [DarkGray]	1	4	NA	29.7985	31.7571	30.1073	26.2719	30.2335	30.1331	P62851	P62851	8	8	8	40S ribosomal protein S25	RPS25	sp|P62851|RS25_HUMAN 40S ribosomal protein S25 OS=Homo sapiens OX=9606 GN=RPS25 PE=1 SV=1	RS25	29.7985	31.7571	30.1073	26.2719	30.2335	30.1331
620	+	1.74298	1.65242	Color2 [DarkGray]	1	4	NA	28.2904	28.0174	27.929	25.8436	27.226	26.21	P62854	P62854	6	6	2	40S ribosomal protein S26	RPS26	sp|P62854|RS26_HUMAN 40S ribosomal protein S26 OS=Homo sapiens OX=9606 GN=RPS26 PE=1 SV=3	RS26	28.2904	28.0174	27.929	25.8436	27.226	26.21
622		0.633132	0.740631	Color2 [DarkGray]	1	4	NA	29.9072	29.917	29.2151	28.699	29.852	28.2664	P62861	P62861	5	5	5	40S ribosomal protein S30	FAU	sp|P62861|RS30_HUMAN 40S ribosomal protein S30 OS=Homo sapiens OX=9606 GN=FAU PE=1 SV=1	RS30	29.9072	29.917	29.2151	28.699	29.852	28.2664
625		0.0353392	-0.202987	Color2 [DarkGray]	1	4	NA	19.6094	23.2846	18.3912	18.6152	20.2996	22.9794	P62888	P62888	6	6	6	60S ribosomal protein L30	RPL30	sp|P62888|RL30_HUMAN 60S ribosomal protein L30 OS=Homo sapiens OX=9606 GN=RPL30 PE=1 SV=2	RL30	NA	23.2846	NA	NA	20.2996	22.9794
626		0.458511	0.618938	Color2 [DarkGray]	1	4	NA	25.7482	25.5004	24.7018	24.215	25.677	24.2015	P62891;Q59GN2	P62891;Q59GN2	3;2	3;2	3;2	60S ribosomal protein L39;Putative 60S ribosomal protein L39-like 5	RPL39;RPL39P5	sp|P62891|RL39_HUMAN 60S ribosomal protein L39 OS=Homo sapiens OX=9606 GN=RPL39 PE=1 SV=2;sp|Q59GN2|R39L5_HUMAN Putative 60S ribosomal protein L39-like 5 OS=Homo sapiens OX=9606 GN=RPL39P5 PE=5 SV=2	RL39, R39L5	25.7482	25.5004	24.7018	24.215	25.677	24.2015
627		0.0747871	0.619624	Color2 [DarkGray]	1	4	NA	24.9447	18.8416	24.6546	23.4256	25.1021	18.0544	P62899-3;P62899;P62899-2	P62899-3;P62899;P62899-2	6;6;6	6;6;6	6;6;6	60S ribosomal protein L31	RPL31	sp|P62899-3|RL31_HUMAN Isoform 3 of 60S ribosomal protein L31 OS=Homo sapiens OX=9606 GN=RPL31;sp|P62899|RL31_HUMAN 60S ribosomal protein L31 OS=Homo sapiens OX=9606 GN=RPL31 PE=1 SV=1;sp|P62899-2|RL31_HUMAN Isoform 2 of 60S ribosomal protein L31 OS=Homo s	RL31	24.9447	NA	24.6546	23.4256	25.1021	NA
63		0.988218	1.18159	Color2 [DarkGray]	1	4	NA	21.1853	21.2549	19.9602	19.5802	18.9964	20.2791	O00231;O00231-2	O00231;O00231-2	6;6	6;6	6;6	26S proteasome non-ATPase regulatory subunit 11	PSMD11	sp|O00231|PSD11_HUMAN 26S proteasome non-ATPase regulatory subunit 11 OS=Homo sapiens OX=9606 GN=PSMD11 PE=1 SV=3;sp|O00231-2|PSD11_HUMAN Isoform 2 of 26S proteasome non-ATPase regulatory subunit 11 OS=Homo sapiens OX=9606 GN=PSMD11	PSD11	21.1853	21.2549	19.9602	NA	NA	NA
630		0.85064	4.20073	Color2 [DarkGray]	1	4	NA	24.8003	25.8812	24.1732	18.8045	18.2311	25.217	P62913	P62913	8	8	2	60S ribosomal protein L11	RPL11	sp|P62913|RL11_HUMAN 60S ribosomal protein L11 OS=Homo sapiens OX=9606 GN=RPL11 PE=1 SV=2	RL11	24.8003	25.8812	24.1732	NA	NA	25.217
632		0.194768	0.751416	Color2 [DarkGray]	1	4	NA	21.6504	18.1085	21.2001	17.9799	19.3771	21.3477	P62917	P62917	12	12	12	60S ribosomal protein L8	RPL8	sp|P62917|RL8_HUMAN 60S ribosomal protein L8 OS=Homo sapiens OX=9606 GN=RPL8 PE=1 SV=2	RL8	21.6504	NA	21.2001	NA	NA	21.3477
633		1.47239	3.2552	Color2 [DarkGray]	1	4	NA	21.147	22.6258	23.0541	17.3578	20.1331	19.5704	P62937;P62937-2	P62937;P62937-2	4;2	4;2	4;2	Peptidyl-prolyl cis-trans isomerase A;Peptidyl-prolyl cis-trans isomerase A, N-terminally processed	PPIA	sp|P62937|PPIA_HUMAN Peptidyl-prolyl cis-trans isomerase A OS=Homo sapiens OX=9606 GN=PPIA PE=1 SV=2;sp|P62937-2|PPIA_HUMAN Isoform 2 of Peptidyl-prolyl cis-trans isomerase A OS=Homo sapiens OX=9606 GN=PPIA	PPIA	21.147	22.6258	23.0541	NA	20.1331	NA
635		1.19719	3.86601	Color2 [DarkGray]	1	4	NA	28.513	28.7162	28.7449	21.763	26.4257	26.1874	P62987	P62987	7	7	2	Ubiquitin-60S ribosomal protein L40;Ubiquitin;60S ribosomal protein L40	UBA52	sp|P62987|RL40_HUMAN Ubiquitin-60S ribosomal protein L40 OS=Homo sapiens OX=9606 GN=UBA52 PE=1 SV=2	RL40	28.513	28.7162	28.7449	21.763	26.4257	26.1874
638		0.901001	2.00686	Color2 [DarkGray]	1	4	NA	20.1075	18.7314	21.7815	17.5034	17.8122	19.2842	P63104	P63104	3	1	1	14-3-3 protein zeta/delta	YWHAZ	sp|P63104|1433Z_HUMAN 14-3-3 protein zeta/delta OS=Homo sapiens OX=9606 GN=YWHAZ PE=1 SV=1	1433Z	20.1075	NA	21.7815	NA	NA	NA
640		1.55735	2.25048	Color2 [DarkGray]	1	4	NA	31.489	31.3196	31.1312	28.4883	30.3738	28.3262	P63173	P63173	8	8	8	60S ribosomal protein L38	RPL38	sp|P63173|RL38_HUMAN 60S ribosomal protein L38 OS=Homo sapiens OX=9606 GN=RPL38 PE=1 SV=2	RL38	31.489	31.3196	31.1312	28.4883	30.3738	28.3262
641		0.392272	0.943337	Color2 [DarkGray]	1	4	NA	19.8737	19.0168	20.2088	17.8684	17.7442	20.6568	P63208;P63208-2	P63208;P63208-2	2;1	2;1	2;1	S-phase kinase-associated protein 1	SKP1	sp|P63208|SKP1_HUMAN S-phase kinase-associated protein 1 OS=Homo sapiens OX=9606 GN=SKP1 PE=1 SV=2;sp|P63208-2|SKP1_HUMAN Isoform 2 of S-phase kinase-associated protein 1 OS=Homo sapiens OX=9606 GN=SKP1	SKP1	19.8737	NA	20.2088	NA	NA	NA
642	+	1.99597	3.59448	Color2 [DarkGray]	1	4	NA	22.5932	23.0589	22.6211	18.1663	18.6495	20.674	P63241;P63241-2;Q9GZV4;Q6IS14	P63241;P63241-2;Q9GZV4	4;4;2;1	4;4;2;1	4;4;2;1	Eukaryotic translation initiation factor 5A-1;Eukaryotic translation initiation factor 5A-2	EIF5A;EIF5A2	sp|P63241|IF5A1_HUMAN Eukaryotic translation initiation factor 5A-1 OS=Homo sapiens OX=9606 GN=EIF5A PE=1 SV=2;sp|P63241-2|IF5A1_HUMAN Isoform 2 of Eukaryotic translation initiation factor 5A-1 OS=Homo sapiens OX=9606 GN=EIF5A;sp|Q9GZV4|IF5A2_HUMAN Eukaryo	IF5A1, IF5A2	22.5932	23.0589	22.6211	NA	NA	20.674
647	+	2.23813	5.0876	Color2 [DarkGray]	1	4	NA	25.3323	24.3216	24.4612	17.8987	20.8893	20.0643	P68104;Q5VTE0;Q05639	P68104;Q5VTE0;Q05639	12;12;6	12;12;6	12;12;6	Elongation factor 1-alpha 1;Putative elongation factor 1-alpha-like 3;Elongation factor 1-alpha 2	EEF1A1;EEF1A1P5;EEF1A2	sp|P68104|EF1A1_HUMAN Elongation factor 1-alpha 1 OS=Homo sapiens OX=9606 GN=EEF1A1 PE=1 SV=1;sp|Q5VTE0|EF1A3_HUMAN Putative elongation factor 1-alpha-like 3 OS=Homo sapiens OX=9606 GN=EEF1A1P5 PE=5 SV=1;sp|Q05639|EF1A2_HUMAN Elongation factor 1-alpha 2 OS	EF1A1, EF1A3, EF1A2	25.3323	24.3216	24.4612	NA	20.8893	20.0643
649	+	2.34416	2.94657	Color2 [DarkGray]	1	4	NA	21.8252	20.8019	22.1895	18.1638	18.614	19.1991	P68366-2;P68366	P68366-2;P68366	18;18	2;2	2;2	Tubulin alpha-4A chain	TUBA4A	sp|P68366-2|TBA4A_HUMAN Isoform 2 of Tubulin alpha-4A chain OS=Homo sapiens OX=9606 GN=TUBA4A;sp|P68366|TBA4A_HUMAN Tubulin alpha-4A chain OS=Homo sapiens OX=9606 GN=TUBA4A PE=1 SV=1	TBA4A	21.8252	20.8019	22.1895	NA	NA	NA
650	+	3.60422	10.2969	Color2 [DarkGray]	1	4	NA	29.2483	28.8012	29.1423	18.0061	20.4141	17.8811	P68371;Q3ZCM7;A6NNZ2;CON__ENSEMBL:ENSBTAP00000025008;Q9H4B7	P68371	22;5;4;2;2	22;5;4;2;2	1;0;0;0;0	Tubulin beta-4B chain	TUBB4B	sp|P68371|TBB4B_HUMAN Tubulin beta-4B chain OS=Homo sapiens OX=9606 GN=TUBB4B PE=1 SV=1	TBB4B	29.2483	28.8012	29.1423	NA	20.4141	NA
656		0.220173	-1.01886	Color2 [DarkGray]	1	4	NA	19.3194	22.4052	18.8328	18.455	22.0006	23.1585	P78345	P78345	4	4	4	Ribonuclease P protein subunit p38	RPP38	sp|P78345|RPP38_HUMAN Ribonuclease P protein subunit p38 OS=Homo sapiens OX=9606 GN=RPP38 PE=1 SV=2	RPP38	NA	22.4052	NA	NA	22.0006	23.1585
658	+	2.7148	4.06522	Color2 [DarkGray]	1	4	NA	22.3315	22.9239	22.9563	17.659	19.4059	18.951	P78371-2;P78371	P78371-2;P78371	6;6	6;6	6;6	T-complex protein 1 subunit beta	CCT2	sp|P78371-2|TCPB_HUMAN Isoform 2 of T-complex protein 1 subunit beta OS=Homo sapiens OX=9606 GN=CCT2;sp|P78371|TCPB_HUMAN T-complex protein 1 subunit beta OS=Homo sapiens OX=9606 GN=CCT2 PE=1 SV=4	TCPB	22.3315	22.9239	22.9563	NA	NA	NA
66		0.777107	1.61274	Color2 [DarkGray]	1	4	NA	21.3727	21.1973	18.8374	18.6879	18.0927	19.7885	O00308;O00308-2;O00308-3	O00308;O00308-2;O00308-3	2;2;1	2;2;1	2;2;1	NEDD4-like E3 ubiquitin-protein ligase WWP2	WWP2	sp|O00308|WWP2_HUMAN NEDD4-like E3 ubiquitin-protein ligase WWP2 OS=Homo sapiens OX=9606 GN=WWP2 PE=1 SV=2;sp|O00308-2|WWP2_HUMAN Isoform 2 of NEDD4-like E3 ubiquitin-protein ligase WWP2 OS=Homo sapiens OX=9606 GN=WWP2;sp|O00308-3|WWP2_HUMAN Isoform 3 of N	WWP2	21.3727	21.1973	NA	NA	NA	NA
660		0.978644	1.8965	Color2 [DarkGray]	1	4	NA	19.6294	22.4116	20.0485	18.3176	18.8181	19.2644	P78527;P78527-2	P78527;P78527-2	30;29	30;29	30;29	DNA-dependent protein kinase catalytic subunit	PRKDC	sp|P78527|PRKDC_HUMAN DNA-dependent protein kinase catalytic subunit OS=Homo sapiens OX=9606 GN=PRKDC PE=1 SV=3;sp|P78527-2|PRKDC_HUMAN Isoform 2 of DNA-dependent protein kinase catalytic subunit OS=Homo sapiens OX=9606 GN=PRKDC	PRKDC	NA	22.4116	20.0485	NA	NA	NA
663		1.14511	3.84246	Color2 [DarkGray]	1	4	NA	20.5114	25.8911	23.8265	19.205	19.6674	19.8292	P80511	P80511	2	2	2	Protein S100-A12;Calcitermin	S100A12	sp|P80511|S10AC_HUMAN Protein S100-A12 OS=Homo sapiens OX=9606 GN=S100A12 PE=1 SV=2	S10AC	NA	25.8911	23.8265	NA	NA	NA
665		0.557869	1.44096	Color2 [DarkGray]	1	4	NA	23.0461	23.7282	23.4507	19.7238	22.8836	23.2947	P81605;P81605-2	P81605;P81605-2	4;3	4;3	4;3	Dermcidin;Survival-promoting peptide;DCD-1	DCD	sp|P81605|DCD_HUMAN Dermcidin OS=Homo sapiens OX=9606 GN=DCD PE=1 SV=2;sp|P81605-2|DCD_HUMAN Isoform 2 of Dermcidin OS=Homo sapiens OX=9606 GN=DCD	DCD	23.0461	23.7282	23.4507	NA	22.8836	23.2947
67	+	2.71357	4.93911	Color2 [DarkGray]	1	4	NA	24.6805	23.5842	24.4029	20.4216	18.3972	19.0314	O00410;O00410-3;O00410-2;O60518	O00410;O00410-3;O00410-2	16;16;14;1	16;16;14;1	16;16;14;1	Importin-5	IPO5	sp|O00410|IPO5_HUMAN Importin-5 OS=Homo sapiens OX=9606 GN=IPO5 PE=1 SV=4;sp|O00410-3|IPO5_HUMAN Isoform 3 of Importin-5 OS=Homo sapiens OX=9606 GN=IPO5;sp|O00410-2|IPO5_HUMAN Isoform 2 of Importin-5 OS=Homo sapiens OX=9606 GN=IPO5	IPO5	24.6805	23.5842	24.4029	NA	NA	NA
679		0.863872	1.39825	Color2 [DarkGray]	1	4	NA	25.2031	24.8984	24.1168	23.1314	24.6094	22.2829	P83731	P83731	8	8	8	60S ribosomal protein L24	RPL24	sp|P83731|RL24_HUMAN 60S ribosomal protein L24 OS=Homo sapiens OX=9606 GN=RPL24 PE=1 SV=1	RL24	25.2031	24.8984	24.1168	23.1314	24.6093	22.2829
683		0.0797701	0.297827	Color2 [DarkGray]	1	4	NA	27.9198	26.7946	24.6231	24.3825	26.7878	27.2737	P84090	P84090	4	4	4	Enhancer of rudimentary homolog	ERH	sp|P84090|ERH_HUMAN Enhancer of rudimentary homolog OS=Homo sapiens OX=9606 GN=ERH PE=1 SV=1	ERH	27.9198	26.7946	24.6231	24.3825	26.7878	27.2737
685		0.28721	0.859156	Color2 [DarkGray]	1	4	NA	26.5705	27.228	25.6919	23.5466	25.9738	27.3925	P84101-4;P84101;P84101-3;P84101-2	P84101-4;P84101	3;3;1;1	3;3;1;1	3;3;1;1	Small EDRK-rich factor 2	SERF2	sp|P84101-4|SERF2_HUMAN Isoform 4 of Small EDRK-rich factor 2 OS=Homo sapiens OX=9606 GN=SERF2;sp|P84101|SERF2_HUMAN Small EDRK-rich factor 2 OS=Homo sapiens OX=9606 GN=SERF2 PE=1 SV=1	SERF2	26.5705	27.228	25.6919	23.5466	25.9738	27.3925
688		0.0211687	0.0695241	Color2 [DarkGray]	1	4	NA	21.0038	22.9666	21.2396	19.8617	22.5012	22.6386	P98175-4;P98175-3;P98175-2;P98175;P98175-5	P98175-4;P98175-3;P98175-2;P98175;P98175-5	7;7;7;7;7	7;7;7;7;7	7;7;7;7;7	RNA-binding protein 10	RBM10	sp|P98175-4|RBM10_HUMAN Isoform 4 of RNA-binding protein 10 OS=Homo sapiens OX=9606 GN=RBM10;sp|P98175-3|RBM10_HUMAN Isoform 3 of RNA-binding protein 10 OS=Homo sapiens OX=9606 GN=RBM10;sp|P98175-2|RBM10_HUMAN Isoform 2 of RNA-binding protein 10 OS=Homo sa	RBM10	21.0038	22.9666	21.2396	19.8617	22.5012	22.6386
690		0.187315	1.04414	Color2 [DarkGray]	1	4	NA	19.0435	24.4171	23.8497	18.8907	23.0907	22.1964	Q00059;Q00059-2	Q00059;Q00059-2	7;6	7;6	7;6	Transcription factor A, mitochondrial	TFAM	sp|Q00059|TFAM_HUMAN Transcription factor A, mitochondrial OS=Homo sapiens OX=9606 GN=TFAM PE=1 SV=1;sp|Q00059-2|TFAM_HUMAN Isoform 2 of Transcription factor A, mitochondrial OS=Homo sapiens OX=9606 GN=TFAM	TFAM	NA	24.4171	23.8497	NA	23.0907	22.1964
691	+	3.59798	6.18126	Color2 [DarkGray]	1	4	NA	24.982	23.9321	24.897	18.6647	17.6884	18.9143	Q00325-2;Q00325	Q00325-2;Q00325	7;7	7;7	7;7	Phosphate carrier protein, mitochondrial	SLC25A3	sp|Q00325-2|MPCP_HUMAN Isoform B of Phosphate carrier protein, mitochondrial OS=Homo sapiens OX=9606 GN=SLC25A3;sp|Q00325|MPCP_HUMAN Phosphate carrier protein, mitochondrial OS=Homo sapiens OX=9606 GN=SLC25A3 PE=1 SV=2	MPCP	24.982	23.9322	24.897	NA	NA	NA
695		0.0775403	-0.481262	Color2 [DarkGray]	1	4	NA	19.4257	22.8979	19.0847	17.3519	23.1533	22.3469	Q00839;Q00839-2	Q00839;Q00839-2	32;30	32;30	32;30	Heterogeneous nuclear ribonucleoprotein U	HNRNPU	sp|Q00839|HNRPU_HUMAN Heterogeneous nuclear ribonucleoprotein U OS=Homo sapiens OX=9606 GN=HNRNPU PE=1 SV=6;sp|Q00839-2|HNRPU_HUMAN Isoform 2 of Heterogeneous nuclear ribonucleoprotein U OS=Homo sapiens OX=9606 GN=HNRNPU	HNRPU	NA	22.8979	NA	NA	23.1533	22.3469
698	+	2.45773	5.14812	Color2 [DarkGray]	1	4	NA	25.0813	24.948	22.7502	18.6319	19.7946	18.9086	Q01628;P13164;Q01629;C9JQL5	Q01628	3;1;1;1	3;1;1;1	3;1;1;1	Interferon-induced transmembrane protein 3	IFITM3	sp|Q01628|IFM3_HUMAN Interferon-induced transmembrane protein 3 OS=Homo sapiens OX=9606 GN=IFITM3 PE=1 SV=2	IFM3	25.0813	24.948	22.7502	NA	NA	NA
701	+	2.54737	2.47151	Color2 [DarkGray]	1	4	NA	20.9181	20.3984	20.9126	18.8741	17.7097	18.2308	Q01813;Q01813-2	Q01813;Q01813-2	3;2	3;2	2;2	ATP-dependent 6-phosphofructokinase, platelet type	PFKP	sp|Q01813|PFKAP_HUMAN ATP-dependent 6-phosphofructokinase, platelet type OS=Homo sapiens OX=9606 GN=PFKP PE=1 SV=2;sp|Q01813-2|PFKAP_HUMAN Isoform 2 of ATP-dependent 6-phosphofructokinase, platelet type OS=Homo sapiens OX=9606 GN=PFKP	PFKAP	20.9181	NA	20.9126	NA	NA	NA
703		0.17445	0.889312	Color2 [DarkGray]	1	4	NA	23.317	21.2764	24.4974	18.767	23.7669	23.889	Q02413;Q02413-2	Q02413	11;1	11;1	11;1	Desmoglein-1	DSG1	sp|Q02413|DSG1_HUMAN Desmoglein-1 OS=Homo sapiens OX=9606 GN=DSG1 PE=1 SV=2	DSG1	23.317	21.2764	24.4974	NA	23.7669	23.889
709	+	2.5874	3.23309	Color2 [DarkGray]	1	4	NA	22.7871	21.6286	22.6079	19.3443	19.5081	18.4719	Q02978;Q02978-2	Q02978;Q02978-2	9;8	9;8	9;8	Mitochondrial 2-oxoglutarate/malate carrier protein	SLC25A11	sp|Q02978|M2OM_HUMAN Mitochondrial 2-oxoglutarate/malate carrier protein OS=Homo sapiens OX=9606 GN=SLC25A11 PE=1 SV=3;sp|Q02978-2|M2OM_HUMAN Isoform 2 of Mitochondrial 2-oxoglutarate/malate carrier protein OS=Homo sapiens OX=9606 GN=SLC25A11	M2OM	22.7871	21.6286	22.6079	NA	NA	NA
71		0.231519	1.53911	Color2 [DarkGray]	1	4	NA	24.0805	26.2231	24.9277	18.7225	24.5872	27.3043	O00479	O00479	5	5	5	High mobility group nucleosome-binding domain-containing protein 4	HMGN4	sp|O00479|HMGN4_HUMAN High mobility group nucleosome-binding domain-containing protein 4 OS=Homo sapiens OX=9606 GN=HMGN4 PE=1 SV=3	HMGN4	24.0805	26.2231	24.9277	NA	24.5872	27.3043
717		1.26156	2.26628	Color2 [DarkGray]	1	4	NA	24.9378	24.2477	24.6494	21.2906	23.9579	21.7876	Q06830	Q06830	10	10	7	Peroxiredoxin-1	PRDX1	sp|Q06830|PRDX1_HUMAN Peroxiredoxin-1 OS=Homo sapiens OX=9606 GN=PRDX1 PE=1 SV=1	PRDX1	24.9378	24.2477	24.6494	21.2906	23.9579	21.7876
719	+	2.34404	2.8425	Color2 [DarkGray]	1	4	NA	23.1056	21.7913	22.2008	18.9689	20.0235	19.5778	Q07021	Q07021	3	3	3	Complement component 1 Q subcomponent-binding protein, mitochondrial	C1QBP	sp|Q07021|C1QBP_HUMAN Complement component 1 Q subcomponent-binding protein, mitochondrial OS=Homo sapiens OX=9606 GN=C1QBP PE=1 SV=1	C1QBP	23.1056	21.7913	22.2008	NA	NA	NA
73		0.73989	1.56374	Color2 [DarkGray]	1	4	NA	27.0641	27.5169	27.2793	23.8698	26.2114	27.0878	O00488	O00488	8	8	8	Zinc finger protein 593	ZNF593	sp|O00488|ZN593_HUMAN Zinc finger protein 593 OS=Homo sapiens OX=9606 GN=ZNF593 PE=1 SV=2	ZN593	27.0641	27.5169	27.2793	23.8698	26.2114	27.0878
760		0.349009	-0.360938	Color2 [DarkGray]	1	4	NA	19.5666	20.4664	19.1501	20.4538	19.913	19.8991	Q13435	Q13435	9	9	9	Splicing factor 3B subunit 2	SF3B2	sp|Q13435|SF3B2_HUMAN Splicing factor 3B subunit 2 OS=Homo sapiens OX=9606 GN=SF3B2 PE=1 SV=2	SF3B2	NA	NA	NA	NA	19.913	19.8991
763		1.25095	2.26441	Color2 [DarkGray]	1	4	NA	21.4975	19.0425	21.3324	18.9321	18.2671	17.88	Q13501-2;Q13501	Q13501-2;Q13501	5;5	5;5	5;5	Sequestosome-1	SQSTM1	sp|Q13501-2|SQSTM_HUMAN Isoform 2 of Sequestosome-1 OS=Homo sapiens OX=9606 GN=SQSTM1;sp|Q13501|SQSTM_HUMAN Sequestosome-1 OS=Homo sapiens OX=9606 GN=SQSTM1 PE=1 SV=1	SQSTM	21.4975	NA	21.3324	NA	NA	NA
788	+	2.9048	5.14491	Color2 [DarkGray]	1	4	NA	23.206	24.6151	23.9452	17.853	19.4924	18.9861	Q14257;Q14257-2	Q14257;Q14257-2	9;9	9;9	9;9	Reticulocalbin-2	RCN2	sp|Q14257|RCN2_HUMAN Reticulocalbin-2 OS=Homo sapiens OX=9606 GN=RCN2 PE=1 SV=1;sp|Q14257-2|RCN2_HUMAN Isoform 2 of Reticulocalbin-2 OS=Homo sapiens OX=9606 GN=RCN2	RCN2	23.206	24.6151	23.9452	NA	NA	NA
789		1.13412	1.63809	Color2 [DarkGray]	1	4	NA	27.1927	27.7597	27.5357	24.5897	26.8025	26.1816	Q14331	Q14331	14	14	14	Protein FRG1	FRG1	sp|Q14331|FRG1_HUMAN Protein FRG1 OS=Homo sapiens OX=9606 GN=FRG1 PE=1 SV=1	FRG1	27.1927	27.7597	27.5357	24.5897	26.8025	26.1816
791		0.25356	1.0327	Color2 [DarkGray]	1	4	NA	23.4684	22.304	22.7649	18.7579	22.6347	24.0465	Q14498-3;Q14498-2;Q14498;Q86U06-4;Q86U06-5;Q86U06-2;Q86U06;Q86U06-3	Q14498-3;Q14498-2;Q14498	8;8;8;2;2;2;2;1	8;8;8;2;2;2;2;1	8;8;8;2;2;2;2;1	RNA-binding protein 39	RBM39	sp|Q14498-3|RBM39_HUMAN Isoform 3 of RNA-binding protein 39 OS=Homo sapiens OX=9606 GN=RBM39;sp|Q14498-2|RBM39_HUMAN Isoform 2 of RNA-binding protein 39 OS=Homo sapiens OX=9606 GN=RBM39;sp|Q14498|RBM39_HUMAN RNA-binding protein 39 OS=Homo sapiens OX=9606 G	RBM39	23.4684	22.304	22.7649	NA	22.6347	24.0465
797		0.498973	1.25473	Color2 [DarkGray]	1	4	NA	25.6927	26.1298	27.1203	23.0357	26.1774	25.9655	Q14681	Q14681	8	7	7	BTB/POZ domain-containing protein KCTD2	KCTD2	sp|Q14681|KCTD2_HUMAN BTB/POZ domain-containing protein KCTD2 OS=Homo sapiens OX=9606 GN=KCTD2 PE=1 SV=3	KCTD2	25.6927	26.1298	27.1203	23.0357	26.1774	25.9655
805	+	2.33866	4.41898	Color2 [DarkGray]	1	4	NA	23.5694	23.906	23.2481	17.6801	20.0974	19.689	Q14974;Q14974-2	Q14974;Q14974-2	14;10	14;10	14;10	Importin subunit beta-1	KPNB1	sp|Q14974|IMB1_HUMAN Importin subunit beta-1 OS=Homo sapiens OX=9606 GN=KPNB1 PE=1 SV=2;sp|Q14974-2|IMB1_HUMAN Isoform 2 of Importin subunit beta-1 OS=Homo sapiens OX=9606 GN=KPNB1	IMB1	23.5694	23.906	23.2481	NA	NA	NA
806		0.541759	1.08659	Color2 [DarkGray]	1	4	NA	24.0593	23.7432	24.4208	21.4814	23.0081	24.474	Q14978-2;Q14978;Q14978-3	Q14978-2;Q14978;Q14978-3	17;16;16	17;16;16	17;16;16	Nucleolar and coiled-body phosphoprotein 1	NOLC1	sp|Q14978-2|NOLC1_HUMAN Isoform Beta of Nucleolar and coiled-body phosphoprotein 1 OS=Homo sapiens OX=9606 GN=NOLC1;sp|Q14978|NOLC1_HUMAN Nucleolar and coiled-body phosphoprotein 1 OS=Homo sapiens OX=9606 GN=NOLC1 PE=1 SV=2;sp|Q14978-3|NOLC1_HUMAN Isoform	NOLC1	24.0593	23.7432	24.4208	21.4814	23.0081	24.474
810		0.593873	2.20115	Color2 [DarkGray]	1	4	NA	24.3088	26.0314	24.5997	19.8281	23.3289	25.1795	Q15014;Q9UBU8-3;Q9UBU8-2;Q9UBU8	Q15014	9;2;2;2	9;2;2;2	9;2;2;2	Mortality factor 4-like protein 2	MORF4L2	sp|Q15014|MO4L2_HUMAN Mortality factor 4-like protein 2 OS=Homo sapiens OX=9606 GN=MORF4L2 PE=1 SV=1	MO4L2	24.3088	26.0314	24.5997	NA	23.3289	25.1795
822		0.626087	2.45947	Color2 [DarkGray]	1	4	NA	26.4169	25.6274	26.6507	20.2916	25.561	25.464	Q15208	Q15208	15	15	15	Serine/threonine-protein kinase 38	STK38	sp|Q15208|STK38_HUMAN Serine/threonine-protein kinase 38 OS=Homo sapiens OX=9606 GN=STK38 PE=1 SV=1	STK38	26.4169	25.6274	26.6507	20.2916	25.561	25.464
827		1.26454	0.875524	Color2 [DarkGray]	1	4	NA	19.9043	20.264	19.4772	18.6445	18.9356	19.4389	Q15363	Q15363	3	3	3	Transmembrane emp24 domain-containing protein 2	TMED2	sp|Q15363|TMED2_HUMAN Transmembrane emp24 domain-containing protein 2 OS=Homo sapiens OX=9606 GN=TMED2 PE=1 SV=1	TMED2	19.9043	NA	19.4772	NA	NA	NA
828	+	2.05855	3.23217	Color2 [DarkGray]	1	4	NA	22.6092	22.4399	22.0678	17.8575	20.022	19.5409	Q15365;P57721-2;P57721-3;P57721-5;P57721-4;P57721	Q15365	4;1;1;1;1;1	4;1;1;1;1;1	3;0;0;0;0;0	Poly(rC)-binding protein 1	PCBP1	sp|Q15365|PCBP1_HUMAN Poly(rC)-binding protein 1 OS=Homo sapiens OX=9606 GN=PCBP1 PE=1 SV=2	PCBP1	22.6092	22.4399	22.0678	NA	20.022	NA
83		1.10016	1.40711	Color2 [DarkGray]	1	4	NA	27.5576	27.2452	27.4524	24.8493	26.3753	26.8092	O14744-2;O14744;O14744-3;O14744-5;O14744-4	O14744-2;O14744;O14744-3;O14744-5;O14744-4	22;22;19;19;15	22;22;19;19;15	22;22;19;19;15	Protein arginine N-methyltransferase 5;Protein arginine N-methyltransferase 5, N-terminally processed	PRMT5	sp|O14744-2|ANM5_HUMAN Isoform 2 of Protein arginine N-methyltransferase 5 OS=Homo sapiens OX=9606 GN=PRMT5;sp|O14744|ANM5_HUMAN Protein arginine N-methyltransferase 5 OS=Homo sapiens OX=9606 GN=PRMT5 PE=1 SV=4;sp|O14744-3|ANM5_HUMAN Isoform 3 of Protein a	ANM5	27.5576	27.2452	27.4524	24.8493	26.3753	26.8092
84	+	4.32713	3.24818	Color2 [DarkGray]	1	4	NA	22.9505	22.7981	23.0062	19.8742	19.7841	19.352	O14818-2;O14818;Q8TAA3-2;Q8TAA3-5;Q8TAA3;O14818-4	O14818-2;O14818;Q8TAA3-2;Q8TAA3-5;Q8TAA3	4;4;2;2;2;1	4;4;2;2;2;1	4;4;2;2;2;1	Proteasome subunit alpha type-7;Proteasome subunit alpha type-7-like	PSMA7;PSMA8	sp|O14818-2|PSA7_HUMAN Isoform 2 of Proteasome subunit alpha type-7 OS=Homo sapiens OX=9606 GN=PSMA7;sp|O14818|PSA7_HUMAN Proteasome subunit alpha type-7 OS=Homo sapiens OX=9606 GN=PSMA7 PE=1 SV=1;sp|Q8TAA3-2|PSMA8_HUMAN Isoform 2 of Proteasome subunit alp	PSA7, PSMA8	22.9505	22.7981	23.0062	NA	NA	NA
843	+	2.07568	4.13769	Color2 [DarkGray]	1	4	NA	23.5416	23.8531	21.3694	19.3944	18.7651	18.1916	Q15773	Q15773	5	5	5	Myeloid leukemia factor 2	MLF2	sp|Q15773|MLF2_HUMAN Myeloid leukemia factor 2 OS=Homo sapiens OX=9606 GN=MLF2 PE=1 SV=1	MLF2	23.5416	23.8531	21.3694	NA	NA	NA
85		0.221794	0.511522	Color2 [DarkGray]	1	4	NA	19.0154	20.947	20.0039	18.1277	19.7919	20.5121	O14880	O14880	1	1	1	Microsomal glutathione S-transferase 3	MGST3	sp|O14880|MGST3_HUMAN Microsomal glutathione S-transferase 3 OS=Homo sapiens OX=9606 GN=MGST3 PE=1 SV=1	MGST3	NA	20.947	20.0039	NA	NA	NA
854		1.29837	2.69936	Color2 [DarkGray]	1	4	NA	22.9397	20.0077	21.9802	18.5963	19.8398	18.3935	Q16795	Q16795	5	5	5	NADH dehydrogenase [ubiquinone] 1 alpha subcomplex subunit 9, mitochondrial	NDUFA9	sp|Q16795|NDUA9_HUMAN NADH dehydrogenase [ubiquinone] 1 alpha subcomplex subunit 9, mitochondrial OS=Homo sapiens OX=9606 GN=NDUFA9 PE=1 SV=2	NDUA9	22.9397	NA	21.9802	NA	NA	NA
855	+	2.9511	3.62808	Color2 [DarkGray]	1	4	NA	21.8382	23.0529	22.7413	18.7652	19.3785	18.6044	Q16891-3;Q16891-2;Q16891-4;Q16891	Q16891-3;Q16891-2;Q16891-4;Q16891	11;11;11;11	11;11;11;11	11;11;11;11	MICOS complex subunit MIC60	IMMT	sp|Q16891-3|MIC60_HUMAN Isoform 3 of MICOS complex subunit MIC60 OS=Homo sapiens OX=9606 GN=IMMT;sp|Q16891-2|MIC60_HUMAN Isoform 2 of MICOS complex subunit MIC60 OS=Homo sapiens OX=9606 GN=IMMT;sp|Q16891-4|MIC60_HUMAN Isoform 4 of MICOS complex subunit MIC	MIC60	21.8382	23.0529	22.7413	NA	NA	NA
872		0.774378	2.4035	Color2 [DarkGray]	1	4	NA	21.3931	17.553	21.7557	17.0078	17.7895	18.694	Q58FF8	Q58FF8	5	1	1	Putative heat shock protein HSP 90-beta 2	HSP90AB2P	sp|Q58FF8|H90B2_HUMAN Putative heat shock protein HSP 90-beta 2 OS=Homo sapiens OX=9606 GN=HSP90AB2P PE=1 SV=2	H90B2	21.3931	NA	21.7557	NA	NA	NA
873		0.442693	0.91647	Color2 [DarkGray]	1	4	NA	20.0178	19.8243	17.9338	18.397	17.2935	19.3359	Q5BJH7-2;Q5BJH7-6;Q5BJH7-3;Q5BJH7	Q5BJH7-2;Q5BJH7-6;Q5BJH7-3;Q5BJH7	1;1;1;1	1;1;1;1	1;1;1;1	Protein YIF1B	YIF1B	sp|Q5BJH7-2|YIF1B_HUMAN Isoform 2 of Protein YIF1B OS=Homo sapiens OX=9606 GN=YIF1B;sp|Q5BJH7-6|YIF1B_HUMAN Isoform 6 of Protein YIF1B OS=Homo sapiens OX=9606 GN=YIF1B;sp|Q5BJH7-3|YIF1B_HUMAN Isoform 3 of Protein YIF1B OS=Homo sapiens OX=9606 GN=YIF1B;sp|Q	YIF1B	20.0178	19.8243	NA	NA	NA	NA
90	+	2.40257	2.57672	Color2 [DarkGray]	1	4	NA	21.6574	22.6943	22.2873	19.7735	19.0461	20.0892	O14980	O14980	8	8	8	Exportin-1	XPO1	sp|O14980|XPO1_HUMAN Exportin-1 OS=Homo sapiens OX=9606 GN=XPO1 PE=1 SV=1	XPO1	21.6574	22.6943	22.2873	NA	NA	NA
901		0.172722	0.363717	Color2 [DarkGray]	1	4	NA	18.9999	20.8425	20.0346	20.6964	19.4238	18.6656	Q6NUK1-2;Q6NUK1	Q6NUK1-2;Q6NUK1	1;1	1;1	1;1	Calcium-binding mitochondrial carrier protein SCaMC-1	SLC25A24	sp|Q6NUK1-2|SCMC1_HUMAN Isoform 2 of Calcium-binding mitochondrial carrier protein SCaMC-1 OS=Homo sapiens OX=9606 GN=SLC25A24;sp|Q6NUK1|SCMC1_HUMAN Calcium-binding mitochondrial carrier protein SCaMC-1 OS=Homo sapiens OX=9606 GN=SLC25A24 PE=1 SV=2	SCMC1	NA	20.8425	20.0346	NA	NA	NA
904		0.829182	1.46854	Color2 [DarkGray]	1	4	NA	20.9345	20.7454	20.4854	17.632	20.0836	20.0439	Q6NZI2;Q6NZI2-2;Q6NZI2-3	Q6NZI2;Q6NZI2-2	7;5;2	7;5;2	7;5;2	Polymerase I and transcript release factor	PTRF	sp|Q6NZI2|CAVN1_HUMAN Caveolae-associated protein 1 OS=Homo sapiens OX=9606 GN=CAVIN1 PE=1 SV=1;sp|Q6NZI2-2|CAVN1_HUMAN Isoform 2 of Caveolae-associated protein 1 OS=Homo sapiens OX=9606 GN=CAVIN1	CAVN1	20.9345	20.7454	20.4854	NA	20.0836	20.0439
907		0.731231	2.99814	Color2 [DarkGray]	1	4	NA	19.6136	23.1697	21.638	18.5239	15.7311	21.1719	Q6P1L8	Q6P1L8	4	4	4	39S ribosomal protein L14, mitochondrial	MRPL14	sp|Q6P1L8|RM14_HUMAN 39S ribosomal protein L14, mitochondrial OS=Homo sapiens OX=9606 GN=MRPL14 PE=1 SV=1	RM14	NA	23.1697	21.638	NA	NA	21.1719
909		0.245913	-0.334895	Color2 [DarkGray]	1	4	NA	28.4802	26.7253	27.912	27.9171	28.3401	27.865	Q6P5R6	Q6P5R6	4	3	3	60S ribosomal protein L22-like 1	RPL22L1	sp|Q6P5R6|RL22L_HUMAN 60S ribosomal protein L22-like 1 OS=Homo sapiens OX=9606 GN=RPL22L1 PE=1 SV=2	RL22L	28.4802	26.7253	27.912	27.9171	28.3401	27.865
92		0.113256	-0.34766	Color2 [DarkGray]	1	4	NA	19.245	20.0364	19.1718	18.2384	21.8875	19.3702	O15145	O15145	2	2	2	Actin-related protein 2/3 complex subunit 3	ARPC3	sp|O15145|ARPC3_HUMAN Actin-related protein 2/3 complex subunit 3 OS=Homo sapiens OX=9606 GN=ARPC3 PE=1 SV=3	ARPC3	19.245	20.0364	NA	NA	21.8875	19.3702
922		0.88838	4.57027	Color2 [DarkGray]	1	4	NA	24.751	24.0414	26.878	18.1564	25.125	18.6782	Q71DI3	Q71DI3	7	7	1	Histone H3.2	HIST2H3A	sp|Q71DI3|H32_HUMAN Histone H3.2 OS=Homo sapiens OX=9606 GN=H3C15 PE=1 SV=3	H32	24.751	24.0414	26.878	NA	25.125	NA
924		0.385774	1.21172	Color2 [DarkGray]	1	4	NA	22.5811	22.5893	22.3492	18.6547	22.6298	22.5999	Q71UM5	Q71UM5	5	2	2	40S ribosomal protein S27-like	RPS27L	sp|Q71UM5|RS27L_HUMAN 40S ribosomal protein S27-like OS=Homo sapiens OX=9606 GN=RPS27L PE=1 SV=3	RS27L	22.5811	22.5893	22.3492	NA	22.6298	22.5999
941		0.306973	0.81908	Color2 [DarkGray]	1	4	NA	23.9754	25.4155	26.111	22.6024	25.4947	24.9477	Q86TJ2-3;Q86TJ2-2;Q86TJ2	Q86TJ2-3;Q86TJ2-2;Q86TJ2	1;1;1	1;1;1	1;1;1	Transcriptional adapter 2-beta	TADA2B	sp|Q86TJ2-3|TAD2B_HUMAN Isoform 3 of Transcriptional adapter 2-beta OS=Homo sapiens OX=9606 GN=TADA2B;sp|Q86TJ2-2|TAD2B_HUMAN Isoform 2 of Transcriptional adapter 2-beta OS=Homo sapiens OX=9606 GN=TADA2B;sp|Q86TJ2|TAD2B_HUMAN Transcriptional adapter 2-beta	TAD2B	23.9754	25.4155	26.111	22.6024	25.4947	24.9477
947		0.832401	1.6966	Color2 [DarkGray]	1	4	NA	24.7967	25.2868	24.6585	21.366	24.1268	24.1594	Q86V81	Q86V81	8	8	8	THO complex subunit 4	ALYREF	sp|Q86V81|THOC4_HUMAN THO complex subunit 4 OS=Homo sapiens OX=9606 GN=ALYREF PE=1 SV=3	THOC4	24.7967	25.2868	24.6585	21.366	24.1268	24.1594
950		1.50708	2.65796	Color2 [DarkGray]	1	4	NA	22.3491	21.3891	21.7605	18.4767	20.7054	18.3427	Q86WX3	Q86WX3	2	2	2	Active regulator of SIRT1	RPS19BP1	sp|Q86WX3|AROS_HUMAN Active regulator of SIRT1 OS=Homo sapiens OX=9606 GN=RPS19BP1 PE=1 SV=1	AROS	22.3491	21.3891	21.7605	NA	20.7054	NA
965		0.519837	1.55337	Color2 [DarkGray]	1	4	NA	21.683	18.1568	21.3772	17.9287	18.4707	20.1574	Q8IYT4-2;Q8IYT4	Q8IYT4-2;Q8IYT4	1;1	1;1	1;1	Katanin p60 ATPase-containing subunit A-like 2	KATNAL2	sp|Q8IYT4-2|KATL2_HUMAN Isoform 2 of Katanin p60 ATPase-containing subunit A-like 2 OS=Homo sapiens OX=9606 GN=KATNAL2;sp|Q8IYT4|KATL2_HUMAN Katanin p60 ATPase-containing subunit A-like 2 OS=Homo sapiens OX=9606 GN=KATNAL2 PE=1 SV=3	KATL2	21.683	NA	21.3772	NA	NA	NA
968		0.48418	3.57557	Color2 [DarkGray]	1	4	NA	26.5141	27.9003	26.8683	17.1578	26.4175	26.9807	Q8N0T1;Q8N0T1-2	Q8N0T1	8;2	8;2	8;2	Uncharacterized protein C8orf59	C8orf59	sp|Q8N0T1|RBIS_HUMAN Ribosomal biogenesis factor OS=Homo sapiens OX=9606 GN=RBIS PE=1 SV=4	RBIS	26.5141	27.9003	26.8683	NA	26.4175	26.9807
979	+	3.15366	7.26573	Color2 [DarkGray]	1	4	NA	26.8828	25.3043	25.7028	19.6904	17.598	18.8044	Q8N9A8;Q8N9A8-3	Q8N9A8;Q8N9A8-3	5;3	5;3	2;2	Nuclear envelope phosphatase-regulatory subunit 1	CNEP1R1	sp|Q8N9A8|NEPR1_HUMAN Nuclear envelope phosphatase-regulatory subunit 1 OS=Homo sapiens OX=9606 GN=CNEP1R1 PE=1 SV=1;sp|Q8N9A8-3|NEPR1_HUMAN Isoform 3 of Nuclear envelope phosphatase-regulatory subunit 1 OS=Homo sapiens OX=9606 GN=CNEP1R1	NEPR1	26.8828	25.3043	25.7028	NA	NA	NA
984	+	1.93802	3.82736	Color2 [DarkGray]	1	4	NA	23.4234	21.0531	23.8197	18.9232	19.0624	18.8285	Q8NBM4;Q8NBM4-3;Q8NBM4-2;Q8NBM4-4;Q8NBM4-5	Q8NBM4;Q8NBM4-3;Q8NBM4-2;Q8NBM4-4	8;6;6;5;1	8;6;6;5;1	8;6;6;5;1	Ubiquitin-associated domain-containing protein 2	UBAC2	sp|Q8NBM4|UBAC2_HUMAN Ubiquitin-associated domain-containing protein 2 OS=Homo sapiens OX=9606 GN=UBAC2 PE=1 SV=1;sp|Q8NBM4-3|UBAC2_HUMAN Isoform 3 of Ubiquitin-associated domain-containing protein 2 OS=Homo sapiens OX=9606 GN=UBAC2;sp|Q8NBM4-2|UBAC2_HUMAN	UBAC2	23.4234	21.0531	23.8197	NA	NA	NA
985		0.326874	0.951726	Color2 [DarkGray]	1	4	NA	21.3435	21.207	18.3109	18.8299	18.5047	20.6717	Q8NC42	Q8NC42	1	1	1	E3 ubiquitin-protein ligase RNF149	RNF149	sp|Q8NC42|RN149_HUMAN E3 ubiquitin-protein ligase RNF149 OS=Homo sapiens OX=9606 GN=RNF149 PE=2 SV=2	RN149	21.3436	21.207	NA	NA	NA	NA
99		0.833007	2.1738	Color2 [DarkGray]	1	4	NA	23.8412	20.0037	21.8463	19.183	19.2923	20.6945	O15397;O15397-2	O15397;O15397-2	9;7	9;7	9;7	Importin-8	IPO8	sp|O15397|IPO8_HUMAN Importin-8 OS=Homo sapiens OX=9606 GN=IPO8 PE=1 SV=2;sp|O15397-2|IPO8_HUMAN Isoform 2 of Importin-8 OS=Homo sapiens OX=9606 GN=IPO8	IPO8	23.8412	NA	21.8463	NA	NA	NA
990		0.0706123	0.318804	Color2 [DarkGray]	1	4	NA	19.4274	19.6383	20.4678	18.6825	17.3678	22.5267	Q8NE71-2;Q8NE71	Q8NE71-2;Q8NE71	8;8	8;8	8;8	ATP-binding cassette sub-family F member 1	ABCF1	sp|Q8NE71-2|ABCF1_HUMAN Isoform 2 of ATP-binding cassette sub-family F member 1 OS=Homo sapiens OX=9606 GN=ABCF1;sp|Q8NE71|ABCF1_HUMAN ATP-binding cassette sub-family F member 1 OS=Homo sapiens OX=9606 GN=ABCF1 PE=1 SV=2	ABCF1	NA	19.6383	20.4678	NA	NA	22.5267

## Sheet: MAN1WT_EV
id	Significant	X.Log.P.value.	Difference	Symbol.color	Symbol.type	Symbol.size	Show.label	V5LVT1_1	V5LVT1_2	V5LVT1_3	V5MANWT_1	V5MANWT_2	V5MANWT_3	Protein.IDs	Majority.protein.IDs	Peptide.counts..all.	Peptide.counts..razor.unique.	Peptide.counts..unique.	Protein.names	Gene.names	Fasta.headers	Protein.Group	Log2V5LVT1_1	Log2V5LVT1_2	Log2V5LVT1_3	Log2V5MANWT_1	Log2V5MANWT_2	Log2V5MANWT_3
1000		0.547045	2.11102	Color2 [DarkGray]	1	4	NA	17.1581	18.1584	19.9686	20.5328	17.9526	23.1328	Q8TDD1;Q8TDD1-2	Q8TDD1;Q8TDD1-2	5;5	5;5	5;5	ATP-dependent RNA helicase DDX54	DDX54	sp|Q8TDD1|DDX54_HUMAN ATP-dependent RNA helicase DDX54 OS=Homo sapiens OX=9606 GN=DDX54 PE=1 SV=2;sp|Q8TDD1-2|DDX54_HUMAN Isoform 2 of ATP-dependent RNA helicase DDX54 OS=Homo sapiens OX=9606 GN=DDX54	DDX54	NA	NA	NA	20.5328	NA	23.1328
1001	+	2.62447	7.2699	Color2 [DarkGray]	1	4	NA	17.562	18.7171	20.8575	26.1712	25.6357	27.1393	Q8TDN6	Q8TDN6	14	14	14	Ribosome biogenesis protein BRX1 homolog	BRIX1	sp|Q8TDN6|BRX1_HUMAN Ribosome biogenesis protein BRX1 homolog OS=Homo sapiens OX=9606 GN=BRIX1 PE=1 SV=2	BRX1	NA	NA	20.8575	26.1712	25.6357	27.1393
1002	+	2.18215	2.15307	Color2 [DarkGray]	1	4	NA	17.6689	18.0674	17.3374	19.2748	19.7548	20.5033	Q8TED0;Q8TED0-3;Q8TED0-2	Q8TED0;Q8TED0-3;Q8TED0-2	2;2;1	2;2;1	2;2;1	U3 small nucleolar RNA-associated protein 15 homolog	UTP15	sp|Q8TED0|UTP15_HUMAN U3 small nucleolar RNA-associated protein 15 homolog OS=Homo sapiens OX=9606 GN=UTP15 PE=1 SV=3;sp|Q8TED0-3|UTP15_HUMAN Isoform 3 of U3 small nucleolar RNA-associated protein 15 homolog OS=Homo sapiens OX=9606 GN=UTP15;sp|Q8TED0-2|UTP	UTP15, UTP	NA	NA	NA	NA	19.7548	20.5033
1003		0.668773	1.78506	Color2 [DarkGray]	1	4	NA	18.0982	19.6289	19.2178	19.1132	22.9047	20.2822	Q8TEM1;Q8TEM1-2	Q8TEM1;Q8TEM1-2	5;3	5;3	5;3	Nuclear pore membrane glycoprotein 210	NUP210	sp|Q8TEM1|PO210_HUMAN Nuclear pore membrane glycoprotein 210 OS=Homo sapiens OX=9606 GN=NUP210 PE=1 SV=3;sp|Q8TEM1-2|PO210_HUMAN Isoform 2 of Nuclear pore membrane glycoprotein 210 OS=Homo sapiens OX=9606 GN=NUP210	PO210	NA	NA	NA	NA	22.9047	20.2822
1005		0.27931	1.26058	Color2 [DarkGray]	1	4	NA	16.9673	22.0654	19.7984	19.3108	22.8904	20.4115	Q8WTT2	Q8WTT2	3	3	3	Nucleolar complex protein 3 homolog	NOC3L	sp|Q8WTT2|NOC3L_HUMAN Nucleolar complex protein 3 homolog OS=Homo sapiens OX=9606 GN=NOC3L PE=1 SV=1	NOC3L	NA	22.0654	NA	NA	22.8904	20.4115
1007		0.594323	1.42182	Color2 [DarkGray]	1	4	NA	19.2161	19.0104	18.9443	20.9334	18.4467	22.0561	Q8WUA4-2;Q8WUA4	Q8WUA4-2;Q8WUA4	5;5	5;5	5;5	General transcription factor 3C polypeptide 2	GTF3C2	sp|Q8WUA4-2|TF3C2_HUMAN Isoform 2 of General transcription factor 3C polypeptide 2 OS=Homo sapiens OX=9606 GN=GTF3C2;sp|Q8WUA4|TF3C2_HUMAN General transcription factor 3C polypeptide 2 OS=Homo sapiens OX=9606 GN=GTF3C2 PE=1 SV=2	TF3C2	NA	NA	NA	20.9334	NA	22.0561
1011	+	1.7975	4.16636	Color2 [DarkGray]	1	4	NA	17.2107	17.3512	16.2099	22.845	19.4814	20.9445	Q8WVC0;Q8WVC0-2	Q8WVC0;Q8WVC0-2	3;2	3;2	3;2	RNA polymerase-associated protein LEO1	LEO1	sp|Q8WVC0|LEO1_HUMAN RNA polymerase-associated protein LEO1 OS=Homo sapiens OX=9606 GN=LEO1 PE=1 SV=1;sp|Q8WVC0-2|LEO1_HUMAN Isoform 2 of RNA polymerase-associated protein LEO1 OS=Homo sapiens OX=9606 GN=LEO1	LEO1	NA	NA	NA	22.845	NA	20.9445
1012		0.931905	2.51081	Color2 [DarkGray]	1	4	NA	17.8155	16.8204	19.7082	18.8432	21.043	21.9903	Q8WVI0	Q8WVI0	1	1	1	Small integral membrane protein 4	SMIM4	sp|Q8WVI0|SMIM4_HUMAN Small integral membrane protein 4 OS=Homo sapiens OX=9606 GN=SMIM4 PE=1 SV=2	SMIM4	NA	NA	NA	NA	21.043	21.9903
1016		1.12345	2.45273	Color2 [DarkGray]	1	4	NA	16.8225	19.6087	17.6279	20.0716	19.6799	21.6659	Q8WWK9-4;Q8WWK9-6;Q8WWK9-5;Q8WWK9	Q8WWK9-4;Q8WWK9-6;Q8WWK9-5;Q8WWK9	3;3;3;3	3;3;3;3	3;3;3;3	Cytoskeleton-associated protein 2	CKAP2	sp|Q8WWK9-4|CKAP2_HUMAN Isoform 2 of Cytoskeleton-associated protein 2 OS=Homo sapiens OX=9606 GN=CKAP2;sp|Q8WWK9-6|CKAP2_HUMAN Isoform 4 of Cytoskeleton-associated protein 2 OS=Homo sapiens OX=9606 GN=CKAP2;sp|Q8WWK9-5|CKAP2_HUMAN Isoform 3 of Cytoskeleto	CKAP2	NA	NA	NA	20.0716	19.6799	21.6659
1017	+	1.63772	4.44266	Color2 [DarkGray]	1	4	NA	17.6796	16.9222	19.1208	22.2826	20.5531	24.2148	Q8WWM7-6;Q8WWM7-8;Q8WWM7-5;Q8WWM7-4;Q8WWM7-9;Q8WWM7-2;Q8WWM7;Q8WWM7-3;Q8WWM7-7	Q8WWM7-6;Q8WWM7-8;Q8WWM7-5;Q8WWM7-4;Q8WWM7-9;Q8WWM7-2;Q8WWM7;Q8WWM7-3	7;7;7;7;7;7;7;7;3	7;7;7;7;7;7;7;7;3	7;7;7;7;7;7;7;7;3	Ataxin-2-like protein	ATXN2L	sp|Q8WWM7-6|ATX2L_HUMAN Isoform 6 of Ataxin-2-like protein OS=Homo sapiens OX=9606 GN=ATXN2L;sp|Q8WWM7-8|ATX2L_HUMAN Isoform 8 of Ataxin-2-like protein OS=Homo sapiens OX=9606 GN=ATXN2L;sp|Q8WWM7-5|ATX2L_HUMAN Isoform 5 of Ataxin-2-like protein OS=Homo sap	ATX2L	NA	NA	NA	22.2826	20.5531	24.2148
1018	+	4.43981	8.17933	Color2 [DarkGray]	1	4	NA	17.66	18.3362	18.6293	26.873	25.8727	26.4177	Q8WWQ0;Q6RI45-5;Q6RI45-2;Q6RI45;Q9NSI6-3;Q9NSI6-2;Q9NSI6	Q8WWQ0	38;1;1;1;1;1;1	38;1;1;1;1;1;1	38;1;1;1;1;1;1	PH-interacting protein	PHIP	sp|Q8WWQ0|PHIP_HUMAN PH-interacting protein OS=Homo sapiens OX=9606 GN=PHIP PE=1 SV=2	PHIP	NA	NA	NA	26.873	25.8727	26.4177
102	+	3.31475	6.61966	Color2 [DarkGray]	1	4	NA	19.6817	18.2941	17.8939	25.5386	24.5737	25.6162	O43143	O43143	17	17	17	Pre-mRNA-splicing factor ATP-dependent RNA helicase DHX15	DHX15	sp|O43143|DHX15_HUMAN Pre-mRNA-splicing factor ATP-dependent RNA helicase DHX15 OS=Homo sapiens OX=9606 GN=DHX15 PE=1 SV=2	DHX15	NA	NA	NA	25.5386	24.5737	25.6162
1021	+	2.16042	4.63171	Color2 [DarkGray]	1	4	NA	18.5097	18.8677	17.3743	23.3195	21.3565	23.971	Q8WXX5	Q8WXX5	6	6	6	DnaJ homolog subfamily C member 9	DNAJC9	sp|Q8WXX5|DNJC9_HUMAN DnaJ homolog subfamily C member 9 OS=Homo sapiens OX=9606 GN=DNAJC9 PE=1 SV=1	DNJC9	NA	NA	NA	23.3195	21.3565	23.971
1023	+	1.22183	2.21621	Color2 [DarkGray]	1	4	NA	17.875	18.1153	19.4822	20.1637	19.8807	22.0766	Q8WY36;Q8WY36-2;Q8WY36-3	Q8WY36;Q8WY36-2	3;3;1	3;3;1	3;3;1	HMG box transcription factor BBX	BBX	sp|Q8WY36|BBX_HUMAN HMG box transcription factor BBX OS=Homo sapiens OX=9606 GN=BBX PE=1 SV=1;sp|Q8WY36-2|BBX_HUMAN Isoform 2 of HMG box transcription factor BBX OS=Homo sapiens OX=9606 GN=BBX	BBX	NA	NA	NA	20.1637	19.8807	22.0766
1024		0.339507	1.03426	Color2 [DarkGray]	1	4	NA	17.9965	18.1255	18.9117	21.4503	17.2056	19.4805	Q8WYH8-2;Q8WYH8;Q9UNL4-8;Q9UNL4-3;Q9UNL4-4;Q9UNL4-7;Q9UNL4-5;Q9UNL4-6;Q9UNL4-2;Q9UNL4	Q8WYH8-2;Q8WYH8	3;3;1;1;1;1;1;1;1;1	3;3;1;1;1;1;1;1;1;1	3;3;1;1;1;1;1;1;1;1	Inhibitor of growth protein 5	ING5	sp|Q8WYH8-2|ING5_HUMAN Isoform 2 of Inhibitor of growth protein 5 OS=Homo sapiens OX=9606 GN=ING5;sp|Q8WYH8|ING5_HUMAN Inhibitor of growth protein 5 OS=Homo sapiens OX=9606 GN=ING5 PE=1 SV=1	ING5	NA	NA	NA	21.4503	NA	19.4805
1025	+	3.23547	7.23618	Color2 [DarkGray]	1	4	NA	17.6538	17.6096	16.578	24.7506	23.3101	25.4892	Q8WYP5;Q8WYP5-3;Q8WYP5-2	Q8WYP5;Q8WYP5-3;Q8WYP5-2	20;20;20	20;20;20	20;20;20	Protein ELYS	AHCTF1	sp|Q8WYP5|ELYS_HUMAN Protein ELYS OS=Homo sapiens OX=9606 GN=AHCTF1 PE=1 SV=3;sp|Q8WYP5-3|ELYS_HUMAN Isoform 3 of Protein ELYS OS=Homo sapiens OX=9606 GN=AHCTF1;sp|Q8WYP5-2|ELYS_HUMAN Isoform 2 of Protein ELYS OS=Homo sapiens OX=9606 GN=AHCTF1	ELYS	NA	NA	NA	24.7506	23.3101	25.4892
1027		0.43354	-1.02937	Color2 [DarkGray]	1	4	NA	18.0493	19.881	20.4335	18.6048	17.1032	19.5677	Q92485-2;Q92485	Q92485-2;Q92485	1;1	1;1	1;1	Acid sphingomyelinase-like phosphodiesterase 3b	SMPDL3B	sp|Q92485-2|ASM3B_HUMAN Isoform 2 of Acid sphingomyelinase-like phosphodiesterase 3b OS=Homo sapiens OX=9606 GN=SMPDL3B;sp|Q92485|ASM3B_HUMAN Acid sphingomyelinase-like phosphodiesterase 3b OS=Homo sapiens OX=9606 GN=SMPDL3B PE=1 SV=2	ASM3B	NA	19.881	20.4335	NA	NA	NA
1028	+	1.57411	4.3652	Color2 [DarkGray]	1	4	NA	16.7738	19.8499	18.1138	22.5225	21.0776	24.233	Q92499-3;Q92499;Q92499-2	Q92499-3;Q92499;Q92499-2	9;9;8	9;9;8	9;9;8	ATP-dependent RNA helicase DDX1	DDX1	sp|Q92499-3|DDX1_HUMAN Isoform 3 of ATP-dependent RNA helicase DDX1 OS=Homo sapiens OX=9606 GN=DDX1;sp|Q92499|DDX1_HUMAN ATP-dependent RNA helicase DDX1 OS=Homo sapiens OX=9606 GN=DDX1 PE=1 SV=2;sp|Q92499-2|DDX1_HUMAN Isoform 2 of ATP-dependent RNA helicas	DDX1	NA	NA	NA	22.5225	21.0776	24.233
1029		0.73582	1.34041	Color2 [DarkGray]	1	4	NA	17.38	18.8971	19.1488	20.2309	18.5849	20.6314	Q92504	Q92504	1	1	1	Zinc transporter SLC39A7	SLC39A7	sp|Q92504|S39A7_HUMAN Zinc transporter SLC39A7 OS=Homo sapiens OX=9606 GN=SLC39A7 PE=1 SV=2	S39A7	NA	NA	NA	20.2309	NA	20.6314
103		0.351816	1.57942	Color2 [DarkGray]	1	4	NA	17.9103	18.623	20.4561	23.4864	17.5846	20.6567	O43159	O43159	3	3	3	Ribosomal RNA-processing protein 8	RRP8	sp|O43159|RRP8_HUMAN Ribosomal RNA-processing protein 8 OS=Homo sapiens OX=9606 GN=RRP8 PE=1 SV=2	RRP8	NA	NA	NA	23.4864	NA	20.6567
1030	+	2.14551	6.50755	Color2 [DarkGray]	1	4	NA	17.1074	20.9807	18.315	24.1703	26.1053	25.6501	Q92522	Q92522	6	6	6	Histone H1x	H1FX	sp|Q92522|H1X_HUMAN Histone H1.10 OS=Homo sapiens OX=9606 GN=H1-10 PE=1 SV=1	H1X	NA	20.9807	NA	24.1703	26.1053	25.6501
1032	+	1.45353	3.51292	Color2 [DarkGray]	1	4	NA	19.4283	17.5902	18.6942	21.5267	20.722	24.0027	Q92552;Q92552-2	Q92552;Q92552-2	8;8	8;8	8;8	28S ribosomal protein S27, mitochondrial	MRPS27	sp|Q92552|RT27_HUMAN 28S ribosomal protein S27, mitochondrial OS=Homo sapiens OX=9606 GN=MRPS27 PE=1 SV=3;sp|Q92552-2|RT27_HUMAN Isoform 2 of 28S ribosomal protein S27, mitochondrial OS=Homo sapiens OX=9606 GN=MRPS27	RT27	NA	NA	NA	21.5267	20.722	24.0027
1033		0.770537	2.26897	Color2 [DarkGray]	1	4	NA	18.7758	18.1637	18.0754	19.9548	18.6858	23.1812	Q92576-2;Q92576	Q92576-2;Q92576	9;9	9;9	9;9	PHD finger protein 3	PHF3	sp|Q92576-2|PHF3_HUMAN Isoform 2 of PHD finger protein 3 OS=Homo sapiens OX=9606 GN=PHF3;sp|Q92576|PHF3_HUMAN PHD finger protein 3 OS=Homo sapiens OX=9606 GN=PHF3 PE=1 SV=3	PHF3	NA	NA	NA	19.9548	NA	23.1812
1034	+	1.5335	2.70053	Color2 [DarkGray]	1	4	NA	17.7312	19.265	18.4241	21.9404	19.8161	21.7653	Q92598-2;Q92598-3;Q92598;Q92598-4	Q92598-2;Q92598-3;Q92598;Q92598-4	5;5;5;5	5;5;5;5	5;5;5;5	Heat shock protein 105 kDa	HSPH1	sp|Q92598-2|HS105_HUMAN Isoform Beta of Heat shock protein 105 kDa OS=Homo sapiens OX=9606 GN=HSPH1;sp|Q92598-3|HS105_HUMAN Isoform 3 of Heat shock protein 105 kDa OS=Homo sapiens OX=9606 GN=HSPH1;sp|Q92598|HS105_HUMAN Heat shock protein 105 kDa OS=Homo sa	HS105	NA	NA	NA	21.9404	NA	21.7653
1037	+	1.45276	3.14981	Color2 [DarkGray]	1	4	NA	17.6557	17.6907	18.4165	21.0209	19.4058	22.7856	Q92665	Q92665	5	5	5	28S ribosomal protein S31, mitochondrial	MRPS31	sp|Q92665|RT31_HUMAN 28S ribosomal protein S31, mitochondrial OS=Homo sapiens OX=9606 GN=MRPS31 PE=1 SV=3	RT31	NA	NA	NA	21.0209	NA	22.7856
1038	+	2.42539	5.11517	Color2 [DarkGray]	1	4	NA	18.1009	18.7615	19.4926	24.5289	22.4196	24.752	Q92769-3;Q92769	Q92769-3;Q92769	8;8	8;8	5;5	Histone deacetylase 2	HDAC2	sp|Q92769-3|HDAC2_HUMAN Isoform 2 of Histone deacetylase 2 OS=Homo sapiens OX=9606 GN=HDAC2;sp|Q92769|HDAC2_HUMAN Histone deacetylase 2 OS=Homo sapiens OX=9606 GN=HDAC2 PE=1 SV=2	HDAC2	NA	NA	19.4926	24.5289	22.4196	24.752
1039	+	1.82764	5.97987	Color2 [DarkGray]	1	4	NA	18.1807	17.6409	22.2326	25.6697	25.1203	25.2038	Q92804-2;Q92804	Q92804-2;Q92804	6;6	6;6	4;4	TATA-binding protein-associated factor 2N	TAF15	sp|Q92804-2|RBP56_HUMAN Isoform Short of TATA-binding protein-associated factor 2N OS=Homo sapiens OX=9606 GN=TAF15;sp|Q92804|RBP56_HUMAN TATA-binding protein-associated factor 2N OS=Homo sapiens OX=9606 GN=TAF15 PE=1 SV=1	RBP56	NA	NA	22.2326	25.6697	25.1203	25.2038
104	+	3.89593	5.09841	Color2 [DarkGray]	1	4	NA	17.385	17.9999	17.7912	22.8157	22.3114	23.3442	O43172-2;O43172	O43172-2;O43172	7;7	7;7	7;7	U4/U6 small nuclear ribonucleoprotein Prp4	PRPF4	sp|O43172-2|PRP4_HUMAN Isoform 2 of U4/U6 small nuclear ribonucleoprotein Prp4 OS=Homo sapiens OX=9606 GN=PRPF4;sp|O43172|PRP4_HUMAN U4/U6 small nuclear ribonucleoprotein Prp4 OS=Homo sapiens OX=9606 GN=PRPF4 PE=1 SV=2	PRP4	NA	NA	NA	22.8157	22.3114	23.3442
1040	+	2.37958	7.38813	Color2 [DarkGray]	1	4	NA	20.092	16.1517	19.0172	26.3182	24.9307	26.1764	Q92841-1;Q92841-3;Q92841;Q92841-2	Q92841-1;Q92841-3;Q92841;Q92841-2	19;19;19;18	14;14;14;14	14;14;14;14	Probable ATP-dependent RNA helicase DDX17	DDX17	sp|Q92841-1|DDX17_HUMAN Isoform 2 of Probable ATP-dependent RNA helicase DDX17 OS=Homo sapiens OX=9606 GN=DDX17;sp|Q92841-3|DDX17_HUMAN Isoform 4 of Probable ATP-dependent RNA helicase DDX17 OS=Homo sapiens OX=9606 GN=DDX17;sp|Q92841|DDX17_HUMAN Probable A	DDX17	NA	NA	19.0172	26.3182	24.9307	26.1764
1042		0.846433	1.29695	Color2 [DarkGray]	1	4	NA	18.8022	18.7893	18.973	21.4527	19.0125	19.9903	Q92973-3;Q92973-2;Q92973;O14787-2;O14787	Q92973-3;Q92973-2;Q92973	3;3;3;1;1	3;3;3;1;1	3;3;3;1;1	Transportin-1	TNPO1	sp|Q92973-3|TNPO1_HUMAN Isoform 3 of Transportin-1 OS=Homo sapiens OX=9606 GN=TNPO1;sp|Q92973-2|TNPO1_HUMAN Isoform 2 of Transportin-1 OS=Homo sapiens OX=9606 GN=TNPO1;sp|Q92973|TNPO1_HUMAN Transportin-1 OS=Homo sapiens OX=9606 GN=TNPO1 PE=1 SV=2	TNPO1	NA	NA	NA	21.4527	NA	19.9903
1044	+	5.43586	9.26049	Color2 [DarkGray]	1	4	NA	18.08	18.5026	18.449	28.0235	27.2648	27.5248	Q93008;Q93008-3;O00507;O00507-2	Q93008;Q93008-3	54;54;24;21	54;54;24;21	54;54;24;21	Probable ubiquitin carboxyl-terminal hydrolase FAF-X	USP9X	sp|Q93008|USP9X_HUMAN Probable ubiquitin carboxyl-terminal hydrolase FAF-X OS=Homo sapiens OX=9606 GN=USP9X PE=1 SV=4;sp|Q93008-3|USP9X_HUMAN Isoform 2 of Probable ubiquitin carboxyl-terminal hydrolase FAF-X OS=Homo sapiens OX=9606 GN=USP9X	USP9X	NA	NA	NA	28.0235	27.2648	27.5248
1045	+	4.12994	9.41283	Color2 [DarkGray]	1	4	NA	18.1428	17.035	18.8278	27.8257	27.1902	27.2281	Q93009-3;Q93009	Q93009-3;Q93009	35;35	35;35	35;35	Ubiquitin carboxyl-terminal hydrolase 7	USP7	sp|Q93009-3|UBP7_HUMAN Isoform 3 of Ubiquitin carboxyl-terminal hydrolase 7 OS=Homo sapiens OX=9606 GN=USP7;sp|Q93009|UBP7_HUMAN Ubiquitin carboxyl-terminal hydrolase 7 OS=Homo sapiens OX=9606 GN=USP7 PE=1 SV=2	UBP7	NA	NA	NA	27.8257	27.1902	27.2281
1048		0.248446	-1.7822	Color2 [DarkGray]	1	4	NA	24.2852	25.8646	26.0848	26.2348	18.0672	26.586	Q969Q0	Q969Q0	5	1	1	60S ribosomal protein L36a-like	RPL36AL	sp|Q969Q0|RL36L_HUMAN 60S ribosomal protein L36a-like OS=Homo sapiens OX=9606 GN=RPL36AL PE=1 SV=3	RL36L	24.2852	25.8646	26.0848	26.2348	NA	26.586
105	+	1.90996	2.49784	Color2 [DarkGray]	1	4	NA	18.9553	18.0737	18.1296	21.6451	19.9396	21.0673	O43175	O43175	2	2	2	D-3-phosphoglycerate dehydrogenase	PHGDH	sp|O43175|SERA_HUMAN D-3-phosphoglycerate dehydrogenase OS=Homo sapiens OX=9606 GN=PHGDH PE=1 SV=4	SERA	NA	NA	NA	21.6451	19.9396	NA
1050	+	2.6137	3.94084	Color2 [DarkGray]	1	4	NA	18.6237	17.9751	19.3542	21.9096	22.5082	23.3577	Q96AG4	Q96AG4	5	5	5	Leucine-rich repeat-containing protein 59	LRRC59	sp|Q96AG4|LRC59_HUMAN Leucine-rich repeat-containing protein 59 OS=Homo sapiens OX=9606 GN=LRRC59 PE=1 SV=1	LRC59	NA	NA	NA	21.9096	22.5082	23.3577
1058	+	1.47104	3.47676	Color2 [DarkGray]	1	4	NA	18.1488	18.4618	18.2425	23.3532	19.6697	22.2606	Q96DI7;Q96DI7-2	Q96DI7;Q96DI7-2	5;4	5;4	5;4	U5 small nuclear ribonucleoprotein 40 kDa protein	SNRNP40	sp|Q96DI7|SNR40_HUMAN U5 small nuclear ribonucleoprotein 40 kDa protein OS=Homo sapiens OX=9606 GN=SNRNP40 PE=1 SV=1;sp|Q96DI7-2|SNR40_HUMAN Isoform 2 of U5 small nuclear ribonucleoprotein 40 kDa protein OS=Homo sapiens OX=9606 GN=SNRNP40	SNR40	NA	NA	NA	23.3532	NA	22.2606
106		0.899109	-2.46129	Color2 [DarkGray]	1	4	NA	23.6117	22.4695	23.3395	18.2256	22.0494	21.7618	O43181	O43181	6	6	6	NADH dehydrogenase [ubiquinone] iron-sulfur protein 4, mitochondrial	NDUFS4	sp|O43181|NDUS4_HUMAN NADH dehydrogenase [ubiquinone] iron-sulfur protein 4, mitochondrial OS=Homo sapiens OX=9606 GN=NDUFS4 PE=1 SV=1	NDUS4	23.6117	22.4695	23.3395	NA	22.0494	21.7618
1060		0.92608	3.63131	Color2 [DarkGray]	1	4	NA	18.8245	23.5431	17.5546	23.2417	23.9145	23.6599	Q96EH5	Q96EH5	1	1	1	60S ribosomal protein L39-like	RPL39L	sp|Q96EH5|RL39L_HUMAN 60S ribosomal protein L39-like OS=Homo sapiens OX=9606 GN=RPL39L PE=1 SV=3	RL39L	NA	23.5431	NA	23.2417	23.9145	23.6599
1062	+	1.84264	4.23	Color2 [DarkGray]	1	4	NA	18.0113	18.2329	20.1062	22.9877	21.6826	24.3701	Q96EY1;Q96EY1-2;Q96EY1-3	Q96EY1;Q96EY1-2	9;8;2	9;8;2	9;8;2	DnaJ homolog subfamily A member 3, mitochondrial	DNAJA3	sp|Q96EY1|DNJA3_HUMAN DnaJ homolog subfamily A member 3, mitochondrial OS=Homo sapiens OX=9606 GN=DNAJA3 PE=1 SV=2;sp|Q96EY1-2|DNJA3_HUMAN Isoform 2 of DnaJ homolog subfamily A member 3, mitochondrial OS=Homo sapiens OX=9606 GN=DNAJA3	DNJA3	NA	NA	NA	22.9877	21.6826	24.3701
1063	+	1.75414	2.53988	Color2 [DarkGray]	1	4	NA	17.6051	19.2503	19.4573	21.2758	20.8337	21.8229	Q96EY4	Q96EY4	3	3	3	Translation machinery-associated protein 16	TMA16	sp|Q96EY4|TMA16_HUMAN Translation machinery-associated protein 16 OS=Homo sapiens OX=9606 GN=TMA16 PE=1 SV=2	TMA16	NA	NA	NA	21.2758	20.8337	21.8229
1064		0.312371	1.06291	Color2 [DarkGray]	1	4	NA	19.8531	18.1704	19.6713	20.1774	18.1318	22.5744	Q96EY7;Q96EY7-2	Q96EY7;Q96EY7-2	5;3	5;3	5;3	Pentatricopeptide repeat domain-containing protein 3, mitochondrial	PTCD3	sp|Q96EY7|PTCD3_HUMAN Pentatricopeptide repeat domain-containing protein 3, mitochondrial OS=Homo sapiens OX=9606 GN=PTCD3 PE=1 SV=3;sp|Q96EY7-2|PTCD3_HUMAN Isoform 2 of Pentatricopeptide repeat domain-containing protein 3, mitochondrial OS=Homo sapiens OX	PTCD3	NA	NA	NA	20.1774	NA	22.5744
1067	+	1.5114	5.09032	Color2 [DarkGray]	1	4	NA	18.7245	17.94	17.3978	24.7075	20.0958	24.5299	Q96FV9;Q96FV9-2	Q96FV9	9;4	9;4	9;4	THO complex subunit 1	THOC1	sp|Q96FV9|THOC1_HUMAN THO complex subunit 1 OS=Homo sapiens OX=9606 GN=THOC1 PE=1 SV=1	THOC1	NA	NA	NA	24.7075	20.0958	24.5299
1068		0.694668	-0.960443	Color2 [DarkGray]	1	4	NA	23.4957	24.1553	25.4399	22.8915	23.5317	23.7864	Q96FX8	Q96FX8	1	1	1	p53 apoptosis effector related to PMP-22	PERP	sp|Q96FX8|PERP_HUMAN p53 apoptosis effector related to PMP-22 OS=Homo sapiens OX=9606 GN=PERP PE=1 SV=1	PERP	23.4957	24.1553	25.4399	22.8915	23.5317	23.7864
1070	+	2.04008	3.93446	Color2 [DarkGray]	1	4	NA	17.604	18.0005	19.0583	22.4232	20.8137	23.2292	Q96GA3	Q96GA3	5	5	5	Protein LTV1 homolog	LTV1	sp|Q96GA3|LTV1_HUMAN Protein LTV1 homolog OS=Homo sapiens OX=9606 GN=LTV1 PE=1 SV=1	LTV1	NA	NA	NA	22.4232	20.8137	23.2292
1072		0.737152	2.02125	Color2 [DarkGray]	1	4	NA	17.5482	18.7059	17.8775	17.6585	21.4726	21.0643	Q96GD4-4;Q96GD4-2;Q96GD4;Q96GD4-5	Q96GD4-4;Q96GD4-2;Q96GD4;Q96GD4-5	1;1;1;1	1;1;1;1	1;1;1;1	Aurora kinase B	AURKB	sp|Q96GD4-4|AURKB_HUMAN Isoform 4 of Aurora kinase B OS=Homo sapiens OX=9606 GN=AURKB;sp|Q96GD4-2|AURKB_HUMAN Isoform 2 of Aurora kinase B OS=Homo sapiens OX=9606 GN=AURKB;sp|Q96GD4|AURKB_HUMAN Aurora kinase B OS=Homo sapiens OX=9606 GN=AURKB PE=1 SV=3;sp|	AURKB	NA	NA	NA	NA	21.4726	21.0643
1074	+	2.92049	4.58182	Color2 [DarkGray]	1	4	NA	17.8778	17.6943	17.4833	22.418	21.254	23.1289	Q96GM8;Q96GM8-2	Q96GM8;Q96GM8-2	4;3	4;3	4;3	Target of EGR1 protein 1	TOE1	sp|Q96GM8|TOE1_HUMAN Target of EGR1 protein 1 OS=Homo sapiens OX=9606 GN=TOE1 PE=1 SV=1;sp|Q96GM8-2|TOE1_HUMAN Isoform 2 of Target of EGR1 protein 1 OS=Homo sapiens OX=9606 GN=TOE1	TOE1	NA	NA	NA	22.418	21.254	23.1289
1075	+	2.33185	4.97794	Color2 [DarkGray]	1	4	NA	18.2559	17.6553	17.3739	21.2451	22.8519	24.122	Q96GQ7	Q96GQ7	10	10	10	Probable ATP-dependent RNA helicase DDX27	DDX27	sp|Q96GQ7|DDX27_HUMAN Probable ATP-dependent RNA helicase DDX27 OS=Homo sapiens OX=9606 GN=DDX27 PE=1 SV=2	DDX27	NA	NA	NA	21.2451	22.8519	24.122
1076		0.567757	3.12173	Color2 [DarkGray]	1	4	NA	18.3334	19.0677	17.6339	23.082	16.7292	24.589	Q96HS1;Q96HS1-2	Q96HS1;Q96HS1-2	14;11	14;11	14;11	Serine/threonine-protein phosphatase PGAM5, mitochondrial	PGAM5	sp|Q96HS1|PGAM5_HUMAN Serine/threonine-protein phosphatase PGAM5, mitochondrial OS=Homo sapiens OX=9606 GN=PGAM5 PE=1 SV=2;sp|Q96HS1-2|PGAM5_HUMAN Isoform 2 of Serine/threonine-protein phosphatase PGAM5, mitochondrial OS=Homo sapiens OX=9606 GN=PGAM5	PGAM5	NA	NA	NA	23.082	NA	24.589
1078	+	1.22819	2.18772	Color2 [DarkGray]	1	4	NA	18.3831	19.0247	18.1162	21.9391	20.9242	19.2239	Q96J01;Q96J01-2	Q96J01;Q96J01-2	2;1	2;1	2;1	THO complex subunit 3	THOC3	sp|Q96J01|THOC3_HUMAN THO complex subunit 3 OS=Homo sapiens OX=9606 GN=THOC3 PE=1 SV=1;sp|Q96J01-2|THOC3_HUMAN Isoform 2 of THO complex subunit 3 OS=Homo sapiens OX=9606 GN=THOC3	THOC3	NA	NA	NA	21.9391	20.9242	NA
1081	+	1.59377	3.47223	Color2 [DarkGray]	1	4	NA	19.8261	17.294	18.3456	21.7905	20.8814	23.2106	Q96KR1	Q96KR1	6	6	6	Zinc finger RNA-binding protein	ZFR	sp|Q96KR1|ZFR_HUMAN Zinc finger RNA-binding protein OS=Homo sapiens OX=9606 GN=ZFR PE=1 SV=2	ZFR	NA	NA	NA	21.7905	20.8814	23.2106
1083	+	1.16197	3.67549	Color2 [DarkGray]	1	4	NA	18.8067	16.1876	17.9981	22.055	18.8713	23.0927	Q96ME7-2;Q96ME7-3;Q96ME7	Q96ME7-2;Q96ME7-3;Q96ME7	6;6;6	6;6;6	6;6;6	Zinc finger protein 512	ZNF512	sp|Q96ME7-2|ZN512_HUMAN Isoform 2 of Zinc finger protein 512 OS=Homo sapiens OX=9606 GN=ZNF512;sp|Q96ME7-3|ZN512_HUMAN Isoform 3 of Zinc finger protein 512 OS=Homo sapiens OX=9606 GN=ZNF512;sp|Q96ME7|ZN512_HUMAN Zinc finger protein 512 OS=Homo sapiens OX=9	ZN512	NA	NA	NA	22.055	NA	23.0927
1084		0.0523912	0.229752	Color2 [DarkGray]	1	4	NA	17.8555	22.1774	18.9338	20.8157	18.3611	20.4792	Q96P63;Q96P63-2	Q96P63;Q96P63-2	2;2	2;2	2;2	Serpin B12	SERPINB12	sp|Q96P63|SPB12_HUMAN Serpin B12 OS=Homo sapiens OX=9606 GN=SERPINB12 PE=1 SV=1;sp|Q96P63-2|SPB12_HUMAN Isoform 2 of Serpin B12 OS=Homo sapiens OX=9606 GN=SERPINB12	SPB12	NA	22.1774	NA	20.8157	NA	20.4792
1086	+	2.17685	4.43739	Color2 [DarkGray]	1	4	NA	17.494	17.4338	18.4359	22.5157	20.7268	23.4335	Q96PK6	Q96PK6	7	7	7	RNA-binding protein 14	RBM14	sp|Q96PK6|RBM14_HUMAN RNA-binding protein 14 OS=Homo sapiens OX=9606 GN=RBM14 PE=1 SV=2	RBM14	NA	NA	NA	22.5157	20.7268	23.4335
1089	+	1.62362	7.74354	Color2 [DarkGray]	1	4	NA	17.6504	18.3677	17.9199	28.4644	21.4362	27.2679	Q96Q89-4;Q96Q89-3;Q96Q89;Q96Q89-2	Q96Q89-4;Q96Q89-3;Q96Q89;Q96Q89-2	1;1;1;1	1;1;1;1	1;1;1;1	Kinesin-like protein KIF20B	KIF20B	sp|Q96Q89-4|KI20B_HUMAN Isoform 4 of Kinesin-like protein KIF20B OS=Homo sapiens OX=9606 GN=KIF20B;sp|Q96Q89-3|KI20B_HUMAN Isoform 3 of Kinesin-like protein KIF20B OS=Homo sapiens OX=9606 GN=KIF20B;sp|Q96Q89|KI20B_HUMAN Kinesin-like protein KIF20B OS=Homo	KI20B	NA	NA	NA	28.4644	NA	27.2679
1095		1.04324	1.9151	Color2 [DarkGray]	1	4	NA	18.0916	19.1926	18.2572	20.7405	21.6168	18.9294	Q96RR1;Q96RR1-2;Q96RR1-3	Q96RR1;Q96RR1-2;Q96RR1-3	3;3;2	3;3;2	3;3;2	Twinkle protein, mitochondrial	PEO1	sp|Q96RR1|PEO1_HUMAN Twinkle protein, mitochondrial OS=Homo sapiens OX=9606 GN=TWNK PE=1 SV=1;sp|Q96RR1-2|PEO1_HUMAN Isoform 2 of Twinkle protein, mitochondrial OS=Homo sapiens OX=9606 GN=TWNK;sp|Q96RR1-3|PEO1_HUMAN Isoform 3 of Twinkle protein, mitochondr	PEO1	NA	NA	NA	20.7405	21.6168	NA
1098		0.332172	-1.69918	Color2 [DarkGray]	1	4	NA	17.1955	21.2787	23.9872	17.8319	19.1376	20.3944	Q96S97	Q96S97	3	3	3	Myeloid-associated differentiation marker	MYADM	sp|Q96S97|MYADM_HUMAN Myeloid-associated differentiation marker OS=Homo sapiens OX=9606 GN=MYADM PE=1 SV=2	MYADM	NA	21.2787	23.9872	NA	NA	20.3944
1099	+	2.32908	4.88216	Color2 [DarkGray]	1	4	NA	19.806	18.6695	17.6128	23.234	22.7962	24.7045	Q96SB4-4;Q96SB4;Q96SB4-3	Q96SB4-4;Q96SB4;Q96SB4-3	11;11;11	11;11;11	9;9;9	SRSF protein kinase 1	SRPK1	sp|Q96SB4-4|SRPK1_HUMAN Isoform 3 of SRSF protein kinase 1 OS=Homo sapiens OX=9606 GN=SRPK1;sp|Q96SB4|SRPK1_HUMAN SRSF protein kinase 1 OS=Homo sapiens OX=9606 GN=SRPK1 PE=1 SV=2;sp|Q96SB4-3|SRPK1_HUMAN Isoform 1 of SRSF protein kinase 1 OS=Homo sapiens OX	SRPK1	NA	NA	NA	23.234	22.7962	24.7045
11		0.0533927	-0.167183	Color2 [DarkGray]	1	4	NA	24.7229	21.723	24.3376	22.7227	23.1067	24.4526	A2VDF0-2;A2VDF0	A2VDF0-2;A2VDF0	5;5	5;5	5;5	Fucose mutarotase	FUOM	sp|A2VDF0-2|FUCM_HUMAN Isoform 2 of Fucose mutarotase OS=Homo sapiens OX=9606 GN=FUOM;sp|A2VDF0|FUCM_HUMAN Fucose mutarotase OS=Homo sapiens OX=9606 GN=FUOM PE=1 SV=2	FUCM	24.7229	21.723	24.3376	22.7227	23.1067	24.4526
110	+	2.27884	6.4585	Color2 [DarkGray]	1	4	NA	17.7868	16.9495	20.1505	24.2938	23.8917	26.0767	O43390;O43390-4;O43390-2;O43390-3	O43390;O43390-4;O43390-2;O43390-3	13;12;12;11	13;12;12;11	10;9;9;9	Heterogeneous nuclear ribonucleoprotein R	HNRNPR	sp|O43390|HNRPR_HUMAN Heterogeneous nuclear ribonucleoprotein R OS=Homo sapiens OX=9606 GN=HNRNPR PE=1 SV=1;sp|O43390-4|HNRPR_HUMAN Isoform 4 of Heterogeneous nuclear ribonucleoprotein R OS=Homo sapiens OX=9606 GN=HNRNPR;sp|O43390-2|HNRPR_HUMAN Isoform 2 o	HNRPR	NA	NA	20.1505	24.2938	23.8917	26.0767
1101	+	2.03379	3.32444	Color2 [DarkGray]	1	4	NA	18.4983	17.9239	17.5863	21.9496	20.0198	22.0124	Q96T23;Q96T23-2;Q96T23-3	Q96T23;Q96T23-2;Q96T23-3	7;7;5	7;7;5	7;7;5	Remodeling and spacing factor 1	RSF1	sp|Q96T23|RSF1_HUMAN Remodeling and spacing factor 1 OS=Homo sapiens OX=9606 GN=RSF1 PE=1 SV=2;sp|Q96T23-2|RSF1_HUMAN Isoform 2 of Remodeling and spacing factor 1 OS=Homo sapiens OX=9606 GN=RSF1;sp|Q96T23-3|RSF1_HUMAN Isoform 3 of Remodeling and spacing fa	RSF1	NA	NA	NA	21.9496	NA	22.0124
1102		0.975164	2.25296	Color2 [DarkGray]	1	4	NA	18.3527	18.1249	19.8096	20.8799	19.4501	22.7161	Q96T37-4;Q96T37-2;Q96T37-3;Q96T37	Q96T37-4;Q96T37-2;Q96T37-3;Q96T37	4;4;4;4	4;4;4;4	4;4;4;4	Putative RNA-binding protein 15	RBM15	sp|Q96T37-4|RBM15_HUMAN Isoform 4 of RNA-binding protein 15 OS=Homo sapiens OX=9606 GN=RBM15;sp|Q96T37-2|RBM15_HUMAN Isoform 2 of RNA-binding protein 15 OS=Homo sapiens OX=9606 GN=RBM15;sp|Q96T37-3|RBM15_HUMAN Isoform 3 of RNA-binding protein 15 OS=Homo sa	RBM15	NA	NA	NA	20.8799	NA	22.7161
1103		0.0618122	0.82146	Color2 [DarkGray]	1	4	NA	28.0005	17.1925	18.747	18.7276	28.4218	19.2551	Q96T58	Q96T58	2	2	2	Msx2-interacting protein	SPEN	sp|Q96T58|MINT_HUMAN Msx2-interacting protein OS=Homo sapiens OX=9606 GN=SPEN PE=1 SV=1	MINT	28.0005	NA	NA	NA	28.4218	19.2551
1104		0.807561	3.51545	Color2 [DarkGray]	1	4	NA	16.9737	19.1035	18.1854	23.2498	17.7817	23.7774	Q96T88;Q96T88-2	Q96T88;Q96T88-2	9;9	9;9	9;9	E3 ubiquitin-protein ligase UHRF1	UHRF1	sp|Q96T88|UHRF1_HUMAN E3 ubiquitin-protein ligase UHRF1 OS=Homo sapiens OX=9606 GN=UHRF1 PE=1 SV=1;sp|Q96T88-2|UHRF1_HUMAN Isoform 2 of E3 ubiquitin-protein ligase UHRF1 OS=Homo sapiens OX=9606 GN=UHRF1	UHRF1	NA	NA	NA	23.2498	NA	23.7774
1107	+	3.05457	6.95241	Color2 [DarkGray]	1	4	NA	19.9141	17.9087	17.5903	25.38	24.9519	25.9385	Q99459	Q99459	19	19	19	Cell division cycle 5-like protein	CDC5L	sp|Q99459|CDC5L_HUMAN Cell division cycle 5-like protein OS=Homo sapiens OX=9606 GN=CDC5L PE=1 SV=2	CDC5L	NA	NA	NA	25.38	24.9519	25.9385
111	+	1.68145	3.92438	Color2 [DarkGray]	1	4	NA	18.3113	17.521	17.4595	20.2255	21.1775	23.662	O43395;O43395-3	O43395	6;1	6;1	6;1	U4/U6 small nuclear ribonucleoprotein Prp3	PRPF3	sp|O43395|PRPF3_HUMAN U4/U6 small nuclear ribonucleoprotein Prp3 OS=Homo sapiens OX=9606 GN=PRPF3 PE=1 SV=2	PRPF3	NA	NA	NA	20.2255	21.1775	23.662
1110	+	2.29954	6.6698	Color2 [DarkGray]	1	4	NA	16.1552	17.9153	19.2408	25.0983	22.8675	25.3548	Q99575	Q99575	16	16	16	Ribonucleases P/MRP protein subunit POP1	POP1	sp|Q99575|POP1_HUMAN Ribonucleases P/MRP protein subunit POP1 OS=Homo sapiens OX=9606 GN=POP1 PE=1 SV=2	POP1	NA	NA	NA	25.0983	22.8675	25.3548
1111	+	1.54269	4.69565	Color2 [DarkGray]	1	4	NA	16.6865	19.9623	18.3181	24.5383	21.037	23.4785	Q99590-2;Q99590	Q99590-2;Q99590	11;11	11;11	11;11	Protein SCAF11	SCAF11	sp|Q99590-2|SCAFB_HUMAN Isoform 2 of Protein SCAF11 OS=Homo sapiens OX=9606 GN=SCAF11;sp|Q99590|SCAFB_HUMAN Protein SCAF11 OS=Homo sapiens OX=9606 GN=SCAF11 PE=1 SV=2	SCAFB	NA	NA	NA	24.5383	21.037	23.4785
1113	+	1.29362	3.42443	Color2 [DarkGray]	1	4	NA	21.2218	19.1074	23.0513	24.3482	23.8206	25.485	Q99623;Q99623-2	Q99623;Q99623-2	15;13	15;13	15;13	Prohibitin-2	PHB2	sp|Q99623|PHB2_HUMAN Prohibitin-2 OS=Homo sapiens OX=9606 GN=PHB2 PE=1 SV=2;sp|Q99623-2|PHB2_HUMAN Isoform 2 of Prohibitin-2 OS=Homo sapiens OX=9606 GN=PHB2	PHB2	21.2218	19.1074	23.0513	24.3482	23.8206	25.485
1116	+	2.66009	3.9657	Color2 [DarkGray]	1	4	NA	19.3696	18.8408	18.4795	23.8243	22.6409	22.1218	Q99717	Q99717	8	2	2	Mothers against decapentaplegic homolog 5	SMAD5	sp|Q99717|SMAD5_HUMAN Mothers against decapentaplegic homolog 5 OS=Homo sapiens OX=9606 GN=SMAD5 PE=1 SV=1	SMAD5	NA	NA	NA	23.8243	22.6409	22.1218
1117	+	2.67772	5.90337	Color2 [DarkGray]	1	4	NA	17.1571	17.6629	19.4408	23.7005	24.8993	23.3711	Q99720;Q99720-4;Q99720-5;Q99720-3;Q99720-2	Q99720;Q99720-4;Q99720-5;Q99720-3;Q99720-2	4;2;2;2;2	4;2;2;2;2	4;2;2;2;2	Sigma non-opioid intracellular receptor 1	SIGMAR1	sp|Q99720|SGMR1_HUMAN Sigma non-opioid intracellular receptor 1 OS=Homo sapiens OX=9606 GN=SIGMAR1 PE=1 SV=1;sp|Q99720-4|SGMR1_HUMAN Isoform 4 of Sigma non-opioid intracellular receptor 1 OS=Homo sapiens OX=9606 GN=SIGMAR1;sp|Q99720-5|SGMR1_HUMAN Isoform 5	SGMR1	NA	NA	NA	23.7005	24.8993	23.3711
112	+	2.17972	4.28437	Color2 [DarkGray]	1	4	NA	18.7295	18.5897	17.9941	21.6118	22.2895	24.2652	O43660-2;O43660	O43660-2;O43660	9;9	9;9	9;9	Pleiotropic regulator 1	PLRG1	sp|O43660-2|PLRG1_HUMAN Isoform 2 of Pleiotropic regulator 1 OS=Homo sapiens OX=9606 GN=PLRG1;sp|O43660|PLRG1_HUMAN Pleiotropic regulator 1 OS=Homo sapiens OX=9606 GN=PLRG1 PE=1 SV=1	PLRG1	NA	NA	NA	21.6118	22.2895	24.2652
1120		0.0731068	-0.193778	Color2 [DarkGray]	1	4	NA	21.7457	20.5769	19.088	19.8976	21.3089	19.6227	Q99832-4;Q99832-3;Q99832;Q99832-2	Q99832-4;Q99832-3;Q99832;Q99832-2	5;5;5;4	5;5;5;4	5;5;5;4	T-complex protein 1 subunit eta	CCT7	sp|Q99832-4|TCPH_HUMAN Isoform 4 of T-complex protein 1 subunit eta OS=Homo sapiens OX=9606 GN=CCT7;sp|Q99832-3|TCPH_HUMAN Isoform 3 of T-complex protein 1 subunit eta OS=Homo sapiens OX=9606 GN=CCT7;sp|Q99832|TCPH_HUMAN T-complex protein 1 subunit eta OS=	TCPH	21.7457	20.5769	NA	NA	21.3089	19.6227
1121	+	3.50976	6.69915	Color2 [DarkGray]	1	4	NA	17.9532	19.3927	19.2135	25.4387	25.0049	26.2132	Q99848	Q99848	11	11	11	Probable rRNA-processing protein EBP2	EBNA1BP2	sp|Q99848|EBP2_HUMAN Probable rRNA-processing protein EBP2 OS=Homo sapiens OX=9606 GN=EBNA1BP2 PE=1 SV=2	EBP2	NA	NA	NA	25.4387	25.0049	26.2132
1123		0.697437	2.31721	Color2 [DarkGray]	1	4	NA	18.7452	19.3226	16.3053	21.4908	18.0492	21.7847	Q99873-2;Q99873-3;Q99873;Q99873-5	Q99873-2;Q99873-3;Q99873;Q99873-5	4;4;4;2	4;4;4;2	4;4;4;2	Protein arginine N-methyltransferase 1	PRMT1	sp|Q99873-2|ANM1_HUMAN Isoform 2 of Protein arginine N-methyltransferase 1 OS=Homo sapiens OX=9606 GN=PRMT1;sp|Q99873-3|ANM1_HUMAN Isoform 3 of Protein arginine N-methyltransferase 1 OS=Homo sapiens OX=9606 GN=PRMT1;sp|Q99873|ANM1_HUMAN Protein arginine N-	ANM1	NA	NA	NA	21.4908	NA	21.7847
1125		0.755701	2.90866	Color2 [DarkGray]	1	4	NA	18.7254	17.8621	18.8183	21.1651	18.4703	24.4964	Q9BQ39	Q9BQ39	11	9	9	ATP-dependent RNA helicase DDX50	DDX50	sp|Q9BQ39|DDX50_HUMAN ATP-dependent RNA helicase DDX50 OS=Homo sapiens OX=9606 GN=DDX50 PE=1 SV=1	DDX50	NA	NA	NA	21.1651	NA	24.4964
1126		0.0947353	-0.288076	Color2 [DarkGray]	1	4	NA	24.666	26.1198	25.0042	23.2628	26.7054	24.9577	Q9BQ48	Q9BQ48	4	4	4	39S ribosomal protein L34, mitochondrial	MRPL34	sp|Q9BQ48|RM34_HUMAN 39S ribosomal protein L34, mitochondrial OS=Homo sapiens OX=9606 GN=MRPL34 PE=1 SV=1	RM34	24.666	26.1198	25.0042	23.2628	26.7054	24.9577
1127	+	2.60145	7.32259	Color2 [DarkGray]	1	4	NA	16.9769	17.8488	20.5337	26.0359	25.4528	25.8385	Q9BQ67	Q9BQ67	13	13	13	Glutamate-rich WD repeat-containing protein 1	GRWD1	sp|Q9BQ67|GRWD1_HUMAN Glutamate-rich WD repeat-containing protein 1 OS=Homo sapiens OX=9606 GN=GRWD1 PE=1 SV=1	GRWD1	NA	NA	20.5337	26.0359	25.4528	25.8385
1128	+	1.64998	2.57084	Color2 [DarkGray]	1	4	NA	17.5545	19.48	18.3646	20.7011	20.5016	21.9088	Q9BQ75-2;Q9BQ75	Q9BQ75-2;Q9BQ75	4;4	4;4	4;4	Protein CMSS1	CMSS1	sp|Q9BQ75-2|CMS1_HUMAN Isoform 2 of Protein CMSS1 OS=Homo sapiens OX=9606 GN=CMSS1;sp|Q9BQ75|CMS1_HUMAN Protein CMSS1 OS=Homo sapiens OX=9606 GN=CMSS1 PE=1 SV=2	CMS1	NA	NA	NA	20.7011	20.5016	21.9088
1129		1.05582	2.39007	Color2 [DarkGray]	1	4	NA	17.5791	18.5005	18.2932	21.2662	18.4841	21.7926	Q9BQA1;Q9BQA1-2	Q9BQA1;Q9BQA1-2	11;8	11;8	11;8	Methylosome protein 50	WDR77	sp|Q9BQA1|MEP50_HUMAN Methylosome protein 50 OS=Homo sapiens OX=9606 GN=WDR77 PE=1 SV=1;sp|Q9BQA1-2|MEP50_HUMAN Isoform 2 of Methylosome protein 50 OS=Homo sapiens OX=9606 GN=WDR77	MEP50	NA	NA	NA	21.2662	NA	21.7926
113		0.765498	1.84886	Color2 [DarkGray]	1	4	NA	18.1219	19.09	17.1592	19.6832	18.4704	21.7641	O43684-2;O43684	O43684-2;O43684	3;3	3;3	3;3	Mitotic checkpoint protein BUB3	BUB3	sp|O43684-2|BUB3_HUMAN Isoform 2 of Mitotic checkpoint protein BUB3 OS=Homo sapiens OX=9606 GN=BUB3;sp|O43684|BUB3_HUMAN Mitotic checkpoint protein BUB3 OS=Homo sapiens OX=9606 GN=BUB3 PE=1 SV=1	BUB3	NA	NA	NA	19.6832	NA	21.7641
1130		0.26262	0.672835	Color2 [DarkGray]	1	4	NA	21.4034	23.7957	22.981	21.9701	24.4622	23.7664	Q9BQC6	Q9BQC6	3	3	3	Ribosomal protein 63, mitochondrial	MRPL57	sp|Q9BQC6|RT63_HUMAN Ribosomal protein 63, mitochondrial OS=Homo sapiens OX=9606 GN=MRPL57 PE=1 SV=1	RT63	21.4034	23.7957	22.981	21.9701	24.4622	23.7664
1132	+	2.94975	7.6174	Color2 [DarkGray]	1	4	NA	16.8282	17.4003	19.542	25.5749	24.8552	26.1927	Q9BQG0;Q9BQG0-2	Q9BQG0;Q9BQG0-2	30;30	30;30	30;30	Myb-binding protein 1A	MYBBP1A	sp|Q9BQG0|MBB1A_HUMAN Myb-binding protein 1A OS=Homo sapiens OX=9606 GN=MYBBP1A PE=1 SV=2;sp|Q9BQG0-2|MBB1A_HUMAN Isoform 2 of Myb-binding protein 1A OS=Homo sapiens OX=9606 GN=MYBBP1A	MBB1A	NA	NA	NA	25.5749	24.8552	26.1927
1133	+	3.08713	5.16367	Color2 [DarkGray]	1	4	NA	18.1017	18.5351	18.758	23.4865	22.7803	24.6191	Q9BRJ6	Q9BRJ6	4	4	4	Uncharacterized protein C7orf50	C7orf50	sp|Q9BRJ6|CG050_HUMAN Uncharacterized protein C7orf50 OS=Homo sapiens OX=9606 GN=C7orf50 PE=1 SV=1	CG050	NA	NA	NA	23.4865	22.7803	24.6191
1138		0.488762	0.697486	Color2 [DarkGray]	1	4	NA	23.2919	24.732	25.1681	25.2855	24.5906	25.4083	Q9BRT6	Q9BRT6	5	5	5	Protein LLP homolog	LLPH	sp|Q9BRT6|LLPH_HUMAN Protein LLP homolog OS=Homo sapiens OX=9606 GN=LLPH PE=1 SV=1	LLPH	23.2919	24.732	25.1681	25.2855	24.5906	25.4083
114		0.733855	2.26892	Color2 [DarkGray]	1	4	NA	18.3662	19.2712	19.3191	21.71	18.6647	23.3887	O43795;O43795-2;Q9UBC5	O43795;O43795-2	8;8;1	8;8;1	8;8;1	Unconventional myosin-Ib	MYO1B	sp|O43795|MYO1B_HUMAN Unconventional myosin-Ib OS=Homo sapiens OX=9606 GN=MYO1B PE=1 SV=3;sp|O43795-2|MYO1B_HUMAN Isoform 2 of Unconventional myosin-Ib OS=Homo sapiens OX=9606 GN=MYO1B	MYO1B	NA	NA	NA	21.71	NA	23.3887
1140		0.745455	-2.33336	Color2 [DarkGray]	1	4	NA	23.6171	23.8342	23.0355	19.7086	23.9957	19.7825	Q9BSF8;Q9BSF8-2	Q9BSF8;Q9BSF8-2	7;7	7;7	7;7	BTB/POZ domain-containing protein 10	BTBD10	sp|Q9BSF8|BTBDA_HUMAN BTB/POZ domain-containing protein 10 OS=Homo sapiens OX=9606 GN=BTBD10 PE=1 SV=2;sp|Q9BSF8-2|BTBDA_HUMAN Isoform 2 of BTB/POZ domain-containing protein 10 OS=Homo sapiens OX=9606 GN=BTBD10	BTBDA	23.6171	23.8342	23.0355	NA	23.9957	NA
1143		1.09301	1.35637	Color2 [DarkGray]	1	4	NA	18.5542	18.2585	18.0624	20.4869	18.5712	19.8861	Q9BU23-3;Q9BU23-2;Q9BU23	Q9BU23-3;Q9BU23-2;Q9BU23	1;1;1	1;1;1	1;1;1	Lipase maturation factor 2	LMF2	sp|Q9BU23-3|LMF2_HUMAN Isoform 3 of Lipase maturation factor 2 OS=Homo sapiens OX=9606 GN=LMF2;sp|Q9BU23-2|LMF2_HUMAN Isoform 2 of Lipase maturation factor 2 OS=Homo sapiens OX=9606 GN=LMF2;sp|Q9BU23|LMF2_HUMAN Lipase maturation factor 2 OS=Homo sapiens OX	LMF2	NA	NA	NA	20.4869	NA	19.8861
1144	+	1.35592	3.27862	Color2 [DarkGray]	1	4	NA	17.1732	20.2423	17.8946	21.9902	20.4828	22.6731	Q9BU76-4;Q9BU76;Q9BU76-3;Q9BU76-2	Q9BU76-4;Q9BU76;Q9BU76-3;Q9BU76-2	5;5;4;3	5;5;4;3	5;5;4;3	Multiple myeloma tumor-associated protein 2	MMTAG2	sp|Q9BU76-4|MMTA2_HUMAN Isoform 4 of Multiple myeloma tumor-associated protein 2 OS=Homo sapiens OX=9606 GN=MMTAG2;sp|Q9BU76|MMTA2_HUMAN Multiple myeloma tumor-associated protein 2 OS=Homo sapiens OX=9606 GN=MMTAG2 PE=1 SV=1;sp|Q9BU76-3|MMTA2_HUMAN Isoform	MMTA2	NA	NA	NA	21.9902	20.4828	22.6731
1146	+	2.0616	4.11231	Color2 [DarkGray]	1	4	NA	17.5445	18.4759	17.8802	21.8705	20.7867	23.5803	Q9BUJ2-4;Q9BUJ2-2;Q9BUJ2;Q9BUJ2-3;Q9BUJ2-5	Q9BUJ2-4;Q9BUJ2-2;Q9BUJ2;Q9BUJ2-3	7;7;7;6;1	7;7;7;6;1	7;7;7;6;1	Heterogeneous nuclear ribonucleoprotein U-like protein 1	HNRNPUL1	sp|Q9BUJ2-4|HNRL1_HUMAN Isoform 4 of Heterogeneous nuclear ribonucleoprotein U-like protein 1 OS=Homo sapiens OX=9606 GN=HNRNPUL1;sp|Q9BUJ2-2|HNRL1_HUMAN Isoform 2 of Heterogeneous nuclear ribonucleoprotein U-like protein 1 OS=Homo sapiens OX=9606 GN=HNRNP	HNRL1	NA	NA	NA	21.8705	20.7867	23.5803
1147	+	1.5578	4.50215	Color2 [DarkGray]	1	4	NA	16.9344	18.7036	18.8592	23.2889	20.3882	24.3265	Q9BV38	Q9BV38	4	4	4	WD repeat-containing protein 18	WDR18	sp|Q9BV38|WDR18_HUMAN WD repeat-containing protein 18 OS=Homo sapiens OX=9606 GN=WDR18 PE=1 SV=2	WDR18	NA	NA	NA	23.2889	20.3882	24.3265
1149		0.770887	2.8147	Color2 [DarkGray]	1	4	NA	16.3743	16.2007	19.1102	20.1394	17.5839	22.4059	Q9BVI4	Q9BVI4	6	6	6	Nucleolar complex protein 4 homolog	NOC4L	sp|Q9BVI4|NOC4L_HUMAN Nucleolar complex protein 4 homolog OS=Homo sapiens OX=9606 GN=NOC4L PE=1 SV=1	NOC4L	NA	NA	NA	20.1394	NA	22.4059
115		0.710876	1.37195	Color2 [DarkGray]	1	4	NA	18.7865	18.4774	16.5592	19.2655	18.4022	20.2712	O43808	O43808	3	3	3	Peroxisomal membrane protein PMP34	SLC25A17	sp|O43808|PM34_HUMAN Peroxisomal membrane protein PMP34 OS=Homo sapiens OX=9606 GN=SLC25A17 PE=1 SV=1	PM34	NA	NA	NA	19.2655	NA	20.2712
1150	+	2.2743	4.3135	Color2 [DarkGray]	1	4	NA	18.0695	17.7997	19.9088	22.6346	22.3561	23.7279	Q9BVJ6;Q9BVJ6-3;Q9BVJ6-2;Q5TAP6	Q9BVJ6;Q9BVJ6-3;Q9BVJ6-2	11;10;6;2	11;10;6;2	11;10;6;2	U3 small nucleolar RNA-associated protein 14 homolog A	UTP14A	sp|Q9BVJ6|UT14A_HUMAN U3 small nucleolar RNA-associated protein 14 homolog A OS=Homo sapiens OX=9606 GN=UTP14A PE=1 SV=1;sp|Q9BVJ6-3|UT14A_HUMAN Isoform 3 of U3 small nucleolar RNA-associated protein 14 homolog A OS=Homo sapiens OX=9606 GN=UTP14A;sp|Q9BVJ6	UT14A	NA	NA	NA	22.6345	22.3561	23.7279
1151	+	2.39888	3.28088	Color2 [DarkGray]	1	4	NA	17.6857	18.2252	19.1062	22.1683	21.7592	20.9323	Q9BVK6	Q9BVK6	2	2	2	Transmembrane emp24 domain-containing protein 9	TMED9	sp|Q9BVK6|TMED9_HUMAN Transmembrane emp24 domain-containing protein 9 OS=Homo sapiens OX=9606 GN=TMED9 PE=1 SV=2	TMED9	NA	NA	NA	22.1683	21.7592	20.9323
1152	+	2.70212	5.22108	Color2 [DarkGray]	1	4	NA	19.5837	21.8793	21.5962	26.1268	26.3798	26.216	Q9BVP2-2;Q9BVP2	Q9BVP2-2;Q9BVP2	14;14	14;14	14;14	Guanine nucleotide-binding protein-like 3	GNL3	sp|Q9BVP2-2|GNL3_HUMAN Isoform 2 of Guanine nucleotide-binding protein-like 3 OS=Homo sapiens OX=9606 GN=GNL3;sp|Q9BVP2|GNL3_HUMAN Guanine nucleotide-binding protein-like 3 OS=Homo sapiens OX=9606 GN=GNL3 PE=1 SV=2	GNL3	19.5837	21.8793	21.5962	26.1268	26.3798	26.216
1155		0.645802	2.01499	Color2 [DarkGray]	1	4	NA	17.713	19.0909	18.6117	22.128	17.8087	21.5238	Q9BXP5-5;Q9BXP5-4;Q9BXP5-2;Q9BXP5-3;Q9BXP5	Q9BXP5-5;Q9BXP5-4;Q9BXP5-2;Q9BXP5-3;Q9BXP5	4;4;4;4;4	4;4;4;4;4	4;4;4;4;4	Serrate RNA effector molecule homolog	SRRT	sp|Q9BXP5-5|SRRT_HUMAN Isoform 5 of Serrate RNA effector molecule homolog OS=Homo sapiens OX=9606 GN=SRRT;sp|Q9BXP5-4|SRRT_HUMAN Isoform 4 of Serrate RNA effector molecule homolog OS=Homo sapiens OX=9606 GN=SRRT;sp|Q9BXP5-2|SRRT_HUMAN Isoform 2 of Serrate	SRRT	NA	NA	NA	22.128	NA	21.5238
1157	+	1.36259	3.41603	Color2 [DarkGray]	1	4	NA	18.3652	18.991	18.2875	19.6967	22.7639	23.4313	Q9BXS6-4;Q9BXS6-6;Q9BXS6-3;Q9BXS6-5;Q9BXS6-2;Q9BXS6;Q9BXS6-7	Q9BXS6-4;Q9BXS6-6;Q9BXS6-3;Q9BXS6-5;Q9BXS6-2;Q9BXS6;Q9BXS6-7	4;4;4;4;4;4;2	4;4;4;4;4;4;2	4;4;4;4;4;4;2	Nucleolar and spindle-associated protein 1	NUSAP1	sp|Q9BXS6-4|NUSAP_HUMAN Isoform 4 of Nucleolar and spindle-associated protein 1 OS=Homo sapiens OX=9606 GN=NUSAP1;sp|Q9BXS6-6|NUSAP_HUMAN Isoform 6 of Nucleolar and spindle-associated protein 1 OS=Homo sapiens OX=9606 GN=NUSAP1;sp|Q9BXS6-3|NUSAP_HUMAN Isof	NUSAP	NA	NA	NA	NA	22.7639	23.4313
1158	+	1.4809	3.28428	Color2 [DarkGray]	1	4	NA	19.5222	19.502	18.1303	23.0075	20.5186	23.4812	Q9BY77-2;Q9BY77	Q9BY77-2;Q9BY77	6;6	6;6	6;6	Polymerase delta-interacting protein 3	POLDIP3	sp|Q9BY77-2|PDIP3_HUMAN Isoform 2 of Polymerase delta-interacting protein 3 OS=Homo sapiens OX=9606 GN=POLDIP3;sp|Q9BY77|PDIP3_HUMAN Polymerase delta-interacting protein 3 OS=Homo sapiens OX=9606 GN=POLDIP3 PE=1 SV=2	PDIP3	NA	NA	NA	23.0075	20.5186	23.4812
1161		0.970933	3.0624	Color2 [DarkGray]	1	4	NA	17.7489	19.3146	17.3854	18.5692	22.0228	23.044	Q9BYG3	Q9BYG3	4	4	4	MKI67 FHA domain-interacting nucleolar phosphoprotein	NIFK	sp|Q9BYG3|MK67I_HUMAN MKI67 FHA domain-interacting nucleolar phosphoprotein OS=Homo sapiens OX=9606 GN=NIFK PE=1 SV=1	MK67I	NA	NA	NA	NA	22.0228	23.044
1162		0.472282	1.79804	Color2 [DarkGray]	1	4	NA	19.9978	17.8857	17.9409	18.1559	19.8226	23.24	Q9BYN8	Q9BYN8	4	4	4	28S ribosomal protein S26, mitochondrial	MRPS26	sp|Q9BYN8|RT26_HUMAN 28S ribosomal protein S26, mitochondrial OS=Homo sapiens OX=9606 GN=MRPS26 PE=1 SV=1	RT26	NA	NA	NA	NA	19.8226	23.24
1163	+	3.83881	8.66156	Color2 [DarkGray]	1	4	NA	16.9581	17.6567	18.5761	26.2755	25.7748	27.1253	Q9BZE4;Q9BZE4-2;Q9BZE4-3	Q9BZE4;Q9BZE4-2;Q9BZE4-3	23;22;17	23;22;17	23;22;17	Nucleolar GTP-binding protein 1	GTPBP4	sp|Q9BZE4|NOG1_HUMAN Nucleolar GTP-binding protein 1 OS=Homo sapiens OX=9606 GN=GTPBP4 PE=1 SV=3;sp|Q9BZE4-2|NOG1_HUMAN Isoform 2 of Nucleolar GTP-binding protein 1 OS=Homo sapiens OX=9606 GN=GTPBP4;sp|Q9BZE4-3|NOG1_HUMAN Isoform 3 of Nucleolar GTP-binding	NOG1	NA	NA	18.5761	26.2755	25.7748	27.1253
1164		1.11502	2.55573	Color2 [DarkGray]	1	4	NA	19.1152	19.0432	18.5047	23.5593	20.2572	20.5139	Q9BZH6	Q9BZH6	6	6	6	WD repeat-containing protein 11	WDR11	sp|Q9BZH6|WDR11_HUMAN WD repeat-containing protein 11 OS=Homo sapiens OX=9606 GN=WDR11 PE=1 SV=1	WDR11	NA	NA	NA	23.5593	20.2572	20.5139
1165		0.45258	-1.40862	Color2 [DarkGray]	1	4	NA	18.7309	19.951	21.5639	16.5526	19.7207	19.7467	Q9BZM4	Q9BZM4	2	2	2	NKG2D ligand 3	ULBP3	sp|Q9BZM4|ULBP3_HUMAN UL16-binding protein 3 OS=Homo sapiens OX=9606 GN=ULBP3 PE=1 SV=1	ULBP3	NA	19.951	21.5639	NA	NA	NA
1168	+	3.10188	7.45036	Color2 [DarkGray]	1	4	NA	17.6579	16.3919	17.4545	25.3388	23.1923	25.3243	Q9GZR7-2;Q9GZR7	Q9GZR7-2;Q9GZR7	16;16	16;16	16;16	ATP-dependent RNA helicase DDX24	DDX24	sp|Q9GZR7-2|DDX24_HUMAN Isoform 2 of ATP-dependent RNA helicase DDX24 OS=Homo sapiens OX=9606 GN=DDX24;sp|Q9GZR7|DDX24_HUMAN ATP-dependent RNA helicase DDX24 OS=Homo sapiens OX=9606 GN=DDX24 PE=1 SV=1	DDX24	NA	NA	NA	25.3388	23.1923	25.3243
1169		0.881356	2.05848	Color2 [DarkGray]	1	4	NA	20.2271	18.7764	18.3244	22.961	19.8834	20.6588	Q9GZS3	Q9GZS3	3	3	3	WD repeat-containing protein 61;WD repeat-containing protein 61, N-terminally processed	WDR61	sp|Q9GZS3|WDR61_HUMAN WD repeat-containing protein 61 OS=Homo sapiens OX=9606 GN=WDR61 PE=1 SV=1	WDR61	NA	NA	NA	22.961	NA	20.6588
1171	+	3.61188	6.27265	Color2 [DarkGray]	1	4	NA	19.6353	19.9131	18.6493	25.5235	25.1874	26.3048	Q9H0A0;Q9H0A0-2	Q9H0A0;Q9H0A0-2	28;26	28;26	28;26	N-acetyltransferase 10	NAT10	sp|Q9H0A0|NAT10_HUMAN RNA cytidine acetyltransferase OS=Homo sapiens OX=9606 GN=NAT10 PE=1 SV=2;sp|Q9H0A0-2|NAT10_HUMAN Isoform 2 of RNA cytidine acetyltransferase OS=Homo sapiens OX=9606 GN=NAT10	NAT10	NA	NA	NA	25.5235	25.1874	26.3048
1172		1.09563	3.14571	Color2 [DarkGray]	1	4	NA	20.8587	17.6978	17.85	21.7016	20.5729	23.569	Q9H0D6-2;Q9H0D6	Q9H0D6-2;Q9H0D6	7;7	7;7	7;7	5-3 exoribonuclease 2	XRN2	sp|Q9H0D6-2|XRN2_HUMAN Isoform 2 of 5-3 exoribonuclease 2 OS=Homo sapiens OX=9606 GN=XRN2;sp|Q9H0D6|XRN2_HUMAN 5-3 exoribonuclease 2 OS=Homo sapiens OX=9606 GN=XRN2 PE=1 SV=1	XRN2	NA	NA	NA	21.7016	20.5729	23.569
1173	+	2.35504	2.93193	Color2 [DarkGray]	1	4	NA	18.6925	17.9608	18.7019	20.8234	21.0702	22.2574	Q9H0H5	Q9H0H5	3	3	3	Rac GTPase-activating protein 1	RACGAP1	sp|Q9H0H5|RGAP1_HUMAN Rac GTPase-activating protein 1 OS=Homo sapiens OX=9606 GN=RACGAP1 PE=1 SV=1	RGAP1	NA	NA	NA	20.8234	21.0702	22.2574
1174	+	2.31763	6.01111	Color2 [DarkGray]	1	4	NA	16.3853	18.3201	19.926	23.7245	24.2272	24.7131	Q9H0S4;Q9H0S4-2	Q9H0S4;Q9H0S4-2	10;9	10;9	10;9	Probable ATP-dependent RNA helicase DDX47	DDX47	sp|Q9H0S4|DDX47_HUMAN Probable ATP-dependent RNA helicase DDX47 OS=Homo sapiens OX=9606 GN=DDX47 PE=1 SV=1;sp|Q9H0S4-2|DDX47_HUMAN Isoform 2 of Probable ATP-dependent RNA helicase DDX47 OS=Homo sapiens OX=9606 GN=DDX47	DDX47	NA	NA	NA	23.7245	24.2272	24.7131
1178		0.641887	2.55191	Color2 [DarkGray]	1	4	NA	18.5902	19.4909	18.7477	22.5787	18.029	23.8769	Q9H2U1;Q9H2U1-3;Q9H2U1-2	Q9H2U1;Q9H2U1-3;Q9H2U1-2	8;7;7	8;7;7	8;7;7	ATP-dependent RNA helicase DHX36	DHX36	sp|Q9H2U1|DHX36_HUMAN ATP-dependent DNA/RNA helicase DHX36 OS=Homo sapiens OX=9606 GN=DHX36 PE=1 SV=2;sp|Q9H2U1-3|DHX36_HUMAN Isoform 3 of ATP-dependent DNA/RNA helicase DHX36 OS=Homo sapiens OX=9606 GN=DHX36;sp|Q9H2U1-2|DHX36_HUMAN Isoform 2 of ATP-depend	DHX36	NA	NA	NA	22.5787	NA	23.8769
1179	+	2.79443	5.83615	Color2 [DarkGray]	1	4	NA	19.2361	20.2301	20.111	26.2944	24.2986	26.4926	Q9H307	Q9H307	16	16	16	Pinin	PNN	sp|Q9H307|PININ_HUMAN Pinin OS=Homo sapiens OX=9606 GN=PNN PE=1 SV=5	PININ	NA	NA	NA	26.2944	24.2986	26.4926
118		0.880842	1.79401	Color2 [DarkGray]	1	4	NA	18.4977	17.2586	17.2994	20.1374	17.7793	20.521	O43865-2;Q96HN2-4;Q96HN2-3;O43865;Q96HN2-2;Q96HN2	O43865-2;Q96HN2-4;Q96HN2-3;O43865;Q96HN2-2;Q96HN2	1;1;1;1;1;1	1;1;1;1;1;1	1;1;1;1;1;1	Putative adenosylhomocysteinase 2;Putative adenosylhomocysteinase 3	AHCYL1;AHCYL2	sp|O43865-2|SAHH2_HUMAN Isoform 2 of S-adenosylhomocysteine hydrolase-like protein 1 OS=Homo sapiens OX=9606 GN=AHCYL1;sp|Q96HN2-4|SAHH3_HUMAN Isoform 4 of Adenosylhomocysteinase 3 OS=Homo sapiens OX=9606 GN=AHCYL2;sp|Q96HN2-3|SAHH3_HUMAN Isoform 3 of Aden	SAHH2, SAHH3	NA	NA	NA	20.1374	NA	20.521
1182	+	1.16459	2.71054	Color2 [DarkGray]	1	4	NA	17.5476	19.5687	18.7373	22.4562	19.4967	22.0323	Q9H4L4	Q9H4L4	4	4	4	Sentrin-specific protease 3	SENP3	sp|Q9H4L4|SENP3_HUMAN Sentrin-specific protease 3 OS=Homo sapiens OX=9606 GN=SENP3 PE=1 SV=2	SENP3	NA	NA	NA	22.4562	NA	22.0323
1183	+	4.2019	5.14206	Color2 [DarkGray]	1	4	NA	18.0974	18.344	18.3296	23.5162	22.8609	23.8201	Q9H568	Q9H568	6	6	6	Actin-like protein 8	ACTL8	sp|Q9H568|ACTL8_HUMAN Actin-like protein 8 OS=Homo sapiens OX=9606 GN=ACTL8 PE=1 SV=1	ACTL8	NA	NA	NA	23.5162	22.8609	23.8201
1184	+	3.53845	6.12078	Color2 [DarkGray]	1	4	NA	18.1089	18.9489	18.0466	23.8142	24.375	25.2776	Q9H6F5;Q9H6F5-2	Q9H6F5	10;3	10;3	10;3	Coiled-coil domain-containing protein 86	CCDC86	sp|Q9H6F5|CCD86_HUMAN Coiled-coil domain-containing protein 86 OS=Homo sapiens OX=9606 GN=CCDC86 PE=1 SV=1	CCD86	NA	NA	NA	23.8142	24.375	25.2776
1186		0.652334	3.08978	Color2 [DarkGray]	1	4	NA	18.7842	17.8265	19.3246	23.0465	17.6292	24.5289	Q9H6S0	Q9H6S0	15	15	15	Probable ATP-dependent RNA helicase YTHDC2	YTHDC2	sp|Q9H6S0|YTDC2_HUMAN 3-5 RNA helicase YTHDC2 OS=Homo sapiens OX=9606 GN=YTHDC2 PE=1 SV=2	YTDC2	NA	NA	NA	23.0465	NA	24.5289
1187		0.935072	2.65283	Color2 [DarkGray]	1	4	NA	16.7322	19.8255	17.386	19.2686	20.2113	22.4223	Q9H6W3;Q9H6W3-2	Q9H6W3;Q9H6W3-2	4;2	4;2	4;2	Bifunctional lysine-specific demethylase and histidyl-hydroxylase NO66	NO66	sp|Q9H6W3|RIOX1_HUMAN Ribosomal oxygenase 1 OS=Homo sapiens OX=9606 GN=RIOX1 PE=1 SV=2;sp|Q9H6W3-2|RIOX1_HUMAN Isoform 2 of Ribosomal oxygenase 1 OS=Homo sapiens OX=9606 GN=RIOX1	RIOX1	NA	NA	NA	NA	20.2113	22.4223
1188	+	1.67759	4.15527	Color2 [DarkGray]	1	4	NA	19.2313	17.1437	16.9022	20.4072	21.9899	23.3457	Q9H7B2	Q9H7B2	5	5	5	Ribosome production factor 2 homolog	RPF2	sp|Q9H7B2|RPF2_HUMAN Ribosome production factor 2 homolog OS=Homo sapiens OX=9606 GN=RPF2 PE=1 SV=2	RPF2	NA	NA	NA	20.4072	21.9899	23.3457
1191	+	2.58304	5.10439	Color2 [DarkGray]	1	4	NA	17.2558	18.7033	17.4566	22.3187	22.2696	24.1406	Q9H7E9;Q9H7E9-2	Q9H7E9;Q9H7E9-2	4;4	4;4	4;4	UPF0488 protein C8orf33	C8orf33	sp|Q9H7E9|CH033_HUMAN UPF0488 protein C8orf33 OS=Homo sapiens OX=9606 GN=C8orf33 PE=1 SV=1;sp|Q9H7E9-2|CH033_HUMAN Isoform 2 of UPF0488 protein C8orf33 OS=Homo sapiens OX=9606 GN=C8orf33	CH033	NA	NA	NA	22.3187	22.2696	24.1406
1192		1.0488	2.80427	Color2 [DarkGray]	1	4	NA	18.515	17.8637	18.1475	21.7065	18.5593	22.6733	Q9H7N4	Q9H7N4	3	3	3	Splicing factor, arginine/serine-rich 19	SCAF1	sp|Q9H7N4|SFR19_HUMAN Splicing factor, arginine/serine-rich 19 OS=Homo sapiens OX=9606 GN=SCAF1 PE=1 SV=3	SFR19	NA	NA	NA	21.7065	NA	22.6733
1193	+	1.32571	3.76824	Color2 [DarkGray]	1	4	NA	16.7956	18.7361	17.9945	19.5723	21.5173	23.7413	Q9H8H2;Q9H8H2-4;Q9H8H2-2	Q9H8H2;Q9H8H2-4;Q9H8H2-2	8;6;6	8;6;6	8;6;6	Probable ATP-dependent RNA helicase DDX31	DDX31	sp|Q9H8H2|DDX31_HUMAN Probable ATP-dependent RNA helicase DDX31 OS=Homo sapiens OX=9606 GN=DDX31 PE=1 SV=2;sp|Q9H8H2-4|DDX31_HUMAN Isoform 4 of Probable ATP-dependent RNA helicase DDX31 OS=Homo sapiens OX=9606 GN=DDX31;sp|Q9H8H2-2|DDX31_HUMAN Isoform 2 of	DDX31	NA	NA	NA	NA	21.5173	23.7413
12		0.408616	1.3319	Color2 [DarkGray]	1	4	NA	18.9153	20.8492	23.2957	22.3755	21.3785	23.3019	A5YKK6-2;A5YKK6;A5YKK6-3;A5YKK6-4	A5YKK6-2;A5YKK6;A5YKK6-3;A5YKK6-4	16;16;14;9	16;16;14;9	16;16;14;9	CCR4-NOT transcription complex subunit 1	CNOT1	sp|A5YKK6-2|CNOT1_HUMAN Isoform 2 of CCR4-NOT transcription complex subunit 1 OS=Homo sapiens OX=9606 GN=CNOT1;sp|A5YKK6|CNOT1_HUMAN CCR4-NOT transcription complex subunit 1 OS=Homo sapiens OX=9606 GN=CNOT1 PE=1 SV=2;sp|A5YKK6-3|CNOT1_HUMAN Isoform 3 of CC	CNOT1	NA	20.8492	23.2957	22.3755	21.3785	23.3019
120	+	3.48929	8.61385	Color2 [DarkGray]	1	4	NA	18.1505	19.9955	18.0835	27.7649	26.5408	27.7654	O60264;P28370-2;P28370	O60264	37;9;9	37;9;9	37;9;9	SWI/SNF-related matrix-associated actin-dependent regulator of chromatin subfamily A member 5	SMARCA5	sp|O60264|SMCA5_HUMAN SWI/SNF-related matrix-associated actin-dependent regulator of chromatin subfamily A member 5 OS=Homo sapiens OX=9606 GN=SMARCA5 PE=1 SV=1	SMCA5	NA	NA	NA	27.7649	26.5408	27.7654
1207	+	1.1745	3.59788	Color2 [DarkGray]	1	4	NA	16.7209	17.3318	17.331	22.0357	17.8771	22.2646	Q9HC52	Q9HC52	3	3	3	Chromobox protein homolog 8	CBX8	sp|Q9HC52|CBX8_HUMAN Chromobox protein homolog 8 OS=Homo sapiens OX=9606 GN=CBX8 PE=1 SV=3	CBX8	NA	NA	NA	22.0357	NA	22.2646
1208		1.00409	3.13634	Color2 [DarkGray]	1	4	NA	17.7155	20.3382	17.6851	22.4344	19.424	23.2895	Q9HCE1;Q9HCE1-2	Q9HCE1;Q9HCE1-2	7;6	7;6	7;6	Putative helicase MOV-10	MOV10	sp|Q9HCE1|MOV10_HUMAN Helicase MOV-10 OS=Homo sapiens OX=9606 GN=MOV10 PE=1 SV=2;sp|Q9HCE1-2|MOV10_HUMAN Isoform 2 of Helicase MOV-10 OS=Homo sapiens OX=9606 GN=MOV10	MOV10	NA	NA	NA	22.4344	NA	23.2895
1213		0.783902	2.45264	Color2 [DarkGray]	1	4	NA	17.6765	22.5488	20.8073	22.5442	23.2481	22.5983	Q9HD33;Q9HD33-2;Q9HD33-3	Q9HD33;Q9HD33-2;Q9HD33-3	4;4;2	4;4;2	4;4;2	39S ribosomal protein L47, mitochondrial	MRPL47	sp|Q9HD33|RM47_HUMAN 39S ribosomal protein L47, mitochondrial OS=Homo sapiens OX=9606 GN=MRPL47 PE=1 SV=2;sp|Q9HD33-2|RM47_HUMAN Isoform 2 of 39S ribosomal protein L47, mitochondrial OS=Homo sapiens OX=9606 GN=MRPL47;sp|Q9HD33-3|RM47_HUMAN Isoform 3 of 39S	RM47	NA	22.5488	20.8073	22.5442	23.2481	22.5983
1214		0.823375	2.59781	Color2 [DarkGray]	1	4	NA	18.5467	18.6053	16.5262	20.3021	18.3526	22.8169	Q9NNW5	Q9NNW5	5	5	5	WD repeat-containing protein 6	WDR6	sp|Q9NNW5|WDR6_HUMAN WD repeat-containing protein 6 OS=Homo sapiens OX=9606 GN=WDR6 PE=1 SV=1	WDR6	NA	NA	NA	20.3021	NA	22.8169
1216	+	1.59457	3.3144	Color2 [DarkGray]	1	4	NA	17.9008	16.8106	17.4879	21.9531	18.9665	21.2228	Q9NP66	Q9NP66	2	2	2	High mobility group protein 20A	HMG20A	sp|Q9NP66|HM20A_HUMAN High mobility group protein 20A OS=Homo sapiens OX=9606 GN=HMG20A PE=1 SV=1	HM20A	NA	NA	NA	21.9531	NA	21.2228
1217	+	1.23481	2.87695	Color2 [DarkGray]	1	4	NA	18.834	17.2892	18.7112	20.0858	20.2765	23.103	Q9NQ55-2;Q9NQ55;Q9NQ55-3	Q9NQ55-2;Q9NQ55;Q9NQ55-3	4;4;4	4;4;4	4;4;4	Suppressor of SWI4 1 homolog	PPAN	sp|Q9NQ55-2|SSF1_HUMAN Isoform 2 of Suppressor of SWI4 1 homolog OS=Homo sapiens OX=9606 GN=PPAN;sp|Q9NQ55|SSF1_HUMAN Suppressor of SWI4 1 homolog OS=Homo sapiens OX=9606 GN=PPAN PE=2 SV=1;sp|Q9NQ55-3|SSF1_HUMAN Isoform 3 of Suppressor of SWI4 1 homolog OS	SSF1	NA	NA	NA	20.0858	20.2765	23.103
1219		0.734769	1.60689	Color2 [DarkGray]	1	4	NA	16.6596	19.8887	19.1547	19.9059	20.001	20.6168	Q9NQS7-2;Q9NQS7	Q9NQS7-2;Q9NQS7	1;1	1;1	1;1	Inner centromere protein	INCENP	sp|Q9NQS7-2|INCE_HUMAN Isoform 2 of Inner centromere protein OS=Homo sapiens OX=9606 GN=INCENP;sp|Q9NQS7|INCE_HUMAN Inner centromere protein OS=Homo sapiens OX=9606 GN=INCENP PE=1 SV=3	INCE	NA	NA	NA	NA	20.001	20.6168
1221		0.489196	1.80417	Color2 [DarkGray]	1	4	NA	18.9737	18.5855	17.0606	19.566	17.6702	22.7961	Q9NQT5;Q9NQT5-2	Q9NQT5;Q9NQT5-2	5;4	5;4	5;4	Exosome complex component RRP40	EXOSC3	sp|Q9NQT5|EXOS3_HUMAN Exosome complex component RRP40 OS=Homo sapiens OX=9606 GN=EXOSC3 PE=1 SV=3;sp|Q9NQT5-2|EXOS3_HUMAN Isoform 2 of Exosome complex component RRP40 OS=Homo sapiens OX=9606 GN=EXOSC3	EXOS3	NA	NA	NA	19.566	NA	22.7961
1224	+	4.04859	9.23892	Color2 [DarkGray]	1	4	NA	16.683	17.2934	18.4756	26.3365	26.6736	27.1586	Q9NR30;Q9NR30-2	Q9NR30;Q9NR30-2	23;20	23;20	21;18	Nucleolar RNA helicase 2	DDX21	sp|Q9NR30|DDX21_HUMAN Nucleolar RNA helicase 2 OS=Homo sapiens OX=9606 GN=DDX21 PE=1 SV=5;sp|Q9NR30-2|DDX21_HUMAN Isoform 2 of Nucleolar RNA helicase 2 OS=Homo sapiens OX=9606 GN=DDX21	DDX21	NA	NA	NA	26.3365	26.6736	27.1586
1225	+	1.8042	2.12168	Color2 [DarkGray]	1	4	NA	18.6589	17.0415	17.3138	20.1203	19.6401	19.6189	Q9NRC1-6;Q9NRC1-5;Q9NRC1-4;Q9NRC1-3;Q9NRC1-2;Q9NRC1-7;Q9NRC1	Q9NRC1-6;Q9NRC1-5;Q9NRC1-4;Q9NRC1-3;Q9NRC1-2;Q9NRC1-7;Q9NRC1	2;2;2;2;2;1;1	2;2;2;2;2;1;1	2;2;2;2;2;1;1	Suppressor of tumorigenicity 7 protein	ST7	sp|Q9NRC1-6|ST7_HUMAN Isoform 6 of Suppressor of tumorigenicity 7 protein OS=Homo sapiens OX=9606 GN=ST7;sp|Q9NRC1-5|ST7_HUMAN Isoform 5 of Suppressor of tumorigenicity 7 protein OS=Homo sapiens OX=9606 GN=ST7;sp|Q9NRC1-4|ST7_HUMAN Isoform 4 of Suppressor	ST7	NA	NA	NA	20.1203	19.6401	19.6189
1229	+	2.13703	4.71594	Color2 [DarkGray]	1	4	NA	19.2252	19.5174	16.8421	23.1311	22.6181	23.9833	Q9NRW3	Q9NRW3	4	4	4	DNA dC->dU-editing enzyme APOBEC-3C	APOBEC3C	sp|Q9NRW3|ABC3C_HUMAN DNA dC->dU-editing enzyme APOBEC-3C OS=Homo sapiens OX=9606 GN=APOBEC3C PE=1 SV=2	ABC3C	NA	NA	NA	23.1311	22.6181	23.9833
1230	+	2.75929	2.48661	Color2 [DarkGray]	1	4	NA	17.2954	17.8373	18.3951	20.1504	20.3262	20.511	Q9NRX1	Q9NRX1	1	1	1	RNA-binding protein PNO1	PNO1	sp|Q9NRX1|PNO1_HUMAN RNA-binding protein PNO1 OS=Homo sapiens OX=9606 GN=PNO1 PE=1 SV=1	PNO1	NA	NA	NA	20.1504	20.3262	20.511
1232		0.492728	2.08968	Color2 [DarkGray]	1	4	NA	18.6417	18.4301	19.5901	22.1694	17.413	23.3485	Q9NUL3-8;Q9NUL3-3;Q9NUL3-2;Q9NUL3;Q9NUL3-6;Q9NUL3-7;Q9NUL3-4;Q9NUL3-5	Q9NUL3-8;Q9NUL3-3;Q9NUL3-2;Q9NUL3;Q9NUL3-6;Q9NUL3-7;Q9NUL3-4	8;8;8;8;7;7;6;1	8;8;8;8;7;7;6;1	8;8;8;8;7;7;6;1	Double-stranded RNA-binding protein Staufen homolog 2	STAU2	sp|Q9NUL3-8|STAU2_HUMAN Isoform 8 of Double-stranded RNA-binding protein Staufen homolog 2 OS=Homo sapiens OX=9606 GN=STAU2;sp|Q9NUL3-3|STAU2_HUMAN Isoform 3 of Double-stranded RNA-binding protein Staufen homolog 2 OS=Homo sapiens OX=9606 GN=STAU2;sp|Q9NUL	STAU2	NA	NA	NA	22.1694	NA	23.3485
1238		0.0579237	0.295736	Color2 [DarkGray]	1	4	NA	19.3064	21.9348	23.0237	19.0669	22.3821	23.7031	Q9NV96-2;Q9NV96	Q9NV96-2;Q9NV96	1;1	1;1	1;1	Cell cycle control protein 50A	TMEM30A	sp|Q9NV96-2|CC50A_HUMAN Isoform 2 of Cell cycle control protein 50A OS=Homo sapiens OX=9606 GN=TMEM30A;sp|Q9NV96|CC50A_HUMAN Cell cycle control protein 50A OS=Homo sapiens OX=9606 GN=TMEM30A PE=1 SV=1	CC50A	NA	21.9348	23.0237	NA	22.3821	23.7031
1239	+	1.77417	6.06154	Color2 [DarkGray]	1	4	NA	18.0299	17.2595	22.0021	25.2811	24.3381	25.8569	Q9NVI7-2;Q9NVI7;Q9NVI7-3	Q9NVI7-2;Q9NVI7;Q9NVI7-3	17;16;15	17;16;15	5;5;5	ATPase family AAA domain-containing protein 3A	ATAD3A	sp|Q9NVI7-2|ATD3A_HUMAN Isoform 2 of ATPase family AAA domain-containing protein 3A OS=Homo sapiens OX=9606 GN=ATAD3A;sp|Q9NVI7|ATD3A_HUMAN ATPase family AAA domain-containing protein 3A OS=Homo sapiens OX=9606 GN=ATAD3A PE=1 SV=2;sp|Q9NVI7-3|ATD3A_HUMAN I	ATD3A	NA	NA	22.0021	25.2811	24.3381	25.8569
124	+	3.3151	4.81825	Color2 [DarkGray]	1	4	NA	18.5217	18.4219	18.6496	23.2804	22.5912	24.1764	O60506-2;O60506;O60506-4;O60506-3;O60506-5	O60506-2;O60506;O60506-4;O60506-3;O60506-5	10;10;9;9;5	7;7;6;6;3	7;7;6;6;3	Heterogeneous nuclear ribonucleoprotein Q	SYNCRIP	sp|O60506-2|HNRPQ_HUMAN Isoform 2 of Heterogeneous nuclear ribonucleoprotein Q OS=Homo sapiens OX=9606 GN=SYNCRIP;sp|O60506|HNRPQ_HUMAN Heterogeneous nuclear ribonucleoprotein Q OS=Homo sapiens OX=9606 GN=SYNCRIP PE=1 SV=2;sp|O60506-4|HNRPQ_HUMAN Isoform 4	HNRPQ	NA	NA	NA	23.2804	22.5912	24.1764
1241	+	2.16808	5.14884	Color2 [DarkGray]	1	4	NA	17.8426	18.8807	20.0414	23.0784	23.5358	25.597	Q9NVP1	Q9NVP1	16	16	16	ATP-dependent RNA helicase DDX18	DDX18	sp|Q9NVP1|DDX18_HUMAN ATP-dependent RNA helicase DDX18 OS=Homo sapiens OX=9606 GN=DDX18 PE=1 SV=2	DDX18	NA	NA	NA	23.0784	23.5358	25.597
1242		0.684489	2.20387	Color2 [DarkGray]	1	4	NA	19.0233	17.9313	17.7935	21.0357	17.7693	22.5546	Q9NVU7;Q9NVU7-2	Q9NVU7	3;1	3;1	3;1	Protein SDA1 homolog	SDAD1	sp|Q9NVU7|SDA1_HUMAN Protein SDA1 homolog OS=Homo sapiens OX=9606 GN=SDAD1 PE=1 SV=3	SDA1	NA	NA	NA	21.0357	NA	22.5546
1244	+	1.87061	4.63267	Color2 [DarkGray]	1	4	NA	18.5166	18.9397	17.2712	22.5046	21.3995	24.7215	Q9NW13;Q9NW13-2	Q9NW13;Q9NW13-2	8;6	8;6	8;6	RNA-binding protein 28	RBM28	sp|Q9NW13|RBM28_HUMAN RNA-binding protein 28 OS=Homo sapiens OX=9606 GN=RBM28 PE=1 SV=3;sp|Q9NW13-2|RBM28_HUMAN Isoform 2 of RNA-binding protein 28 OS=Homo sapiens OX=9606 GN=RBM28	RBM28	NA	NA	NA	22.5046	21.3995	24.7215
1246		0.907322	2.31546	Color2 [DarkGray]	1	4	NA	16.7707	18.5125	17.0748	17.7769	20.1185	21.4089	Q9NWH9-3;Q9NWH9	Q9NWH9-3;Q9NWH9	4;4	4;4	4;4	SAFB-like transcription modulator	SLTM	sp|Q9NWH9-3|SLTM_HUMAN Isoform 2 of SAFB-like transcription modulator OS=Homo sapiens OX=9606 GN=SLTM;sp|Q9NWH9|SLTM_HUMAN SAFB-like transcription modulator OS=Homo sapiens OX=9606 GN=SLTM PE=1 SV=2	SLTM	NA	NA	NA	NA	20.1185	21.4089
1247	+	2.26648	6.19724	Color2 [DarkGray]	1	4	NA	16.2257	20.0572	18.0794	23.9484	24.2402	24.7655	Q9NWT1	Q9NWT1	8	8	8	p21-activated protein kinase-interacting protein 1	PAK1IP1	sp|Q9NWT1|PK1IP_HUMAN p21-activated protein kinase-interacting protein 1 OS=Homo sapiens OX=9606 GN=PAK1IP1 PE=1 SV=2	PK1IP	NA	NA	NA	23.9484	24.2402	24.7655
1248		0.255216	-0.58382	Color2 [DarkGray]	1	4	NA	22.9176	24.86	23.8521	22.3073	24.6835	22.8874	Q9NWU5;Q9NWU5-2;Q9NWU5-3	Q9NWU5;Q9NWU5-2;Q9NWU5-3	5;4;4	5;4;4	5;4;4	39S ribosomal protein L22, mitochondrial	MRPL22	sp|Q9NWU5|RM22_HUMAN 39S ribosomal protein L22, mitochondrial OS=Homo sapiens OX=9606 GN=MRPL22 PE=1 SV=1;sp|Q9NWU5-2|RM22_HUMAN Isoform 2 of 39S ribosomal protein L22, mitochondrial OS=Homo sapiens OX=9606 GN=MRPL22;sp|Q9NWU5-3|RM22_HUMAN Isoform 3 of 39S	RM22	22.9176	24.86	23.8521	22.3073	24.6835	22.8874
1252	+	1.85648	4.99623	Color2 [DarkGray]	1	4	NA	18.5663	19.1414	17.2982	23.4341	21.4395	25.121	Q9NX58	Q9NX58	10	10	10	Cell growth-regulating nucleolar protein	LYAR	sp|Q9NX58|LYAR_HUMAN Cell growth-regulating nucleolar protein OS=Homo sapiens OX=9606 GN=LYAR PE=1 SV=2	LYAR	NA	NA	NA	23.4341	21.4395	25.121
1253	+	1.43058	4.51312	Color2 [DarkGray]	1	4	NA	14.5091	18.058	19.1956	22.3987	21.0193	21.8841	Q9NX63	Q9NX63	4	4	4	MICOS complex subunit MIC19	CHCHD3	sp|Q9NX63|MIC19_HUMAN MICOS complex subunit MIC19 OS=Homo sapiens OX=9606 GN=CHCHD3 PE=1 SV=1	MIC19	NA	NA	19.1956	22.3987	21.0193	21.8841
1254	+	2.70785	5.36766	Color2 [DarkGray]	1	4	NA	17.5191	18.9911	17.8103	24.27	22.3155	23.838	Q9NXE4-6;Q9NXE4-2;Q9NXE4-10;Q9NXE4-8	Q9NXE4-6;Q9NXE4-2;Q9NXE4-10;Q9NXE4-8	8;8;7;7	8;8;7;7	1;1;1;1	Sphingomyelin phosphodiesterase 4	SMPD4	sp|Q9NXE4-6|NSMA3_HUMAN Isoform 6 of Sphingomyelin phosphodiesterase 4 OS=Homo sapiens OX=9606 GN=SMPD4;sp|Q9NXE4-2|NSMA3_HUMAN Isoform 2 of Sphingomyelin phosphodiesterase 4 OS=Homo sapiens OX=9606 GN=SMPD4;sp|Q9NXE4-10|NSMA3_HUMAN Isoform 10 of Sphingomy	NSMA3	NA	NA	NA	24.27	22.3155	23.838
1255	+	2.20551	5.64213	Color2 [DarkGray]	1	4	NA	16.5602	18.7689	19.0254	24.0395	22.3762	24.8653	Q9NXF1-2;Q9NXF1	Q9NXF1-2;Q9NXF1	14;14	14;14	14;14	Testis-expressed sequence 10 protein	TEX10	sp|Q9NXF1-2|TEX10_HUMAN Isoform 2 of Testis-expressed protein 10 OS=Homo sapiens OX=9606 GN=TEX10;sp|Q9NXF1|TEX10_HUMAN Testis-expressed protein 10 OS=Homo sapiens OX=9606 GN=TEX10 PE=1 SV=2	TEX10	NA	NA	NA	24.0395	22.3762	24.8653
1258	+	2.82687	4.97765	Color2 [DarkGray]	1	4	NA	18.1692	17.3274	16.9996	21.415	22.8429	23.1713	Q9NY93-2;Q9NY93	Q9NY93-2;Q9NY93	8;8	8;8	8;8	Probable ATP-dependent RNA helicase DDX56	DDX56	sp|Q9NY93-2|DDX56_HUMAN Isoform 2 of Probable ATP-dependent RNA helicase DDX56 OS=Homo sapiens OX=9606 GN=DDX56;sp|Q9NY93|DDX56_HUMAN Probable ATP-dependent RNA helicase DDX56 OS=Homo sapiens OX=9606 GN=DDX56 PE=1 SV=1	DDX56	NA	NA	NA	21.415	22.8429	23.1713
1259		0.5491	3.64091	Color2 [DarkGray]	1	4	NA	17.5565	20.4109	19.8189	25.5098	17.3034	25.8959	Q9NYF8-2;Q9NYF8;Q9NYF8-3;Q9NYF8-4	Q9NYF8-2;Q9NYF8;Q9NYF8-3;Q9NYF8-4	15;15;14;11	14;14;14;10	14;14;14;10	Bcl-2-associated transcription factor 1	BCLAF1	sp|Q9NYF8-2|BCLF1_HUMAN Isoform 2 of Bcl-2-associated transcription factor 1 OS=Homo sapiens OX=9606 GN=BCLAF1;sp|Q9NYF8|BCLF1_HUMAN Bcl-2-associated transcription factor 1 OS=Homo sapiens OX=9606 GN=BCLAF1 PE=1 SV=2;sp|Q9NYF8-3|BCLF1_HUMAN Isoform 3 of Bc	BCLF1	NA	NA	NA	25.5098	NA	25.8959
1260	+	2.86884	6.88051	Color2 [DarkGray]	1	4	NA	16.3074	16.7564	18.9001	24.8498	23.7806	23.975	Q9NZ01;Q9NZ01-2	Q9NZ01;Q9NZ01-2	4;2	4;2	4;2	Very-long-chain enoyl-CoA reductase	TECR	sp|Q9NZ01|TECR_HUMAN Very-long-chain enoyl-CoA reductase OS=Homo sapiens OX=9606 GN=TECR PE=1 SV=1;sp|Q9NZ01-2|TECR_HUMAN Isoform 2 of Very-long-chain enoyl-CoA reductase OS=Homo sapiens OX=9606 GN=TECR	TECR	NA	NA	NA	24.8498	23.7806	23.975
1261		0.598886	2.20038	Color2 [DarkGray]	1	4	NA	18.0536	18.5547	18.8042	21.4944	17.529	22.9904	Q9NZB2-4;Q9NZB2;Q9NZB2-6;Q9NZB2-2;Q9NZB2-5	Q9NZB2-4;Q9NZB2;Q9NZB2-6	5;5;5;1;1	5;5;5;1;1	5;5;5;1;1	Constitutive coactivator of PPAR-gamma-like protein 1	FAM120A	sp|Q9NZB2-4|F120A_HUMAN Isoform D of Constitutive coactivator of PPAR-gamma-like protein 1 OS=Homo sapiens OX=9606 GN=FAM120A;sp|Q9NZB2|F120A_HUMAN Constitutive coactivator of PPAR-gamma-like protein 1 OS=Homo sapiens OX=9606 GN=FAM120A PE=1 SV=2;sp|Q9NZB2	F120A	NA	NA	NA	21.4944	NA	22.9904
1262		0.388696	1.39442	Color2 [DarkGray]	1	4	NA	18.8939	18.7534	20.0199	17.8063	21.3494	22.6947	Q9NZI8;Q9NZI8-2	Q9NZI8;Q9NZI8-2	5;3	4;2	4;2	Insulin-like growth factor 2 mRNA-binding protein 1	IGF2BP1	sp|Q9NZI8|IF2B1_HUMAN Insulin-like growth factor 2 mRNA-binding protein 1 OS=Homo sapiens OX=9606 GN=IGF2BP1 PE=1 SV=2;sp|Q9NZI8-2|IF2B1_HUMAN Isoform 2 of Insulin-like growth factor 2 mRNA-binding protein 1 OS=Homo sapiens OX=9606 GN=IGF2BP1	IF2B1	NA	NA	NA	NA	21.3494	22.6947
1263	+	2.78544	4.77691	Color2 [DarkGray]	1	4	NA	16.8424	18.0785	18.7729	22.4264	22.358	23.2402	Q9NZM5	Q9NZM5	5	5	5	Glioma tumor suppressor candidate region gene 2 protein	GLTSCR2	sp|Q9NZM5|NOP53_HUMAN Ribosome biogenesis protein NOP53 OS=Homo sapiens OX=9606 GN=NOP53 PE=1 SV=2	NOP53	NA	NA	NA	22.4264	22.358	23.2402
1265		0.623029	-2.2231	Color2 [DarkGray]	1	4	NA	20.7553	22.6597	18.1762	18.8177	16.4812	19.623	Q9NZT1	Q9NZT1	4	4	4	Calmodulin-like protein 5	CALML5	sp|Q9NZT1|CALL5_HUMAN Calmodulin-like protein 5 OS=Homo sapiens OX=9606 GN=CALML5 PE=1 SV=2	CALL5	20.7553	22.6597	NA	NA	NA	NA
1267		0.818411	1.76405	Color2 [DarkGray]	1	4	NA	17.5492	20.7468	19.8865	21.0177	21.7144	20.7426	Q9P015	Q9P015	1	1	1	39S ribosomal protein L15, mitochondrial	MRPL15	sp|Q9P015|RM15_HUMAN 39S ribosomal protein L15, mitochondrial OS=Homo sapiens OX=9606 GN=MRPL15 PE=1 SV=1	RM15	NA	20.7468	19.8865	21.0177	21.7144	20.7426
1269	+	1.24663	2.66003	Color2 [DarkGray]	1	4	NA	17.0003	17.606	17.3155	18.0023	21.1022	20.7974	Q9P031	Q9P031	3	3	3	Thyroid transcription factor 1-associated protein 26	CCDC59	sp|Q9P031|TAP26_HUMAN Thyroid transcription factor 1-associated protein 26 OS=Homo sapiens OX=9606 GN=CCDC59 PE=1 SV=2	TAP26	NA	NA	NA	NA	21.1022	20.7974
127		0.213953	0.620806	Color2 [DarkGray]	1	4	NA	19.5776	18.1053	17.6974	19.883	17.1473	20.2124	O60762	O60762	1	1	1	Dolichol-phosphate mannosyltransferase subunit 1	DPM1	sp|O60762|DPM1_HUMAN Dolichol-phosphate mannosyltransferase subunit 1 OS=Homo sapiens OX=9606 GN=DPM1 PE=1 SV=1	DPM1	NA	NA	NA	19.883	NA	20.2124
1270	+	3.00354	6.63966	Color2 [DarkGray]	1	4	NA	16.9844	19.1518	17.0629	24.8915	24.3647	23.8617	Q9P035;Q9P035-2	Q9P035;Q9P035-2	7;4	7;4	7;4	Very-long-chain (3R)-3-hydroxyacyl-CoA dehydratase 3	HACD3	sp|Q9P035|HACD3_HUMAN Very-long-chain (3R)-3-hydroxyacyl-CoA dehydratase 3 OS=Homo sapiens OX=9606 GN=HACD3 PE=1 SV=2;sp|Q9P035-2|HACD3_HUMAN Isoform 2 of Very-long-chain (3R)-3-hydroxyacyl-CoA dehydratase 3 OS=Homo sapiens OX=9606 GN=HACD3	HACD3	NA	NA	NA	24.8915	24.3647	23.8617
1271		0.0053857	0.0298748	Color2 [DarkGray]	1	4	NA	20.8978	21.8281	17.2396	22.2561	18.3752	19.4238	Q9P0J6	Q9P0J6	3	3	3	39S ribosomal protein L36, mitochondrial	MRPL36	sp|Q9P0J6|RM36_HUMAN 39S ribosomal protein L36, mitochondrial OS=Homo sapiens OX=9606 GN=MRPL36 PE=1 SV=1	RM36	20.8978	21.8281	NA	22.2561	NA	19.4238
1272	+	2.00781	3.43858	Color2 [DarkGray]	1	4	NA	17.7513	18.2503	17.9181	22.4239	21.8131	19.9984	Q9P0L0;Q9P0L0-2	Q9P0L0;Q9P0L0-2	3;3	3;3	3;3	Vesicle-associated membrane protein-associated protein A	VAPA	sp|Q9P0L0|VAPA_HUMAN Vesicle-associated membrane protein-associated protein A OS=Homo sapiens OX=9606 GN=VAPA PE=1 SV=3;sp|Q9P0L0-2|VAPA_HUMAN Isoform 2 of Vesicle-associated membrane protein-associated protein A OS=Homo sapiens OX=9606 GN=VAPA	VAPA	NA	NA	NA	22.4239	21.8131	19.9984
1273	+	1.47645	4.17579	Color2 [DarkGray]	1	4	NA	17.1092	18.5641	17.3717	22.3963	19.5051	23.671	Q9P258	Q9P258	5	5	5	Protein RCC2	RCC2	sp|Q9P258|RCC2_HUMAN Protein RCC2 OS=Homo sapiens OX=9606 GN=RCC2 PE=1 SV=2	RCC2	NA	NA	NA	22.3963	NA	23.671
1274	+	2.07854	3.50497	Color2 [DarkGray]	1	4	NA	17.4104	17.9884	17.3971	19.8207	21.2771	22.2131	Q9P2J5;Q9P2J5-2;Q9P2J5-3	Q9P2J5;Q9P2J5-2	4;3;1	4;3;1	4;3;1	Leucine--tRNA ligase, cytoplasmic	LARS	sp|Q9P2J5|SYLC_HUMAN Leucine--tRNA ligase, cytoplasmic OS=Homo sapiens OX=9606 GN=LARS1 PE=1 SV=2;sp|Q9P2J5-2|SYLC_HUMAN Isoform 2 of Leucine--tRNA ligase, cytoplasmic OS=Homo sapiens OX=9606 GN=LARS1	SYLC	NA	NA	NA	19.8207	21.2771	22.2131
1275		0.748956	2.05087	Color2 [DarkGray]	1	4	NA	17.6073	18.3123	21.4502	20.3358	21.4148	21.7719	Q9P2R6;Q9P2R6-2	Q9P2R6;Q9P2R6-2	4;2	4;2	4;2	Arginine-glutamic acid dipeptide repeats protein	RERE	sp|Q9P2R6|RERE_HUMAN Arginine-glutamic acid dipeptide repeats protein OS=Homo sapiens OX=9606 GN=RERE PE=1 SV=2;sp|Q9P2R6-2|RERE_HUMAN Isoform 2 of Arginine-glutamic acid dipeptide repeats protein OS=Homo sapiens OX=9606 GN=RERE	RERE	NA	NA	21.4502	20.3358	21.4148	21.7719
128		0.306226	0.16038	Color2 [DarkGray]	1	4	NA	23.9206	23.6301	24.1465	23.7916	24.3189	24.0679	O60783	O60783	3	3	3	28S ribosomal protein S14, mitochondrial	MRPS14	sp|O60783|RT14_HUMAN 28S ribosomal protein S14, mitochondrial OS=Homo sapiens OX=9606 GN=MRPS14 PE=1 SV=1	RT14	23.9206	23.6301	24.1465	23.7916	24.3189	24.0679
1284		0.874518	2.53593	Color2 [DarkGray]	1	4	NA	18.5126	18.5191	17.9152	22.1321	18.1823	22.2403	Q9UG63;Q9UG63-2	Q9UG63;Q9UG63-2	5;5	5;5	5;5	ATP-binding cassette sub-family F member 2	ABCF2	sp|Q9UG63|ABCF2_HUMAN ATP-binding cassette sub-family F member 2 OS=Homo sapiens OX=9606 GN=ABCF2 PE=1 SV=2;sp|Q9UG63-2|ABCF2_HUMAN Isoform 2 of ATP-binding cassette sub-family F member 2 OS=Homo sapiens OX=9606 GN=ABCF2	ABCF2	NA	NA	NA	22.1321	NA	22.2403
1288		0.130356	0.597025	Color2 [DarkGray]	1	4	NA	21.579	25.8748	24.0682	22.3574	26.2522	24.7035	Q9UGY1	Q9UGY1	7	7	7	Nucleolar protein 12	NOL12	sp|Q9UGY1|NOL12_HUMAN Nucleolar protein 12 OS=Homo sapiens OX=9606 GN=NOL12 PE=1 SV=1	NOL12	21.579	25.8748	24.0682	22.3574	26.2522	24.7035
1289	+	2.56375	2.48136	Color2 [DarkGray]	1	4	NA	17.84	17.6781	17.9028	20.4231	19.5909	20.851	Q9UH99-3;Q9UH99;Q9UH99-2	Q9UH99-3;Q9UH99;Q9UH99-2	2;2;2	2;2;2	2;2;2	SUN domain-containing protein 2	SUN2	sp|Q9UH99-3|SUN2_HUMAN Isoform 3 of SUN domain-containing protein 2 OS=Homo sapiens OX=9606 GN=SUN2;sp|Q9UH99|SUN2_HUMAN SUN domain-containing protein 2 OS=Homo sapiens OX=9606 GN=SUN2 PE=1 SV=3;sp|Q9UH99-2|SUN2_HUMAN Isoform 2 of SUN domain-containing pro	SUN2	NA	NA	NA	20.4231	NA	20.851
129	+	3.24113	5.56357	Color2 [DarkGray]	1	4	NA	25.8136	26.2355	26.6524	32.7332	31.0038	31.6553	Q99880;Q99879;Q99877;Q93079;Q5QNW6;P62807;P58876;O60814;Q5QNW6-2;P57053;Q96A08	Q99880;Q99879;Q99877;Q93079;Q5QNW6;P62807;P58876;O60814;Q5QNW6-2;P57053	9;9;9;9;9;9;9;9;9;8;4	9;9;9;9;9;9;9;9;9;8;4	2;2;2;2;2;2;2;2;2;2;0	Histone H2B type 1-L;Histone H2B type 1-M;Histone H2B type 1-N;Histone H2B type 1-H;Histone H2B type 2-F;Histone H2B type 1-C/E/F/G/I;Histone H2B type 1-D;Histone H2B type 1-K;Histone H2B type F-S	HIST1H2BL;HIST1H2BM;HIST1H2BN;HIST1H2BH;HIST2H2BF;HIST1H2BC;HIST1H2BD;HIST1H2BK;H2BFS	sp|Q99880|H2B1L_HUMAN Histone H2B type 1-L OS=Homo sapiens OX=9606 GN=H2BC13 PE=1 SV=3;sp|Q99879|H2B1M_HUMAN Histone H2B type 1-M OS=Homo sapiens OX=9606 GN=H2BC14 PE=1 SV=3;sp|Q99877|H2B1N_HUMAN Histone H2B type 1-N OS=Homo sapiens OX=9606 GN=H2BC15 PE=1	H2B1L, H2B1M, H2B1N	25.8136	26.2355	26.6524	32.7332	31.0038	31.6553
1290	+	4.07932	5.1645	Color2 [DarkGray]	1	4	NA	17.182	17.8238	18.201	22.8395	22.7466	23.1141	Q9UHA3	Q9UHA3	1	1	1	Probable ribosome biogenesis protein RLP24	RSL24D1	sp|Q9UHA3|RLP24_HUMAN Probable ribosome biogenesis protein RLP24 OS=Homo sapiens OX=9606 GN=RSL24D1 PE=1 SV=1	RLP24	NA	NA	NA	22.8395	22.7466	23.1141
1292	+	1.19306	4.94192	Color2 [DarkGray]	1	4	NA	17.1445	17.7663	18.1645	23.7444	18.8871	25.2696	Q9UHB9-4;Q9UHB9;Q9UHB9-2;Q9UHB9-3	Q9UHB9-4;Q9UHB9;Q9UHB9-2	13;13;11;4	13;13;11;4	13;13;11;4	Signal recognition particle subunit SRP68	SRP68	sp|Q9UHB9-4|SRP68_HUMAN Isoform 4 of Signal recognition particle subunit SRP68 OS=Homo sapiens OX=9606 GN=SRP68;sp|Q9UHB9|SRP68_HUMAN Signal recognition particle subunit SRP68 OS=Homo sapiens OX=9606 GN=SRP68 PE=1 SV=2;sp|Q9UHB9-2|SRP68_HUMAN Isoform 2 of	SRP68	NA	NA	NA	23.7444	NA	25.2696
1293		1.06621	3.16813	Color2 [DarkGray]	1	4	NA	18.5743	15.9171	18.2971	20.877	18.7825	22.6334	Q9UHI6	Q9UHI6	6	6	6	Probable ATP-dependent RNA helicase DDX20	DDX20	sp|Q9UHI6|DDX20_HUMAN Probable ATP-dependent RNA helicase DDX20 OS=Homo sapiens OX=9606 GN=DDX20 PE=1 SV=2	DDX20	NA	NA	NA	20.877	NA	22.6334
1295		0.585362	1.95698	Color2 [DarkGray]	1	4	NA	18.5835	19.0328	18.1255	20.7168	17.909	22.9869	Q9UIF9-2;Q9UIF9-3;Q9UIF9	Q9UIF9-2;Q9UIF9-3;Q9UIF9	6;6;6	6;6;6	6;6;6	Bromodomain adjacent to zinc finger domain protein 2A	BAZ2A	sp|Q9UIF9-2|BAZ2A_HUMAN Isoform 1 of Bromodomain adjacent to zinc finger domain protein 2A OS=Homo sapiens OX=9606 GN=BAZ2A;sp|Q9UIF9-3|BAZ2A_HUMAN Isoform 3 of Bromodomain adjacent to zinc finger domain protein 2A OS=Homo sapiens OX=9606 GN=BAZ2A;sp|Q9UIF	BAZ2A	NA	NA	NA	20.7168	NA	22.9869
1296	+	4.22234	7.89056	Color2 [DarkGray]	1	4	NA	19.2846	18.7226	18.7817	27.2703	26.0042	27.1862	Q9UIG0-2;Q9UIG0	Q9UIG0-2;Q9UIG0	36;36	36;36	36;36	Tyrosine-protein kinase BAZ1B	BAZ1B	sp|Q9UIG0-2|BAZ1B_HUMAN Isoform 2 of Tyrosine-protein kinase BAZ1B OS=Homo sapiens OX=9606 GN=BAZ1B;sp|Q9UIG0|BAZ1B_HUMAN Tyrosine-protein kinase BAZ1B OS=Homo sapiens OX=9606 GN=BAZ1B PE=1 SV=2	BAZ1B	NA	NA	18.7817	27.2703	26.0042	27.1862
130	+	1.74886	4.1136	Color2 [DarkGray]	1	4	NA	17.8203	18.0707	18.4322	20.15	23.0155	23.4985	O60832;O60832-2	O60832;O60832-2	7;6	7;6	7;6	H/ACA ribonucleoprotein complex subunit 4	DKC1	sp|O60832|DKC1_HUMAN H/ACA ribonucleoprotein complex subunit DKC1 OS=Homo sapiens OX=9606 GN=DKC1 PE=1 SV=3;sp|O60832-2|DKC1_HUMAN Isoform 3 of H/ACA ribonucleoprotein complex subunit DKC1 OS=Homo sapiens OX=9606 GN=DKC1	DKC1	NA	NA	NA	20.15	23.0155	23.4985
1302		0.424272	1.31387	Color2 [DarkGray]	1	4	NA	19.4573	16.9992	18.9397	20.5513	17.6284	21.1581	Q9UKN8	Q9UKN8	4	4	4	General transcription factor 3C polypeptide 4	GTF3C4	sp|Q9UKN8|TF3C4_HUMAN General transcription factor 3C polypeptide 4 OS=Homo sapiens OX=9606 GN=GTF3C4 PE=1 SV=2	TF3C4	NA	NA	NA	20.5513	NA	21.1581
1303	+	2.1392	6.24563	Color2 [DarkGray]	1	4	NA	19.2681	17.3491	19.9255	25.9881	23.1606	26.1309	Q9UKV3-5;Q9UKV3;Q9UKV3-3;Q9UKV3-2	Q9UKV3-5;Q9UKV3;Q9UKV3-3;Q9UKV3-2	21;21;14;14	21;21;14;14	21;21;14;14	Apoptotic chromatin condensation inducer in the nucleus	ACIN1	sp|Q9UKV3-5|ACINU_HUMAN Isoform 4 of Apoptotic chromatin condensation inducer in the nucleus OS=Homo sapiens OX=9606 GN=ACIN1;sp|Q9UKV3|ACINU_HUMAN Apoptotic chromatin condensation inducer in the nucleus OS=Homo sapiens OX=9606 GN=ACIN1 PE=1 SV=2;sp|Q9UKV3	ACINU	NA	NA	NA	25.9881	23.1606	26.1309
1305		0.103424	0.41314	Color2 [DarkGray]	1	4	NA	18.0743	21.2514	18.3149	19.4793	17.9527	21.4481	Q9UKV8-2;Q9UKV8;Q9H9G7-2;Q9UL18;Q9H9G7;Q9HCK5	Q9UKV8-2;Q9UKV8	5;5;1;1;1;1	5;5;1;1;1;1	5;5;1;1;1;1	Protein argonaute-2	AGO2	sp|Q9UKV8-2|AGO2_HUMAN Isoform 2 of Protein argonaute-2 OS=Homo sapiens OX=9606 GN=AGO2;sp|Q9UKV8|AGO2_HUMAN Protein argonaute-2 OS=Homo sapiens OX=9606 GN=AGO2 PE=1 SV=3	AGO2	NA	NA	NA	19.4793	NA	21.4481
1309	+	1.71887	2.97605	Color2 [DarkGray]	1	4	NA	16.4691	17.3147	17.5405	20.3696	18.7331	21.1497	Q9ULX3	Q9ULX3	2	2	2	RNA-binding protein NOB1	NOB1	sp|Q9ULX3|NOB1_HUMAN RNA-binding protein NOB1 OS=Homo sapiens OX=9606 GN=NOB1 PE=1 SV=1	NOB1	NA	NA	NA	20.3696	NA	21.1497
1312	+	5.23097	9.57148	Color2 [DarkGray]	1	4	NA	18.0397	17.6922	17.0385	27.1538	27.0454	27.2855	Q9UMS4	Q9UMS4	16	16	16	Pre-mRNA-processing factor 19	PRPF19	sp|Q9UMS4|PRP19_HUMAN Pre-mRNA-processing factor 19 OS=Homo sapiens OX=9606 GN=PRPF19 PE=1 SV=1	PRP19	NA	NA	NA	27.1538	27.0454	27.2855
1313		0.260842	0.773431	Color2 [DarkGray]	1	4	NA	23.2458	26.378	25.3177	24.5289	27.0911	25.6418	Q9UMY1;Q9UMY1-2	Q9UMY1;Q9UMY1-2	10;6	10;6	10;6	Nucleolar protein 7	NOL7	sp|Q9UMY1|NOL7_HUMAN Nucleolar protein 7 OS=Homo sapiens OX=9606 GN=NOL7 PE=1 SV=2;sp|Q9UMY1-2|NOL7_HUMAN Isoform 2 of Nucleolar protein 7 OS=Homo sapiens OX=9606 GN=NOL7	NOL7	23.2458	26.378	25.3177	24.5289	27.0911	25.6418
1314	+	2.30527	4.54632	Color2 [DarkGray]	1	4	NA	18.4138	18.7082	17.8682	21.9737	22.2435	24.4119	Q9UN86;Q9UN86-2;Q13283-2	Q9UN86;Q9UN86-2	5;5;1	5;5;1	4;4;0	Ras GTPase-activating protein-binding protein 2	G3BP2	sp|Q9UN86|G3BP2_HUMAN Ras GTPase-activating protein-binding protein 2 OS=Homo sapiens OX=9606 GN=G3BP2 PE=1 SV=2;sp|Q9UN86-2|G3BP2_HUMAN Isoform B of Ras GTPase-activating protein-binding protein 2 OS=Homo sapiens OX=9606 GN=G3BP2	G3BP2	NA	NA	NA	21.9737	22.2435	24.4119
1315	+	1.60736	3.87914	Color2 [DarkGray]	1	4	NA	18.4376	19.8883	17.0638	23.545	20.975	22.5071	Q9UNE7-2;Q9UNE7	Q9UNE7-2;Q9UNE7	6;6	6;6	6;6	E3 ubiquitin-protein ligase CHIP	STUB1	sp|Q9UNE7-2|CHIP_HUMAN Isoform 2 of E3 ubiquitin-protein ligase CHIP OS=Homo sapiens OX=9606 GN=STUB1;sp|Q9UNE7|CHIP_HUMAN E3 ubiquitin-protein ligase CHIP OS=Homo sapiens OX=9606 GN=STUB1 PE=1 SV=2	CHIP	NA	NA	NA	23.545	20.975	22.5071
1316		0.528808	2.08493	Color2 [DarkGray]	1	4	NA	18.7353	17.996	17.804	21.9532	16.8389	21.9981	Q9UNL2;Q9UNL2-2	Q9UNL2;Q9UNL2-2	1;1	1;1	1;1	Translocon-associated protein subunit gamma	SSR3	sp|Q9UNL2|SSRG_HUMAN Translocon-associated protein subunit gamma OS=Homo sapiens OX=9606 GN=SSR3 PE=1 SV=1;sp|Q9UNL2-2|SSRG_HUMAN Isoform 2 of Translocon-associated protein subunit gamma OS=Homo sapiens OX=9606 GN=SSR3	SSRG	NA	NA	NA	21.9532	NA	21.9981
1318		0.890105	1.6751	Color2 [DarkGray]	1	4	NA	22.8557	25.3814	23.7885	25.8626	26.4023	24.786	Q9UNN5;Q9UNN5-2	Q9UNN5;Q9UNN5-2	18;14	18;14	18;14	FAS-associated factor 1	FAF1	sp|Q9UNN5|FAF1_HUMAN FAS-associated factor 1 OS=Homo sapiens OX=9606 GN=FAF1 PE=1 SV=2;sp|Q9UNN5-2|FAF1_HUMAN Isoform Short of FAS-associated factor 1 OS=Homo sapiens OX=9606 GN=FAF1	FAF1	22.8557	25.3814	23.7885	25.8626	26.4023	24.786
1319		0.208298	-0.871548	Color2 [DarkGray]	1	4	NA	18.4117	20.6084	22.4618	18.0446	19.0364	21.7864	Q9UNN8	Q9UNN8	2	2	2	Endothelial protein C receptor	PROCR	sp|Q9UNN8|EPCR_HUMAN Endothelial protein C receptor OS=Homo sapiens OX=9606 GN=PROCR PE=1 SV=1	EPCR	NA	20.6084	22.4618	NA	NA	21.7864
1320		0.923055	-1.93076	Color2 [DarkGray]	1	4	NA	24.998	26.17	27.837	23.7804	23.9829	25.4494	Q9UNQ0;Q9UNQ0-2	Q9UNQ0;Q9UNQ0-2	20;19	20;19	20;19	ATP-binding cassette sub-family G member 2	ABCG2	sp|Q9UNQ0|ABCG2_HUMAN Broad substrate specificity ATP-binding cassette transporter ABCG2 OS=Homo sapiens OX=9606 GN=ABCG2 PE=1 SV=3;sp|Q9UNQ0-2|ABCG2_HUMAN Isoform 2 of Broad substrate specificity ATP-binding cassette transporter ABCG2 OS=Homo sapiens OX=9	ABCG2	24.998	26.17	27.837	23.7804	23.9829	25.4494
1321		0.933747	3.31843	Color2 [DarkGray]	1	4	NA	17.5239	23.231	20.0309	23.4114	23.3865	23.9431	Q9UNQ2	Q9UNQ2	9	9	9	Probable dimethyladenosine transferase	DIMT1	sp|Q9UNQ2|DIM1_HUMAN Probable dimethyladenosine transferase OS=Homo sapiens OX=9606 GN=DIMT1 PE=1 SV=1	DIM1	NA	23.231	20.0309	23.4114	23.3865	23.9431
1322		0.605547	1.9638	Color2 [DarkGray]	1	4	NA	17.9623	18.1305	20.8084	21.4955	18.765	22.5322	Q9UNX3	Q9UNX3	9	2	2	60S ribosomal protein L26-like 1	RPL26L1	sp|Q9UNX3|RL26L_HUMAN 60S ribosomal protein L26-like 1 OS=Homo sapiens OX=9606 GN=RPL26L1 PE=1 SV=1	RL26L	NA	NA	20.8084	21.4955	NA	22.5322
1323	+	1.23728	2.94934	Color2 [DarkGray]	1	4	NA	18.6622	16.8497	18.9185	20.7921	19.6875	22.7988	Q9UNX4	Q9UNX4	8	8	8	WD repeat-containing protein 3	WDR3	sp|Q9UNX4|WDR3_HUMAN WD repeat-containing protein 3 OS=Homo sapiens OX=9606 GN=WDR3 PE=1 SV=1	WDR3	NA	NA	NA	20.7921	NA	22.7988
1326	+	2.60852	4.41689	Color2 [DarkGray]	1	4	NA	17.702	18.8379	18.9341	22.1574	22.6682	23.8991	Q9Y221;Q9Y221-2	Q9Y221	5;2	5;2	5;2	60S ribosome subunit biogenesis protein NIP7 homolog	NIP7	sp|Q9Y221|NIP7_HUMAN 60S ribosome subunit biogenesis protein NIP7 homolog OS=Homo sapiens OX=9606 GN=NIP7 PE=1 SV=1	NIP7	NA	NA	NA	22.1574	22.6682	23.8991
1328	+	1.22048	2.93072	Color2 [DarkGray]	1	4	NA	19.9173	18.4853	18.4007	20.3571	21.4418	23.7966	Q9Y230;Q9Y230-2	Q9Y230;Q9Y230-2	12;11	12;11	12;11	RuvB-like 2	RUVBL2	sp|Q9Y230|RUVB2_HUMAN RuvB-like 2 OS=Homo sapiens OX=9606 GN=RUVBL2 PE=1 SV=3;sp|Q9Y230-2|RUVB2_HUMAN Isoform 2 of RuvB-like 2 OS=Homo sapiens OX=9606 GN=RUVBL2	RUVB2	NA	NA	NA	20.3571	21.4418	23.7966
1329		0.889148	2.15875	Color2 [DarkGray]	1	4	NA	18.0642	19.6922	17.4457	21.5032	18.736	21.4391	Q9Y232-3;Q9Y232-4;Q9Y232-2;Q9Y232;Q9Y6F8;Q9Y6F7;Q9Y6F8-2	Q9Y232-3;Q9Y232-4;Q9Y232-2;Q9Y232;Q9Y6F8;Q9Y6F7;Q9Y6F8-2	2;2;2;2;1;1;1	2;2;2;2;1;1;1	2;2;2;2;1;1;1	Chromodomain Y-like protein;Testis-specific chromodomain protein Y 1;Testis-specific chromodomain protein Y 2	CDYL;CDY1;CDY2A	sp|Q9Y232-3|CDYL_HUMAN Isoform 3 of Chromodomain Y-like protein OS=Homo sapiens OX=9606 GN=CDYL;sp|Q9Y232-4|CDYL_HUMAN Isoform 4 of Chromodomain Y-like protein OS=Homo sapiens OX=9606 GN=CDYL;sp|Q9Y232-2|CDYL_HUMAN Isoform 2 of Chromodomain Y-like protein	CDYL	NA	NA	NA	21.5032	NA	21.4391
133		0.754392	-1.56962	Color2 [DarkGray]	1	4	NA	24.1816	22.3941	24.5484	22.4865	20.8138	23.1148	O75071	O75071	10	10	10	EF-hand calcium-binding domain-containing protein 14	EFCAB14	sp|O75071|EFC14_HUMAN EF-hand calcium-binding domain-containing protein 14 OS=Homo sapiens OX=9606 GN=EFCAB14 PE=1 SV=1	EFC14	24.1816	22.3941	24.5484	22.4865	20.8138	23.1148
1331	+	2.25241	4.78367	Color2 [DarkGray]	1	4	NA	17.2598	18.6845	20.1229	23.5175	22.9208	23.9799	Q9Y265;Q9Y265-2	Q9Y265;Q9Y265-2	9;7	9;7	9;7	RuvB-like 1	RUVBL1	sp|Q9Y265|RUVB1_HUMAN RuvB-like 1 OS=Homo sapiens OX=9606 GN=RUVBL1 PE=1 SV=1;sp|Q9Y265-2|RUVB1_HUMAN Isoform 2 of RuvB-like 1 OS=Homo sapiens OX=9606 GN=RUVBL1	RUVB1	NA	NA	NA	23.5175	22.9208	23.9799
1334		0.562753	-2.78398	Color2 [DarkGray]	1	4	NA	22.9502	22.0641	16.5142	16.9162	16.785	19.4754	Q9Y2D8-2;Q9Y2D8-3;Q9Y2D8	Q9Y2D8-2;Q9Y2D8-3;Q9Y2D8	1;1;1	1;1;1	1;1;1	Afadin- and alpha-actinin-binding protein	SSX2IP	sp|Q9Y2D8-2|ADIP_HUMAN Isoform 2 of Afadin- and alpha-actinin-binding protein OS=Homo sapiens OX=9606 GN=SSX2IP;sp|Q9Y2D8-3|ADIP_HUMAN Isoform 3 of Afadin- and alpha-actinin-binding protein OS=Homo sapiens OX=9606 GN=SSX2IP;sp|Q9Y2D8|ADIP_HUMAN Afadin- and	ADIP	22.9502	22.0641	NA	NA	NA	NA
1336		0.338873	1.49363	Color2 [DarkGray]	1	4	NA	18.7418	20.117	17.6122	20.0206	17.5822	23.3491	Q9Y2Q9	Q9Y2Q9	3	3	3	28S ribosomal protein S28, mitochondrial	MRPS28	sp|Q9Y2Q9|RT28_HUMAN 28S ribosomal protein S28, mitochondrial OS=Homo sapiens OX=9606 GN=MRPS28 PE=1 SV=1	RT28	NA	NA	NA	20.0206	NA	23.3491
1339		0.700371	2.47066	Color2 [DarkGray]	1	4	NA	18.5805	17.7699	18.6379	22.6721	17.6508	22.0774	Q9Y2R9	Q9Y2R9	3	3	3	28S ribosomal protein S7, mitochondrial	MRPS7	sp|Q9Y2R9|RT07_HUMAN 28S ribosomal protein S7, mitochondrial OS=Homo sapiens OX=9606 GN=MRPS7 PE=1 SV=2	RT07	NA	NA	NA	22.6721	NA	22.0774
1341	+	5.378	16.2388	Color2 [DarkGray]	1	4	NA	18.8701	19.2405	18.1249	35.4204	35.2096	34.3219	Q9Y2U8	Q9Y2U8	82	82	82	Inner nuclear membrane protein Man1	LEMD3	sp|Q9Y2U8|MAN1_HUMAN Inner nuclear membrane protein Man1 OS=Homo sapiens OX=9606 GN=LEMD3 PE=1 SV=2	MAN1	NA	NA	NA	35.4204	35.2096	34.3219
1342	+	2.76214	6.95118	Color2 [DarkGray]	1	4	NA	17.7402	19.0044	18.8056	26.1387	23.7879	26.4773	Q9Y2W1	Q9Y2W1	22	22	21	Thyroid hormone receptor-associated protein 3	THRAP3	sp|Q9Y2W1|TR150_HUMAN Thyroid hormone receptor-associated protein 3 OS=Homo sapiens OX=9606 GN=THRAP3 PE=1 SV=2	TR150	NA	NA	NA	26.1387	23.7879	26.4773
1344		0.933465	3.0826	Color2 [DarkGray]	1	4	NA	19.9456	18.12	19.2544	19.4331	24.3442	22.7904	Q9Y2X3	Q9Y2X3	7	7	7	Nucleolar protein 58	NOP58	sp|Q9Y2X3|NOP58_HUMAN Nucleolar protein 58 OS=Homo sapiens OX=9606 GN=NOP58 PE=1 SV=1	NOP58	NA	NA	NA	19.4331	24.3442	22.7904
1345		0.834501	2.65143	Color2 [DarkGray]	1	4	NA	18.8539	17.7039	17.2216	21.0133	17.979	22.7414	Q9Y2X9-2;Q9Y2X9	Q9Y2X9-2;Q9Y2X9	3;3	3;3	3;3	Zinc finger protein 281	ZNF281	sp|Q9Y2X9-2|ZN281_HUMAN Isoform 2 of Zinc finger protein 281 OS=Homo sapiens OX=9606 GN=ZNF281;sp|Q9Y2X9|ZN281_HUMAN Zinc finger protein 281 OS=Homo sapiens OX=9606 GN=ZNF281 PE=1 SV=1	ZN281	NA	NA	NA	21.0133	NA	22.7414
1347		0.983187	2.45707	Color2 [DarkGray]	1	4	NA	16.7519	18.3701	18.5864	18.4785	20.6247	21.9765	Q9Y399	Q9Y399	2	2	2	28S ribosomal protein S2, mitochondrial	MRPS2	sp|Q9Y399|RT02_HUMAN 28S ribosomal protein S2, mitochondrial OS=Homo sapiens OX=9606 GN=MRPS2 PE=1 SV=1	RT02	NA	NA	NA	NA	20.6247	21.9765
1352		0.90741	1.86644	Color2 [DarkGray]	1	4	NA	19.0598	19.0293	18.6265	22.4183	20.7683	19.1283	Q9Y3B9	Q9Y3B9	2	2	2	RRP15-like protein	RRP15	sp|Q9Y3B9|RRP15_HUMAN RRP15-like protein OS=Homo sapiens OX=9606 GN=RRP15 PE=1 SV=2	RRP15	NA	NA	NA	22.4183	20.7683	NA
1353		0.635433	1.67026	Color2 [DarkGray]	1	4	NA	22.0129	25.7386	24.6792	25.148	26.5887	25.7048	Q9Y3C1;Q9Y3C1-3;Q9Y3C1-2	Q9Y3C1;Q9Y3C1-3;Q9Y3C1-2	11;8;8	11;8;8	11;8;8	Nucleolar protein 16	NOP16	sp|Q9Y3C1|NOP16_HUMAN Nucleolar protein 16 OS=Homo sapiens OX=9606 GN=NOP16 PE=1 SV=2;sp|Q9Y3C1-3|NOP16_HUMAN Isoform 3 of Nucleolar protein 16 OS=Homo sapiens OX=9606 GN=NOP16;sp|Q9Y3C1-2|NOP16_HUMAN Isoform 2 of Nucleolar protein 16 OS=Homo sapiens OX=96	NOP16	22.0129	25.7386	24.6792	25.148	26.5887	25.7048
1355		0.390311	1.43469	Color2 [DarkGray]	1	4	NA	18.9104	19.0357	18.6364	20.1371	17.7011	23.0485	Q9Y3D9	Q9Y3D9	4	4	4	28S ribosomal protein S23, mitochondrial	MRPS23	sp|Q9Y3D9|RT23_HUMAN 28S ribosomal protein S23, mitochondrial OS=Homo sapiens OX=9606 GN=MRPS23 PE=1 SV=2	RT23	NA	NA	NA	20.1371	NA	23.0485
1357	+	1.52156	3.86838	Color2 [DarkGray]	1	4	NA	19.3659	19.0776	17.1825	22.48	20.7246	24.0266	Q9Y3F4;Q9Y3F4-2	Q9Y3F4;Q9Y3F4-2	7;7	7;7	7;7	Serine-threonine kinase receptor-associated protein	STRAP	sp|Q9Y3F4|STRAP_HUMAN Serine-threonine kinase receptor-associated protein OS=Homo sapiens OX=9606 GN=STRAP PE=1 SV=1;sp|Q9Y3F4-2|STRAP_HUMAN Isoform 2 of Serine-threonine kinase receptor-associated protein OS=Homo sapiens OX=9606 GN=STRAP	STRAP	NA	NA	NA	22.48	20.7246	24.0266
1358	+	1.38787	4.85983	Color2 [DarkGray]	1	4	NA	18.8069	17.1101	17.796	24.0602	19.6632	24.5691	Q9Y3I0	Q9Y3I0	10	10	10	tRNA-splicing ligase RtcB homolog	RTCB	sp|Q9Y3I0|RTCB_HUMAN RNA-splicing ligase RtcB homolog OS=Homo sapiens OX=9606 GN=RTCB PE=1 SV=1	RTCB	NA	NA	NA	24.0602	NA	24.5691
1361	+	1.87855	6.70243	Color2 [DarkGray]	1	4	NA	17.944	22.3762	22.8351	28.1768	27.311	27.7749	Q9Y3U8	Q9Y3U8	6	6	6	60S ribosomal protein L36	RPL36	sp|Q9Y3U8|RL36_HUMAN 60S ribosomal protein L36 OS=Homo sapiens OX=9606 GN=RPL36 PE=1 SV=3	RL36	NA	22.3762	22.8351	28.1768	27.311	27.7749
1362	+	1.60419	4.07564	Color2 [DarkGray]	1	4	NA	18.3094	21.4395	20.032	22.6102	24.306	25.0916	Q9Y3Y2-4;Q9Y3Y2;Q9Y3Y2-3	Q9Y3Y2-4;Q9Y3Y2;Q9Y3Y2-3	4;4;4	4;4;4	4;4;4	Chromatin target of PRMT1 protein	CHTOP	sp|Q9Y3Y2-4|CHTOP_HUMAN Isoform 3 of Chromatin target of PRMT1 protein OS=Homo sapiens OX=9606 GN=CHTOP;sp|Q9Y3Y2|CHTOP_HUMAN Chromatin target of PRMT1 protein OS=Homo sapiens OX=9606 GN=CHTOP PE=1 SV=2;sp|Q9Y3Y2-3|CHTOP_HUMAN Isoform 2 of Chromatin target	CHTOP	NA	21.4395	20.032	22.6102	24.306	25.0916
1364		0.367147	1.08315	Color2 [DarkGray]	1	4	NA	19.6315	19.4892	17.9945	21.1497	17.8905	21.3244	Q9Y483-4;Q9Y483;Q9Y483-2;Q9Y483-3	Q9Y483-4;Q9Y483;Q9Y483-2;Q9Y483-3	2;2;1;1	2;2;1;1	2;2;1;1	Metal-response element-binding transcription factor 2	MTF2	sp|Q9Y483-4|MTF2_HUMAN Isoform 4 of Metal-response element-binding transcription factor 2 OS=Homo sapiens OX=9606 GN=MTF2;sp|Q9Y483|MTF2_HUMAN Metal-response element-binding transcription factor 2 OS=Homo sapiens OX=9606 GN=MTF2 PE=1 SV=3;sp|Q9Y483-2|MTF2_	MTF2	NA	NA	NA	21.1497	NA	21.3244
1367	+	1.93112	2.39715	Color2 [DarkGray]	1	4	NA	19.1495	18.9172	19.6225	21.4435	20.86	22.5772	Q9Y4P3	Q9Y4P3	3	3	3	Transducin beta-like protein 2	TBL2	sp|Q9Y4P3|TBL2_HUMAN Transducin beta-like protein 2 OS=Homo sapiens OX=9606 GN=TBL2 PE=1 SV=1	TBL2	NA	NA	NA	21.4435	20.86	22.5772
1368	+	1.17828	3.24448	Color2 [DarkGray]	1	4	NA	19.8394	17.0224	19.7103	22.3384	20.4162	23.5509	Q9Y4W2-2;Q9Y4W2;Q9Y4W2-3;Q9Y4W2-4	Q9Y4W2-2;Q9Y4W2;Q9Y4W2-3;Q9Y4W2-4	6;6;4;3	6;6;4;3	6;6;4;3	Ribosomal biogenesis protein LAS1L	LAS1L	sp|Q9Y4W2-2|LAS1L_HUMAN Isoform 2 of Ribosomal biogenesis protein LAS1L OS=Homo sapiens OX=9606 GN=LAS1L;sp|Q9Y4W2|LAS1L_HUMAN Ribosomal biogenesis protein LAS1L OS=Homo sapiens OX=9606 GN=LAS1L PE=1 SV=2;sp|Q9Y4W2-3|LAS1L_HUMAN Isoform 3 of Ribosomal biog	LAS1L	NA	NA	NA	22.3384	20.4162	23.5509
137		0.346268	0.92378	Color2 [DarkGray]	1	4	NA	18.2778	17.7269	18.6239	19.017	17.3329	21.0501	O75165	O75165	3	3	3	DnaJ homolog subfamily C member 13	DNAJC13	sp|O75165|DJC13_HUMAN DnaJ homolog subfamily C member 13 OS=Homo sapiens OX=9606 GN=DNAJC13 PE=1 SV=5	DJC13	NA	NA	NA	19.017	NA	21.0501
1370	+	2.13051	5.87491	Color2 [DarkGray]	1	4	NA	19.1544	17.1075	16.9019	23.6384	21.9743	25.1758	Q9Y520-4;Q9Y520-5;Q9Y520;Q9Y520-7;Q9Y520-3;Q9Y520-6;Q9Y520-2;Q5JSZ5-5;Q5JSZ5	Q9Y520-4;Q9Y520-5;Q9Y520;Q9Y520-7;Q9Y520-3;Q9Y520-6;Q9Y520-2	19;19;19;19;18;18;16;1;1	19;19;19;19;18;18;16;1;1	18;18;18;18;17;17;16;0;0	Protein PRRC2C	PRRC2C	sp|Q9Y520-4|PRC2C_HUMAN Isoform 4 of Protein PRRC2C OS=Homo sapiens OX=9606 GN=PRRC2C;sp|Q9Y520-5|PRC2C_HUMAN Isoform 5 of Protein PRRC2C OS=Homo sapiens OX=9606 GN=PRRC2C;sp|Q9Y520|PRC2C_HUMAN Protein PRRC2C OS=Homo sapiens OX=9606 GN=PRRC2C PE=1 SV=4;sp|	PRC2C	NA	NA	NA	23.6384	21.9743	25.1758
1372		0.872643	4.87364	Color2 [DarkGray]	1	4	NA	18.2448	17.7211	19.1423	25.8907	18.1116	25.7268	Q9Y5B9	Q9Y5B9	17	17	17	FACT complex subunit SPT16	SUPT16H	sp|Q9Y5B9|SP16H_HUMAN FACT complex subunit SPT16 OS=Homo sapiens OX=9606 GN=SUPT16H PE=1 SV=1	SP16H	NA	NA	NA	25.8907	NA	25.7268
1373		1.06271	2.9205	Color2 [DarkGray]	1	4	NA	15.8224	17.6728	18.2677	18.0582	21.0997	21.3665	Q9Y5J1	Q9Y5J1	2	2	2	U3 small nucleolar RNA-associated protein 18 homolog	UTP18	sp|Q9Y5J1|UTP18_HUMAN U3 small nucleolar RNA-associated protein 18 homolog OS=Homo sapiens OX=9606 GN=UTP18 PE=1 SV=3	UTP18	NA	NA	NA	NA	21.0997	21.3665
1375	+	1.61577	3.36305	Color2 [DarkGray]	1	4	NA	16.7991	18.7189	17.9546	21.5724	19.6997	22.2897	Q9Y5Q8-2;Q9Y5Q8;Q9Y5Q8-3	Q9Y5Q8-2;Q9Y5Q8;Q9Y5Q8-3	4;4;4	4;4;4	4;4;4	General transcription factor 3C polypeptide 5	GTF3C5	sp|Q9Y5Q8-2|TF3C5_HUMAN Isoform 2 of General transcription factor 3C polypeptide 5 OS=Homo sapiens OX=9606 GN=GTF3C5;sp|Q9Y5Q8|TF3C5_HUMAN General transcription factor 3C polypeptide 5 OS=Homo sapiens OX=9606 GN=GTF3C5 PE=1 SV=2;sp|Q9Y5Q8-3|TF3C5_HUMAN Iso	TF3C5	NA	NA	NA	21.5724	NA	22.2897
1376	+	1.28825	2.66274	Color2 [DarkGray]	1	4	NA	18.8149	19.1293	19.558	22.5757	19.9536	22.9611	Q9Y5Q9;Q9Y5Q9-2	Q9Y5Q9;Q9Y5Q9-2	6;3	6;3	6;3	General transcription factor 3C polypeptide 3	GTF3C3	sp|Q9Y5Q9|TF3C3_HUMAN General transcription factor 3C polypeptide 3 OS=Homo sapiens OX=9606 GN=GTF3C3 PE=1 SV=1;sp|Q9Y5Q9-2|TF3C3_HUMAN Isoform 2 of General transcription factor 3C polypeptide 3 OS=Homo sapiens OX=9606 GN=GTF3C3	TF3C3	NA	NA	NA	22.5757	19.9536	22.9611
1377	+	4.52397	6.62093	Color2 [DarkGray]	1	4	NA	17.8913	18.0153	18.763	25.0848	24.5505	24.8971	Q9Y5S9-2;Q9Y5S9	Q9Y5S9-2;Q9Y5S9	5;5	5;5	5;5	RNA-binding protein 8A	RBM8A	sp|Q9Y5S9-2|RBM8A_HUMAN Isoform 2 of RNA-binding protein 8A OS=Homo sapiens OX=9606 GN=RBM8A;sp|Q9Y5S9|RBM8A_HUMAN RNA-binding protein 8A OS=Homo sapiens OX=9606 GN=RBM8A PE=1 SV=1	RBM8A	NA	NA	NA	25.0848	24.5505	24.8971
138	+	1.54737	-1.73994	Color2 [DarkGray]	1	4	NA	19.6453	18.6924	20.2612	17.6802	17.4358	18.263	O75175	O75175	2	2	2	CCR4-NOT transcription complex subunit 3	CNOT3	sp|O75175|CNOT3_HUMAN CCR4-NOT transcription complex subunit 3 OS=Homo sapiens OX=9606 GN=CNOT3 PE=1 SV=1	CNOT3	19.6453	NA	20.2612	NA	NA	NA
1381		0.72018	1.10116	Color2 [DarkGray]	1	4	NA	18.9644	18.6051	18.2994	20.8072	19.873	18.4922	Q9Y6C9	Q9Y6C9	1	1	1	Mitochondrial carrier homolog 2	MTCH2	sp|Q9Y6C9|MTCH2_HUMAN Mitochondrial carrier homolog 2 OS=Homo sapiens OX=9606 GN=MTCH2 PE=1 SV=1	MTCH2	NA	NA	NA	20.8072	19.873	NA
14		1.06769	3.26274	Color2 [DarkGray]	1	4	NA	17.7866	19.9566	16.8943	22.4522	19.257	22.7165	A7E2V4-5;A7E2V4;A7E2V4-3;A7E2V4-4;A7E2V4-2	A7E2V4-5;A7E2V4;A7E2V4-3;A7E2V4-4;A7E2V4-2	5;5;5;5;4	5;5;5;5;4	5;5;5;5;4	Zinc finger SWIM domain-containing protein 8	ZSWIM8	sp|A7E2V4-5|ZSWM8_HUMAN Isoform 5 of Zinc finger SWIM domain-containing protein 8 OS=Homo sapiens OX=9606 GN=ZSWIM8;sp|A7E2V4|ZSWM8_HUMAN Zinc finger SWIM domain-containing protein 8 OS=Homo sapiens OX=9606 GN=ZSWIM8 PE=1 SV=1;sp|A7E2V4-3|ZSWM8_HUMAN Isofo	ZSWM8	NA	NA	NA	22.4522	NA	22.7165
144	+	2.34642	6.42249	Color2 [DarkGray]	1	4	NA	18.4465	20.6309	22.0234	27.1827	25.9915	27.194	O75367-2;O75367-3;O75367;Q9P0M6	O75367-2;O75367-3;O75367	9;9;9;1	9;9;9;1	9;9;9;1	Core histone macro-H2A.1	H2AFY	sp|O75367-2|H2AY_HUMAN Isoform 1 of Core histone macro-H2A.1 OS=Homo sapiens OX=9606 GN=MACROH2A1;sp|O75367-3|H2AY_HUMAN Isoform 3 of Core histone macro-H2A.1 OS=Homo sapiens OX=9606 GN=MACROH2A1;sp|O75367|H2AY_HUMAN Core histone macro-H2A.1 OS=Homo sapien	H2AY	NA	20.6309	22.0234	27.1827	25.9915	27.194
146	+	3.78409	5.04841	Color2 [DarkGray]	1	4	NA	17.768	18.0228	17.8275	22.6147	22.5095	23.6393	O75475;O75475-3;O75475-2	O75475;O75475-3;O75475-2	5;3;3	5;3;3	5;3;3	PC4 and SFRS1-interacting protein	PSIP1	sp|O75475|PSIP1_HUMAN PC4 and SFRS1-interacting protein OS=Homo sapiens OX=9606 GN=PSIP1 PE=1 SV=1;sp|O75475-3|PSIP1_HUMAN Isoform 3 of PC4 and SFRS1-interacting protein OS=Homo sapiens OX=9606 GN=PSIP1;sp|O75475-2|PSIP1_HUMAN Isoform 2 of PC4 and SFRS1-in	PSIP1	NA	NA	NA	22.6147	22.5095	23.6393
148		0.839036	2.58351	Color2 [DarkGray]	1	4	NA	18.5028	17.8317	18.4675	18.2288	21.253	23.0707	O75494-5;O75494-4;O75494-6;O75494-3;O75494-2;O75494;Q8WXF0	O75494-5;O75494-4;O75494-6;O75494-3;O75494-2;O75494	3;3;3;3;3;3;1	3;3;3;3;3;3;1	3;3;3;3;3;3;1	Serine/arginine-rich splicing factor 10	SRSF10	sp|O75494-5|SRS10_HUMAN Isoform 5 of Serine/arginine-rich splicing factor 10 OS=Homo sapiens OX=9606 GN=SRSF10;sp|O75494-4|SRS10_HUMAN Isoform 4 of Serine/arginine-rich splicing factor 10 OS=Homo sapiens OX=9606 GN=SRSF10;sp|O75494-6|SRS10_HUMAN Isoform 6	SRS10	NA	NA	NA	NA	21.253	23.0707
149		0.971784	1.86857	Color2 [DarkGray]	1	4	NA	18.2798	17.6579	20.0111	20.187	19.7536	21.614	O75530-3;O75530;O75530-2	O75530-3;O75530;O75530-2	3;3;3	3;3;3	3;3;3	Polycomb protein EED	EED	sp|O75530-3|EED_HUMAN Isoform 3 of Polycomb protein EED OS=Homo sapiens OX=9606 GN=EED;sp|O75530|EED_HUMAN Polycomb protein EED OS=Homo sapiens OX=9606 GN=EED PE=1 SV=2;sp|O75530-2|EED_HUMAN Isoform 2 of Polycomb protein EED OS=Homo sapiens OX=9606 GN=EED	EED	NA	NA	NA	20.187	NA	21.614
150	+	2.33546	4.35876	Color2 [DarkGray]	1	4	NA	19.1571	19.2273	19.5689	24.0963	22.2174	24.7159	O75531	O75531	4	4	4	Barrier-to-autointegration factor;Barrier-to-autointegration factor, N-terminally processed	BANF1	sp|O75531|BAF_HUMAN Barrier-to-autointegration factor OS=Homo sapiens OX=9606 GN=BANF1 PE=1 SV=1	BAF	NA	NA	NA	24.0963	22.2174	24.7159
151	+	2.50574	5.50702	Color2 [DarkGray]	1	4	NA	18.3909	16.8865	19.5048	23.1743	23.5605	24.5684	O75533;O75533-2	O75533	12;1	12;1	12;1	Splicing factor 3B subunit 1	SF3B1	sp|O75533|SF3B1_HUMAN Splicing factor 3B subunit 1 OS=Homo sapiens OX=9606 GN=SF3B1 PE=1 SV=3	SF3B1	NA	NA	NA	23.1743	23.5605	24.5684
152		1.00468	3.85561	Color2 [DarkGray]	1	4	NA	17.2289	18.3168	17.0503	22.2787	17.9993	23.8848	O75534-2;O75534;O75534-3;O75534-4	O75534-2;O75534;O75534-3;O75534-4	6;6;6;6	6;6;6;6	6;6;6;6	Cold shock domain-containing protein E1	CSDE1	sp|O75534-2|CSDE1_HUMAN Isoform 2 of Cold shock domain-containing protein E1 OS=Homo sapiens OX=9606 GN=CSDE1;sp|O75534|CSDE1_HUMAN Cold shock domain-containing protein E1 OS=Homo sapiens OX=9606 GN=CSDE1 PE=1 SV=2;sp|O75534-3|CSDE1_HUMAN Isoform 3 of Cold	CSDE1	NA	NA	NA	22.2787	NA	23.8848
156	+	2.02671	6.47113	Color2 [DarkGray]	1	4	NA	18.5692	15.9589	18.327	25.1316	21.8874	25.2494	O75643;O75643-2	O75643	30;7	30;7	30;7	U5 small nuclear ribonucleoprotein 200 kDa helicase	SNRNP200	sp|O75643|U520_HUMAN U5 small nuclear ribonucleoprotein 200 kDa helicase OS=Homo sapiens OX=9606 GN=SNRNP200 PE=1 SV=2	U520	NA	NA	NA	25.1316	21.8874	25.2494
159	+	1.95042	5.41037	Color2 [DarkGray]	1	4	NA	16.9573	19.8365	16.5285	22.9149	22.2537	24.3849	O75691	O75691	16	16	16	Small subunit processome component 20 homolog	UTP20	sp|O75691|UTP20_HUMAN Small subunit processome component 20 homolog OS=Homo sapiens OX=9606 GN=UTP20 PE=1 SV=3	UTP20	NA	NA	NA	22.9149	22.2537	24.3849
16	+	2.58572	3.83074	Color2 [DarkGray]	1	4	NA	17.6796	16.998	16.934	20.9915	20.1554	21.9569	P62308;A8MWD9	P62308;A8MWD9	1;1	1;1	1;1	Small nuclear ribonucleoprotein G;Putative small nuclear ribonucleoprotein G-like protein 15	SNRPG;SNRPGP15	sp|P62308|RUXG_HUMAN Small nuclear ribonucleoprotein G OS=Homo sapiens OX=9606 GN=SNRPG PE=1 SV=1;sp|A8MWD9|RUXGL_HUMAN Putative small nuclear ribonucleoprotein G-like protein 15 OS=Homo sapiens OX=9606 GN=SNRPGP15 PE=5 SV=2	RUXG, RUXGL	NA	NA	NA	20.9915	20.1554	21.9569
160		0.630447	1.4992	Color2 [DarkGray]	1	4	NA	19.1841	18.4111	18.0573	20.7062	18.0527	21.3913	O75694-2;O75694	O75694-2;O75694	5;5	5;5	5;5	Nuclear pore complex protein Nup155	NUP155	sp|O75694-2|NU155_HUMAN Isoform 2 of Nuclear pore complex protein Nup155 OS=Homo sapiens OX=9606 GN=NUP155;sp|O75694|NU155_HUMAN Nuclear pore complex protein Nup155 OS=Homo sapiens OX=9606 GN=NUP155 PE=1 SV=1	NU155	NA	NA	NA	20.7062	NA	21.3913
161		0.541841	-2.46749	Color2 [DarkGray]	1	4	NA	17.0989	22.497	23.3894	19.215	17.7387	18.6292	O75781-2;O75781	O75781-2;O75781	3;3	3;3	3;3	Paralemmin-1	PALM	sp|O75781-2|PALM_HUMAN Isoform 2 of Paralemmin-1 OS=Homo sapiens OX=9606 GN=PALM;sp|O75781|PALM_HUMAN Paralemmin-1 OS=Homo sapiens OX=9606 GN=PALM PE=1 SV=2	PALM	NA	22.497	23.3894	NA	NA	NA
165		0.923565	-2.28105	Color2 [DarkGray]	1	4	NA	24.4369	24.9432	27.2626	22.0903	23.0258	24.6835	O75955;O75955-2	O75955;O75955-2	21;18	21;18	21;18	Flotillin-1	FLOT1	sp|O75955|FLOT1_HUMAN Flotillin-1 OS=Homo sapiens OX=9606 GN=FLOT1 PE=1 SV=3;sp|O75955-2|FLOT1_HUMAN Isoform 2 of Flotillin-1 OS=Homo sapiens OX=9606 GN=FLOT1	FLOT1	24.4369	24.9432	27.2626	22.0903	23.0258	24.6835
166	+	2.49428	6.25307	Color2 [DarkGray]	1	4	NA	17.9894	21.0689	19.3228	24.8934	25.9087	26.3382	O76021;O76021-2	O76021	12;5	12;5	12;5	Ribosomal L1 domain-containing protein 1	RSL1D1	sp|O76021|RL1D1_HUMAN Ribosomal L1 domain-containing protein 1 OS=Homo sapiens OX=9606 GN=RSL1D1 PE=1 SV=3	RL1D1	NA	21.0689	NA	24.8934	25.9087	26.3382
167	+	1.65471	4.80507	Color2 [DarkGray]	1	4	NA	17.5455	18.4715	19.655	23.6782	21.1891	25.2198	O76094-2;O76094	O76094-2;O76094	11;11	11;11	11;11	Signal recognition particle subunit SRP72	SRP72	sp|O76094-2|SRP72_HUMAN Isoform 2 of Signal recognition particle subunit SRP72 OS=Homo sapiens OX=9606 GN=SRP72;sp|O76094|SRP72_HUMAN Signal recognition particle subunit SRP72 OS=Homo sapiens OX=9606 GN=SRP72 PE=1 SV=3	SRP72	NA	NA	NA	23.6782	21.1891	25.2198
168		0.519468	2.57419	Color2 [DarkGray]	1	4	NA	18.8035	16.8528	17.9937	21.805	16.3362	23.2314	O94776;O94776-2;Q9BTC8-2;Q9BTC8	O94776	8;3;2;2	8;3;2;2	6;2;0;0	Metastasis-associated protein MTA2	MTA2	sp|O94776|MTA2_HUMAN Metastasis-associated protein MTA2 OS=Homo sapiens OX=9606 GN=MTA2 PE=1 SV=1	MTA2	NA	NA	NA	21.805	NA	23.2314
172		0.246235	1.24274	Color2 [DarkGray]	1	4	NA	19.7427	19.3712	18.9503	23.1063	16.6838	22.0023	O95218-2;O95218	O95218-2;O95218	2;2	2;2	2;2	Zinc finger Ran-binding domain-containing protein 2	ZRANB2	sp|O95218-2|ZRAB2_HUMAN Isoform 2 of Zinc finger Ran-binding domain-containing protein 2 OS=Homo sapiens OX=9606 GN=ZRANB2;sp|O95218|ZRAB2_HUMAN Zinc finger Ran-binding domain-containing protein 2 OS=Homo sapiens OX=9606 GN=ZRANB2 PE=1 SV=2	ZRAB2	NA	NA	NA	23.1063	NA	22.0023
173		0.983315	2.82621	Color2 [DarkGray]	1	4	NA	18.861	18.838	18.9957	22.6596	19.07	23.4436	O95251-2;O95251-4;O95251;O95251-3;O95251-5	O95251-2;O95251-4;O95251;O95251-3;O95251-5	5;5;5;4;4	5;5;5;4;4	5;5;5;4;4	Histone acetyltransferase KAT7	KAT7	sp|O95251-2|KAT7_HUMAN Isoform 2 of Histone acetyltransferase KAT7 OS=Homo sapiens OX=9606 GN=KAT7;sp|O95251-4|KAT7_HUMAN Isoform 4 of Histone acetyltransferase KAT7 OS=Homo sapiens OX=9606 GN=KAT7;sp|O95251|KAT7_HUMAN Histone acetyltransferase KAT7 OS=Hom	KAT7	NA	NA	NA	22.6596	NA	23.4436
176	+	3.76149	6.75699	Color2 [DarkGray]	1	4	NA	17.1934	18.8806	18.0949	25.0091	24.6274	24.8033	O95373	O95373	14	14	14	Importin-7	IPO7	sp|O95373|IPO7_HUMAN Importin-7 OS=Homo sapiens OX=9606 GN=IPO7 PE=1 SV=1	IPO7	NA	NA	NA	25.0091	24.6274	24.8033
177		0.285855	1.23487	Color2 [DarkGray]	1	4	NA	17.9272	17.0801	20.4299	17.047	20.183	21.9118	O95470	O95470	3	3	3	Sphingosine-1-phosphate lyase 1	SGPL1	sp|O95470|SGPL1_HUMAN Sphingosine-1-phosphate lyase 1 OS=Homo sapiens OX=9606 GN=SGPL1 PE=1 SV=3	SGPL1	NA	NA	NA	NA	20.183	21.9118
178	+	4.89734	8.04339	Color2 [DarkGray]	1	4	NA	17.8847	18.3484	17.3361	25.7121	26.0074	25.9799	O95476	O95476	15	15	15	CTD nuclear envelope phosphatase 1	CTDNEP1	sp|O95476|CNEP1_HUMAN CTD nuclear envelope phosphatase 1 OS=Homo sapiens OX=9606 GN=CTDNEP1 PE=1 SV=2	CNEP1	NA	NA	NA	25.7121	26.0074	25.9799
179	+	1.61301	2.60022	Color2 [DarkGray]	1	4	NA	18.9491	20.7149	18.9122	21.6676	22.999	21.7103	O95478	O95478	4	4	4	Ribosome biogenesis protein NSA2 homolog	NSA2	sp|O95478|NSA2_HUMAN Ribosome biogenesis protein NSA2 homolog OS=Homo sapiens OX=9606 GN=NSA2 PE=1 SV=1	NSA2	NA	20.7149	NA	21.6676	22.999	21.7103
182		1.04022	2.94291	Color2 [DarkGray]	1	4	NA	17.2207	19.3583	17.5169	21.1619	18.8989	22.8638	O95793-2;O95793-3;O95793	O95793-2;O95793-3;O95793	6;6;6	6;6;6	6;6;6	Double-stranded RNA-binding protein Staufen homolog 1	STAU1	sp|O95793-2|STAU1_HUMAN Isoform Short of Double-stranded RNA-binding protein Staufen homolog 1 OS=Homo sapiens OX=9606 GN=STAU1;sp|O95793-3|STAU1_HUMAN Isoform 3 of Double-stranded RNA-binding protein Staufen homolog 1 OS=Homo sapiens OX=9606 GN=STAU1;sp|O	STAU1	NA	NA	NA	21.1619	NA	22.8638
183	+	2.11777	5.34677	Color2 [DarkGray]	1	4	NA	16.6684	19.6858	19.0668	23.73	22.907	24.8243	O95816;O95816-2	O95816;O95816-2	14;13	14;13	14;13	BAG family molecular chaperone regulator 2	BAG2	sp|O95816|BAG2_HUMAN BAG family molecular chaperone regulator 2 OS=Homo sapiens OX=9606 GN=BAG2 PE=1 SV=1;sp|O95816-2|BAG2_HUMAN Isoform 2 of BAG family molecular chaperone regulator 2 OS=Homo sapiens OX=9606 GN=BAG2	BAG2	NA	NA	NA	23.73	22.907	24.8243
188		0.75971	3.44523	Color2 [DarkGray]	1	4	NA	17.5398	16.6525	19.6637	22.6148	17.6993	23.8777	O96019;O96019-2;O94805	O96019;O96019-2	6;5;1	6;5;1	6;5;1	Actin-like protein 6A	ACTL6A	sp|O96019|ACL6A_HUMAN Actin-like protein 6A OS=Homo sapiens OX=9606 GN=ACTL6A PE=1 SV=1;sp|O96019-2|ACL6A_HUMAN Isoform 2 of Actin-like protein 6A OS=Homo sapiens OX=9606 GN=ACTL6A	ACL6A	NA	NA	NA	22.6148	NA	23.8777
189	+	1.41868	1.96185	Color2 [DarkGray]	1	4	NA	17.1057	18.9758	18.7337	20.3326	19.7348	20.6333	O96028-7;O96028-6;O96028-5;O96028-3;O96028	O96028-7;O96028-6;O96028-5;O96028-3;O96028	2;2;2;2;2	2;2;2;2;2	2;2;2;2;2	Histone-lysine N-methyltransferase NSD2	WHSC1	sp|O96028-7|NSD2_HUMAN Isoform 7 of Histone-lysine N-methyltransferase NSD2 OS=Homo sapiens OX=9606 GN=NSD2;sp|O96028-6|NSD2_HUMAN Isoform 6 of Histone-lysine N-methyltransferase NSD2 OS=Homo sapiens OX=9606 GN=NSD2;sp|O96028-5|NSD2_HUMAN Isoform 5 of Hist	NSD2	NA	NA	NA	20.3326	NA	20.6333
196	+	1.17157	-2.72964	Color2 [DarkGray]	1	4	NA	21.2025	23.2257	20.4126	19.0947	17.5695	19.9877	P01040	P01040	3	3	3	Cystatin-A;Cystatin-A, N-terminally processed	CSTA	sp|P01040|CYTA_HUMAN Cystatin-A OS=Homo sapiens OX=9606 GN=CSTA PE=1 SV=1	CYTA	21.2025	23.2257	20.4126	NA	NA	19.9877
207	+	4.55339	6.5508	Color2 [DarkGray]	1	4	NA	18.9167	18.3024	18.4265	25.1	25.5166	24.6813	P02545;P02545-2;P02545-6;P02545-3;P02545-5;P02545-4;Q03252	P02545;P02545-2;P02545-6;P02545-3;P02545-5;P02545-4	20;19;19;19;16;16;1	20;19;19;19;16;16;1	19;18;18;18;15;15;0	Prelamin-A/C;Lamin-A/C	LMNA	sp|P02545|LMNA_HUMAN Prelamin-A/C OS=Homo sapiens OX=9606 GN=LMNA PE=1 SV=1;sp|P02545-2|LMNA_HUMAN Isoform C of Prelamin-A/C OS=Homo sapiens OX=9606 GN=LMNA;sp|P02545-6|LMNA_HUMAN Isoform 6 of Prelamin-A/C OS=Homo sapiens OX=9606 GN=LMNA;sp|P02545-3|LMNA_H	LMNA	NA	NA	NA	25.1	25.5166	24.6813
215		0.11703	0.597566	Color2 [DarkGray]	1	4	NA	18.0465	23.6809	22.0698	21.6476	23.3475	20.5948	P02790	P02790	5	5	5	Hemopexin	HPX	sp|P02790|HEMO_HUMAN Hemopexin OS=Homo sapiens OX=9606 GN=HPX PE=1 SV=2	HEMO	NA	23.6809	22.0698	21.6476	23.3475	20.5948
216		0.320063	-0.311702	Color2 [DarkGray]	1	4	NA	19.341	20.1242	19.1539	19.2431	18.7589	19.682	P04040	P04040	3	3	3	Catalase	CAT	sp|P04040|CATA_HUMAN Catalase OS=Homo sapiens OX=9606 GN=CAT PE=1 SV=3	CATA	19.341	20.1242	NA	NA	NA	NA
220	+	1.39459	-2.85681	Color2 [DarkGray]	1	4	NA	19.1842	22.1509	21.8888	18.2723	17.9967	18.3845	P04156	P04156	2	2	2	Major prion protein	PRNP	sp|P04156|PRIO_HUMAN Major prion protein OS=Homo sapiens OX=9606 GN=PRNP PE=1 SV=1	PRIO	19.1842	22.1509	21.8888	NA	NA	NA
224		0.545287	0.697453	Color2 [DarkGray]	1	4	NA	22.5349	24.0503	24.0858	24.5669	24.4176	23.7789	P04406;P04406-2	P04406;P04406-2	11;10	11;10	11;10	Glyceraldehyde-3-phosphate dehydrogenase	GAPDH	sp|P04406|G3P_HUMAN Glyceraldehyde-3-phosphate dehydrogenase OS=Homo sapiens OX=9606 GN=GAPDH PE=1 SV=3;sp|P04406-2|G3P_HUMAN Isoform 2 of Glyceraldehyde-3-phosphate dehydrogenase OS=Homo sapiens OX=9606 GN=GAPDH	G3P	22.5349	24.0503	24.0858	24.5669	24.4176	23.7789
226		0.589619	-1.51357	Color2 [DarkGray]	1	4	NA	20.924	23.0649	21.5768	18.44	21.1269	21.4581	P04792	P04792	4	4	4	Heat shock protein beta-1	HSPB1	sp|P04792|HSPB1_HUMAN Heat shock protein beta-1 OS=Homo sapiens OX=9606 GN=HSPB1 PE=1 SV=2	HSPB1	20.924	23.0649	21.5768	NA	21.1269	21.4581
227	+	3.17412	6.76316	Color2 [DarkGray]	1	4	NA	16.8859	17.6393	19.2325	24.4641	24.6145	24.9685	P04843	P04843	27	27	27	Dolichyl-diphosphooligosaccharide--protein glycosyltransferase subunit 1	RPN1	sp|P04843|RPN1_HUMAN Dolichyl-diphosphooligosaccharide--protein glycosyltransferase subunit 1 OS=Homo sapiens OX=9606 GN=RPN1 PE=1 SV=1	RPN1	NA	NA	NA	24.4641	24.6145	24.9685
228	+	2.79606	4.44208	Color2 [DarkGray]	1	4	NA	18.4057	18.8149	17.0398	22.4288	22.1912	22.9667	P04844-2;P04844	P04844-2;P04844	7;7	7;7	7;7	Dolichyl-diphosphooligosaccharide--protein glycosyltransferase subunit 2	RPN2	sp|P04844-2|RPN2_HUMAN Isoform 2 of Dolichyl-diphosphooligosaccharide--protein glycosyltransferase subunit 2 OS=Homo sapiens OX=9606 GN=RPN2;sp|P04844|RPN2_HUMAN Dolichyl-diphosphooligosaccharide--protein glycosyltransferase subunit 2 OS=Homo sapiens OX=96	RPN2	NA	NA	NA	22.4288	22.1912	22.9667
229		0.408832	-2.38848	Color2 [DarkGray]	1	4	NA	16.5802	22.6201	24.5823	18.1711	18.3905	20.0556	P04899;P04899-4;P04899-3;P04899-2;P04899-5;P04899-6;P19087;P11488;A8MTJ3;P09471-2;P09471;P63092;Q5JWF2-2;P38405-2;P63092-4;P38405-3;P38405;P63092-2;P63092-3;Q5JWF2	P04899;P04899-4;P04899-3;P04899-2;P04899-5;P04899-6	10;10;8;8;8;8;3;2;2;2;2;1;1;1;1;1;1;1;1;1	4;4;4;4;4;4;0;0;0;0;0;0;0;0;0;0;0;0;0;0	4;4;4;4;4;4;0;0;0;0;0;0;0;0;0;0;0;0;0;0	Guanine nucleotide-binding protein G(i) subunit alpha-2	GNAI2	sp|P04899|GNAI2_HUMAN Guanine nucleotide-binding protein G(i) subunit alpha-2 OS=Homo sapiens OX=9606 GN=GNAI2 PE=1 SV=3;sp|P04899-4|GNAI2_HUMAN Isoform sGi2 of Guanine nucleotide-binding protein G(i) subunit alpha-2 OS=Homo sapiens OX=9606 GN=GNAI2;sp|P04	GNAI2	NA	22.6201	24.5823	NA	NA	20.0556
230		0.824735	3.16771	Color2 [DarkGray]	1	4	NA	18.4885	18.3814	18.3637	24.4414	18.3165	21.9788	Q93077;Q7L7L0;P04908;Q71UI9-5	Q93077;Q7L7L0;P04908	6;6;6;1	2;2;2;0	2;2;2;0	Histone H2A type 1-C;Histone H2A type 3;Histone H2A type 1-B/E	HIST1H2AC;HIST3H2A;HIST1H2AB	sp|Q93077|H2A1C_HUMAN Histone H2A type 1-C OS=Homo sapiens OX=9606 GN=H2AC6 PE=1 SV=3;sp|Q7L7L0|H2A3_HUMAN Histone H2A type 3 OS=Homo sapiens OX=9606 GN=H2AW PE=1 SV=3;sp|P04908|H2A1B_HUMAN Histone H2A type 1-B/E OS=Homo sapiens OX=9606 GN=H2AC4 PE=1 SV=2	H2A1C, H2A3, H2A1B	NA	NA	NA	24.4414	NA	21.9788
232		0.0423456	0.0667445	Color2 [DarkGray]	1	4	NA	18.8168	19.7169	18.0622	19.1851	18.4435	19.1676	P05089-2;P05089;P05089-3	P05089-2;P05089	3;3;1	3;3;1	3;3;1	Arginase-1	ARG1	sp|P05089-2|ARGI1_HUMAN Isoform 2 of Arginase-1 OS=Homo sapiens OX=9606 GN=ARG1;sp|P05089|ARGI1_HUMAN Arginase-1 OS=Homo sapiens OX=9606 GN=ARG1 PE=1 SV=2	ARGI1	18.8168	19.7169	NA	NA	NA	NA
236	+	2.43728	3.72458	Color2 [DarkGray]	1	4	NA	22.9137	24.3528	24.7385	28.0877	27.2365	27.8546	P05141;Q9H0C2	P05141	12;3	12;3	4;0	ADP/ATP translocase 2;ADP/ATP translocase 2, N-terminally processed	SLC25A5	sp|P05141|ADT2_HUMAN ADP/ATP translocase 2 OS=Homo sapiens OX=9606 GN=SLC25A5 PE=1 SV=7	ADT2	22.9137	24.3528	24.7385	28.0877	27.2365	27.8546
238		0.319238	-2.19581	Color2 [DarkGray]	1	4	NA	19.3582	22.7627	26.4203	18.4726	18.9477	24.5334	P05187;P10696;P09923	P05187;P10696	13;9;1	13;9;1	13;9;1	Alkaline phosphatase, placental type;Alkaline phosphatase, placental-like	ALPP;ALPPL2	sp|P05187|PPB1_HUMAN Alkaline phosphatase, placental type OS=Homo sapiens OX=9606 GN=ALPP PE=1 SV=2;sp|P10696|PPBN_HUMAN Alkaline phosphatase, germ cell type OS=Homo sapiens OX=9606 GN=ALPG PE=2 SV=4	PPB1, PPBN	NA	22.7627	26.4203	NA	NA	24.5334
242	+	2.0755	8.53475	Color2 [DarkGray]	1	4	NA	16.8975	16.9639	22.0116	26.4821	26.8801	28.115	P05387	P05387	10	10	10	60S acidic ribosomal protein P2	RPLP2	sp|P05387|RLA2_HUMAN 60S acidic ribosomal protein P2 OS=Homo sapiens OX=9606 GN=RPLP2 PE=1 SV=1	RLA2	NA	NA	22.0116	26.4821	26.8801	28.115
243	+	2.55771	5.31567	Color2 [DarkGray]	1	4	NA	22.2792	24.2644	24.7162	29.0561	28.5464	29.6044	P05388;P05388-2;Q8NHW5	P05388;P05388-2;Q8NHW5	14;13;10	14;13;10	14;13;10	60S acidic ribosomal protein P0;60S acidic ribosomal protein P0-like	RPLP0;RPLP0P6	sp|P05388|RLA0_HUMAN 60S acidic ribosomal protein P0 OS=Homo sapiens OX=9606 GN=RPLP0 PE=1 SV=1;sp|P05388-2|RLA0_HUMAN Isoform 2 of 60S acidic ribosomal protein P0 OS=Homo sapiens OX=9606 GN=RPLP0;sp|Q8NHW5|RLA0L_HUMAN 60S acidic ribosomal protein P0-like	RLA0, RLA0L	22.2792	24.2644	24.7162	29.0561	28.5464	29.6044
244	+	1.2889	2.88445	Color2 [DarkGray]	1	4	NA	16.7577	19.7033	17.769	20.7309	20.065	22.0873	P05549-5;P05549-6;P05549;P05549-2;Q6VUC0;Q92481;Q92481-2	P05549-5;P05549-6;P05549;P05549-2;Q6VUC0;Q92481;Q92481-2	2;2;2;1;1;1;1	2;2;2;1;1;1;1	2;2;2;1;1;1;1	Transcription factor AP-2-alpha;Transcription factor AP-2-epsilon;Transcription factor AP-2-beta	TFAP2A;TFAP2E;TFAP2B	sp|P05549-5|AP2A_HUMAN Isoform 2 of Transcription factor AP-2-alpha OS=Homo sapiens OX=9606 GN=TFAP2A;sp|P05549-6|AP2A_HUMAN Isoform 5 of Transcription factor AP-2-alpha OS=Homo sapiens OX=9606 GN=TFAP2A;sp|P05549|AP2A_HUMAN Transcription factor AP-2-alpha	AP2A	NA	NA	NA	20.7309	20.065	22.0873
245		0.908083	3.53604	Color2 [DarkGray]	1	4	NA	17.9918	20.9912	23.6291	22.8166	25.4398	24.9637	P05783;CON__H-INV:HIT000015463	P05783	16;1	15;1	10;1	Keratin, type I cytoskeletal 18	KRT18	sp|P05783|K1C18_HUMAN Keratin, type I cytoskeletal 18 OS=Homo sapiens OX=9606 GN=KRT18 PE=1 SV=2	K1C18	NA	20.9912	23.6291	22.8166	25.4398	24.9637
246		0.262772	-1.49162	Color2 [DarkGray]	1	4	NA	18.4365	21.3007	24.5623	18.0925	19.0159	22.7161	P06241;P06241-3;P09769	P06241;P06241-3	12;10;1	8;6;0	2;0;0	Tyrosine-protein kinase Fyn	FYN	sp|P06241|FYN_HUMAN Tyrosine-protein kinase Fyn OS=Homo sapiens OX=9606 GN=FYN PE=1 SV=3;sp|P06241-3|FYN_HUMAN Isoform 3 of Tyrosine-protein kinase Fyn OS=Homo sapiens OX=9606 GN=FYN	FYN	NA	21.3007	24.5623	NA	NA	22.7161
247		0.307366	-1.41448	Color2 [DarkGray]	1	4	NA	17.7501	21.9561	23.0651	18.0506	19.1906	21.2866	P06241-2	P06241-2	11	1	1	Tyrosine-protein kinase Fyn	FYN	sp|P06241-2|FYN_HUMAN Isoform 2 of Tyrosine-protein kinase Fyn OS=Homo sapiens OX=9606 GN=FYN	FYN	NA	21.9561	23.0651	NA	NA	21.2866
248		0.935212	-5.9935	Color2 [DarkGray]	1	4	NA	26.4928	27.9311	27.3427	17.5405	19.1197	27.126	P06312	P06312	2	2	2	Ig kappa chain V-IV region	IGKV4-1	sp|P06312|KV401_HUMAN Immunoglobulin kappa variable 4-1 OS=Homo sapiens OX=9606 GN=IGKV4-1 PE=1 SV=1	KV401	26.4928	27.9311	27.3427	NA	NA	27.126
250		0.691505	2.9733	Color2 [DarkGray]	1	4	NA	18.0217	17.4172	17.544	22.1791	16.7621	22.9615	P06493;P06493-2;P11802-2;O94921-2;Q9NYV4;Q9NYV4-2;Q14004-2;Q9NYV4-3;Q00536-2;Q00537-2;Q00537;Q07002-3;Q00536-3;Q00536;Q07002;O94921;Q96Q40;Q96Q40-5;O94921-3;Q96Q40-3;Q96Q40-4;Q96Q40-6;Q00534;Q00526;P11802;P24941;Q00535;P24941-2;Q00535-2;Q14004	P06493;P06493-2	4;3;1;1;1;1;1;1;1;1;1;1;1;1;1;1;1;1;1;1;1;1;1;1;1;1;1;1;1;1	4;3;1;1;1;1;1;1;1;1;1;1;1;1;1;1;1;1;1;1;1;1;1;1;1;1;1;1;1;1	3;3;0;0;0;0;0;0;0;0;0;0;0;0;0;0;0;0;0;0;0;0;0;0;0;0;0;0;0;0	Cyclin-dependent kinase 1	CDK1	sp|P06493|CDK1_HUMAN Cyclin-dependent kinase 1 OS=Homo sapiens OX=9606 GN=CDK1 PE=1 SV=3;sp|P06493-2|CDK1_HUMAN Isoform 2 of Cyclin-dependent kinase 1 OS=Homo sapiens OX=9606 GN=CDK1	CDK1	NA	NA	NA	22.1791	NA	22.9615
251	+	1.3386	2.84604	Color2 [DarkGray]	1	4	NA	18.3682	17.5513	20.5161	21.8348	20.7955	22.3434	P06576	P06576	20	20	20	ATP synthase subunit beta, mitochondrial	ATP5B	sp|P06576|ATPB_HUMAN ATP synthase subunit beta, mitochondrial OS=Homo sapiens OX=9606 GN=ATP5F1B PE=1 SV=3	ATPB	NA	NA	20.5161	21.8348	20.7955	22.3434
253		0.547481	-2.23634	Color2 [DarkGray]	1	4	NA	17.8867	20.929	23.73	17.7803	18.1722	19.8842	P06733;P06733-2;P13929-3;P09104-2;P13929-2;P13929;P09104	P06733;P06733-2	10;7;1;1;1;1;1	10;7;1;1;1;1;1	10;7;1;1;1;1;1	Alpha-enolase	ENO1	sp|P06733|ENOA_HUMAN Alpha-enolase OS=Homo sapiens OX=9606 GN=ENO1 PE=1 SV=2;sp|P06733-2|ENOA_HUMAN Isoform MBP-1 of Alpha-enolase OS=Homo sapiens OX=9606 GN=ENO1	ENOA	NA	20.929	23.73	NA	NA	19.8842
254	+	3.46049	5.40349	Color2 [DarkGray]	1	4	NA	23.2561	23.9168	24.5028	29.5996	28.6697	29.6169	P06748;P06748-2;P06748-3	P06748;P06748-2;P06748-3	12;12;10	12;12;10	12;12;10	Nucleophosmin	NPM1	sp|P06748|NPM_HUMAN Nucleophosmin OS=Homo sapiens OX=9606 GN=NPM1 PE=1 SV=2;sp|P06748-2|NPM_HUMAN Isoform 2 of Nucleophosmin OS=Homo sapiens OX=9606 GN=NPM1;sp|P06748-3|NPM_HUMAN Isoform 3 of Nucleophosmin OS=Homo sapiens OX=9606 GN=NPM1	NPM	23.2561	23.9168	24.5028	29.5996	28.6697	29.6169
258		0.788456	3.52119	Color2 [DarkGray]	1	4	NA	17.0682	22.6878	18.1742	20.7647	24.6892	23.0398	P07305;P07305-2	P07305;P07305-2	2;1	2;1	2;1	Histone H1.0;Histone H1.0, N-terminally processed	H1F0	sp|P07305|H10_HUMAN Histone H1.0 OS=Homo sapiens OX=9606 GN=H1-0 PE=1 SV=3;sp|P07305-2|H10_HUMAN Isoform 2 of Histone H1.0 OS=Homo sapiens OX=9606 GN=H1-0	H10	NA	22.6878	NA	20.7647	24.6892	23.0398
260		0.520575	1.02961	Color2 [DarkGray]	1	4	NA	20.7338	22.95	22.4391	22.921	22.1961	24.0946	P07355-2;P07355;A6NMY6	P07355-2;P07355;A6NMY6	11;11;8	11;11;8	11;11;8	Annexin A2;Putative annexin A2-like protein	ANXA2;ANXA2P2	sp|P07355-2|ANXA2_HUMAN Isoform 2 of Annexin A2 OS=Homo sapiens OX=9606 GN=ANXA2;sp|P07355|ANXA2_HUMAN Annexin A2 OS=Homo sapiens OX=9606 GN=ANXA2 PE=1 SV=2;sp|A6NMY6|AXA2L_HUMAN Putative annexin A2-like protein OS=Homo sapiens OX=9606 GN=ANXA2P2 PE=5 SV=2	ANXA2, AXA2L	20.7338	22.95	22.4391	22.921	22.1961	24.0946
261	+	1.7057	3.98324	Color2 [DarkGray]	1	4	NA	19.791	21.1708	23.1995	25.8151	24.6282	25.6677	P07437	P07437	21	5	4	Tubulin beta chain	TUBB	sp|P07437|TBB5_HUMAN Tubulin beta chain OS=Homo sapiens OX=9606 GN=TUBB PE=1 SV=2	TBB5	19.791	21.1708	23.1995	25.8151	24.6282	25.6677
263	+	3.89473	7.94689	Color2 [DarkGray]	1	4	NA	17.7637	18.4901	19.2513	25.7828	26.7509	26.812	P07814	P07814	37	37	37	Bifunctional glutamate/proline--tRNA ligase;Glutamate--tRNA ligase;Proline--tRNA ligase	EPRS	sp|P07814|SYEP_HUMAN Bifunctional glutamate/proline--tRNA ligase OS=Homo sapiens OX=9606 GN=EPRS1 PE=1 SV=5	SYEP	NA	NA	19.2513	25.7828	26.7509	26.812
266	+	2.96309	6.25611	Color2 [DarkGray]	1	4	NA	20.6929	20.0227	21.924	26.8418	26.4702	28.096	P07910-2;P07910-4	P07910-2;P07910-4	13;11	13;11	3;3	Heterogeneous nuclear ribonucleoproteins C1/C2	HNRNPC	sp|P07910-2|HNRPC_HUMAN Isoform C1 of Heterogeneous nuclear ribonucleoproteins C1/C2 OS=Homo sapiens OX=9606 GN=HNRNPC;sp|P07910-4|HNRPC_HUMAN Isoform 4 of Heterogeneous nuclear ribonucleoproteins C1/C2 OS=Homo sapiens OX=9606 GN=HNRNPC	HNRPC	20.6929	20.0227	21.924	26.8418	26.4702	28.096
267		1.06953	-3.97606	Color2 [DarkGray]	1	4	NA	21.4055	23.898	25.9169	19.6116	17.8315	21.8491	P07947;P12931;P12931-2	P07947	12;5;5	10;3;3	7;2;2	Tyrosine-protein kinase Yes	YES1	sp|P07947|YES_HUMAN Tyrosine-protein kinase Yes OS=Homo sapiens OX=9606 GN=YES1 PE=1 SV=3	YES	21.4055	23.898	25.9169	NA	NA	21.8491
268		0.852903	-3.64513	Color2 [DarkGray]	1	4	NA	22.3089	24.188	26.8309	20.7779	18.2248	23.3897	P07948;P07948-2;P08631-3;P08631-2;P08631-4;P08631	P07948;P07948-2	20;19;3;3;3;3	20;19;3;3;3;3	18;17;1;1;1;1	Tyrosine-protein kinase Lyn	LYN	sp|P07948|LYN_HUMAN Tyrosine-protein kinase Lyn OS=Homo sapiens OX=9606 GN=LYN PE=1 SV=3;sp|P07948-2|LYN_HUMAN Isoform 2 of Tyrosine-protein kinase Lyn OS=Homo sapiens OX=9606 GN=LYN	LYN	22.3089	24.188	26.8309	20.7779	NA	23.3897
269		0.948816	-2.38392	Color2 [DarkGray]	1	4	NA	23.4902	24.7411	26.6175	22.6659	21.2265	23.8046	P08174-4;P08174;P08174-3;P08174-5;P08174-2;P08174-6;P08174-7	P08174-4;P08174;P08174-3;P08174-5;P08174-2;P08174-6;P08174-7	8;8;8;8;8;8;8	8;8;8;8;8;8;8	8;8;8;8;8;8;8	Complement decay-accelerating factor	CD55	sp|P08174-4|DAF_HUMAN Isoform 4 of Complement decay-accelerating factor OS=Homo sapiens OX=9606 GN=CD55;sp|P08174|DAF_HUMAN Complement decay-accelerating factor OS=Homo sapiens OX=9606 GN=CD55 PE=1 SV=4;sp|P08174-3|DAF_HUMAN Isoform 3 of Complement decay-a	DAF	23.4902	24.7411	26.6175	22.6659	21.2265	23.8046
270		0.0243759	-0.123542	Color2 [DarkGray]	1	4	NA	18.7866	21.7477	23.9581	21.333	20.0189	22.7698	P08195-2;P08195-3;P08195;P08195-4	P08195-2;P08195-3;P08195;P08195-4	9;9;9;9	9;9;9;9	9;9;9;9	4F2 cell-surface antigen heavy chain	SLC3A2	sp|P08195-2|4F2_HUMAN Isoform 2 of 4F2 cell-surface antigen heavy chain OS=Homo sapiens OX=9606 GN=SLC3A2;sp|P08195-3|4F2_HUMAN Isoform 3 of 4F2 cell-surface antigen heavy chain OS=Homo sapiens OX=9606 GN=SLC3A2;sp|P08195|4F2_HUMAN 4F2 cell-surface antigen	4F2	18.7866	21.7477	23.9581	21.333	20.0189	22.7698
272		0.502109	1.7782	Color2 [DarkGray]	1	4	NA	20.7167	23.6157	25.3197	25.5991	23.4692	25.9185	P08238;Q58FF7;P14625	P08238	23;9;1	23;9;1	11;3;1	Heat shock protein HSP 90-beta	HSP90AB1	sp|P08238|HS90B_HUMAN Heat shock protein HSP 90-beta OS=Homo sapiens OX=9606 GN=HSP90AB1 PE=1 SV=4	HS90B	20.7167	23.6157	25.3197	25.5991	23.4692	25.9185
277	+	1.4878	3.15525	Color2 [DarkGray]	1	4	NA	18.0824	17.6891	17.8643	20.6801	19.5487	22.8726	P08621-2;P08621;P08621-3;P08621-4	P08621-2;P08621;P08621-3	3;3;2;1	3;3;2;1	3;3;2;1	U1 small nuclear ribonucleoprotein 70 kDa	SNRNP70	sp|P08621-2|RU17_HUMAN Isoform 2 of U1 small nuclear ribonucleoprotein 70 kDa OS=Homo sapiens OX=9606 GN=SNRNP70;sp|P08621|RU17_HUMAN U1 small nuclear ribonucleoprotein 70 kDa OS=Homo sapiens OX=9606 GN=SNRNP70 PE=1 SV=2;sp|P08621-3|RU17_HUMAN Isoform 3 of	RU17	NA	NA	NA	20.6801	NA	22.8726
278	+	1.3503	2.0003	Color2 [DarkGray]	1	4	NA	25.6772	26.9299	25.9243	27.8459	29.3003	27.3861	P08670;P17661;P41219;P41219-2;P14136-3;P14136;P14136-2;Q16352;P07197-2;P07196;P07197	P08670	40;3;3;3;2;2;2;1;1;1;1	39;3;3;3;1;1;1;1;1;1;1	37;1;2;2;1;1;1;0;0;0;0	Vimentin	VIM	sp|P08670|VIME_HUMAN Vimentin OS=Homo sapiens OX=9606 GN=VIM PE=1 SV=4	VIME	25.6772	26.9299	25.9243	27.8459	29.3003	27.3861
279		0.336661	0.520406	Color2 [DarkGray]	1	4	NA	31.1499	32.6087	31.5497	31.8635	33.2223	31.7838	P08708	P08708	16	16	16	40S ribosomal protein S17	RPS17	sp|P08708|RS17_HUMAN 40S ribosomal protein S17 OS=Homo sapiens OX=9606 GN=RPS17 PE=1 SV=2	RS17	31.1499	32.6087	31.5497	31.8635	33.2223	31.7838
280		0.398226	-1.8236	Color2 [DarkGray]	1	4	NA	22.0138	22.9563	26.4377	19.2113	23.0817	23.644	P08754	P08754	11	5	5	Guanine nucleotide-binding protein G(k) subunit alpha	GNAI3	sp|P08754|GNAI3_HUMAN Guanine nucleotide-binding protein G(i) subunit alpha-3 OS=Homo sapiens OX=9606 GN=GNAI3 PE=1 SV=3	GNAI3	22.0138	22.9563	26.4377	NA	23.0817	23.644
281		0.738017	3.52545	Color2 [DarkGray]	1	4	NA	19.6248	17.8052	18.9559	23.9838	18.102	24.8764	P08865	P08865	7	7	7	40S ribosomal protein SA	RPSA	sp|P08865|RSSA_HUMAN 40S ribosomal protein SA OS=Homo sapiens OX=9606 GN=RPSA PE=1 SV=4	RSSA	NA	NA	NA	23.9838	NA	24.8764
285		0.613402	-2.64196	Color2 [DarkGray]	1	4	NA	21.201	23.7032	24.6191	21.2762	17.3914	22.9298	P09382	P09382	6	6	6	Galectin-1	LGALS1	sp|P09382|LEG1_HUMAN Galectin-1 OS=Homo sapiens OX=9606 GN=LGALS1 PE=1 SV=2	LEG1	21.201	23.7032	24.6191	21.2762	NA	22.9298
287	+	1.74022	4.35708	Color2 [DarkGray]	1	4	NA	19.7007	19.724	22.6061	24.7674	24.1759	26.1587	P09651-2;P09651;P09651-3;Q32P51	P09651-2;P09651;P09651-3;Q32P51	12;12;11;8	12;12;11;8	11;11;10;7	Heterogeneous nuclear ribonucleoprotein A1;Heterogeneous nuclear ribonucleoprotein A1, N-terminally processed;Heterogeneous nuclear ribonucleoprotein A1-like 2	HNRNPA1;HNRNPA1L2	sp|P09651-2|ROA1_HUMAN Isoform A1-A of Heterogeneous nuclear ribonucleoprotein A1 OS=Homo sapiens OX=9606 GN=HNRNPA1;sp|P09651|ROA1_HUMAN Heterogeneous nuclear ribonucleoprotein A1 OS=Homo sapiens OX=9606 GN=HNRNPA1 PE=1 SV=5;sp|P09651-3|ROA1_HUMAN Isoform	ROA1	NA	19.724	22.6061	24.7674	24.1759	26.1587
289	+	3.47762	6.91585	Color2 [DarkGray]	1	4	NA	18.111	19.347	19.2958	26.3482	24.9374	26.2158	P09874	P09874	24	24	24	Poly [ADP-ribose] polymerase 1	PARP1	sp|P09874|PARP1_HUMAN Poly [ADP-ribose] polymerase 1 OS=Homo sapiens OX=9606 GN=PARP1 PE=1 SV=4	PARP1	NA	NA	NA	26.3482	24.9374	26.2158
290	+	2.12452	6.56445	Color2 [DarkGray]	1	4	NA	19.4748	18.1505	22.1835	27.0513	25.3743	27.0764	Q71UI9;P0C0S5;Q71UI9-3;Q71UI9-4;Q71UI9-2	Q71UI9;P0C0S5;Q71UI9-3;Q71UI9-4;Q71UI9-2	5;5;4;4;4	3;3;3;3;2	3;3;3;3;2	Histone H2A.V;Histone H2A.Z	H2AFV;H2AFZ	sp|Q71UI9|H2AV_HUMAN Histone H2A.V OS=Homo sapiens OX=9606 GN=H2AZ2 PE=1 SV=3;sp|P0C0S5|H2AZ_HUMAN Histone H2A.Z OS=Homo sapiens OX=9606 GN=H2AZ1 PE=1 SV=2;sp|Q71UI9-3|H2AV_HUMAN Isoform 3 of Histone H2A.V OS=Homo sapiens OX=9606 GN=H2AZ2;sp|Q71UI9-4|H2AV_	H2AV, H2AZ	NA	NA	22.1835	27.0513	25.3743	27.0764
291	+	3.70798	5.08896	Color2 [DarkGray]	1	4	NA	26.8023	26.4682	26.5946	32.3778	31.0766	31.6775	Q99878;Q96KK5;Q9BTM1;Q16777;Q6FI13;P20671;P0C0S8;Q9BTM1-2	Q99878;Q96KK5;Q9BTM1;Q16777;Q6FI13;P20671;P0C0S8;Q9BTM1-2	6;6;6;6;6;6;6;5	6;6;6;6;6;6;6;5	2;2;2;2;2;2;2;2	Histone H2A type 1-J;Histone H2A type 1-H;Histone H2A.J;Histone H2A type 2-C;Histone H2A type 2-A;Histone H2A type 1-D;Histone H2A type 1	HIST1H2AJ;HIST1H2AH;H2AFJ;HIST2H2AC;HIST2H2AA3;HIST1H2AD;HIST1H2AG	sp|Q99878|H2A1J_HUMAN Histone H2A type 1-J OS=Homo sapiens OX=9606 GN=H2AC14 PE=1 SV=3;sp|Q96KK5|H2A1H_HUMAN Histone H2A type 1-H OS=Homo sapiens OX=9606 GN=H2AC12 PE=1 SV=3;sp|Q9BTM1|H2AJ_HUMAN Histone H2A.J OS=Homo sapiens OX=9606 GN=H2AJ PE=1 SV=1;sp|Q1	H2A1J, H2A1H, H2AJ	26.8023	26.4682	26.5946	32.3778	31.0766	31.6775
293	+	2.32389	5.50706	Color2 [DarkGray]	1	4	NA	21.0441	20.9042	23.7033	27.9565	27.4132	26.803	P0DMV8;P0DMV9;P0DMV8-2	P0DMV8;P0DMV9;P0DMV8-2	25;25;23	21;21;19	12;12;11	Heat shock 70 kDa protein 1A;Heat shock 70 kDa protein 1B	HSPA1A;HSPA1B	sp|P0DMV8|HS71A_HUMAN Heat shock 70 kDa protein 1A OS=Homo sapiens OX=9606 GN=HSPA1A PE=1 SV=1;sp|P0DMV9|HS71B_HUMAN Heat shock 70 kDa protein 1B OS=Homo sapiens OX=9606 GN=HSPA1B PE=1 SV=1;sp|P0DMV8-2|HS71A_HUMAN Isoform 2 of Heat shock 70 kDa protein 1A	HS71A, HS71B	21.0441	20.9042	23.7033	27.9565	27.4132	26.803
297	+	2.56084	6.3515	Color2 [DarkGray]	1	4	NA	19.1886	17.8989	20.7491	25.0765	25.1853	26.6293	P10412	P10412	13	3	3	Histone H1.4	HIST1H1E	sp|P10412|H14_HUMAN Histone H1.4 OS=Homo sapiens OX=9606 GN=H1-4 PE=1 SV=2	H14	NA	NA	20.7491	25.0765	25.1853	26.6293
300		0.589991	2.71259	Color2 [DarkGray]	1	4	NA	16.4481	18.2879	23.1059	20.9416	22.5663	22.4718	P10809;P10809-2	P10809	9;2	9;2	9;2	60 kDa heat shock protein, mitochondrial	HSPD1	sp|P10809|CH60_HUMAN 60 kDa heat shock protein, mitochondrial OS=Homo sapiens OX=9606 GN=HSPD1 PE=1 SV=2	CH60	NA	NA	23.1059	20.9416	22.5663	22.4718
302	+	1.9062	7.19608	Color2 [DarkGray]	1	4	NA	17.1221	20.8564	22.789	27.571	27.3715	27.4132	P11021	P11021	28	27	27	78 kDa glucose-regulated protein	HSPA5	sp|P11021|BIP_HUMAN Endoplasmic reticulum chaperone BiP OS=Homo sapiens OX=9606 GN=HSPA5 PE=1 SV=2	BIP	NA	20.8564	22.789	27.571	27.3715	27.4132
303	+	2.63308	4.40808	Color2 [DarkGray]	1	4	NA	23.1271	24.421	25.1972	29.0804	28.4494	28.4398	P11142;P11142-2;P54652	P11142;P11142-2	37;31;12	37;31;12	30;26;6	Heat shock cognate 71 kDa protein	HSPA8	sp|P11142|HSP7C_HUMAN Heat shock cognate 71 kDa protein OS=Homo sapiens OX=9606 GN=HSPA8 PE=1 SV=1;sp|P11142-2|HSP7C_HUMAN Isoform 2 of Heat shock cognate 71 kDa protein OS=Homo sapiens OX=9606 GN=HSPA8	HSP7C	23.1271	24.421	25.1972	29.0804	28.4494	28.4398
304	+	1.96288	3.92887	Color2 [DarkGray]	1	4	NA	17.3484	17.6755	18.2319	20.6894	21.0108	23.3421	P11387;Q969P6-2;Q969P6	P11387	8;2;2	8;2;2	8;2;2	DNA topoisomerase 1	TOP1	sp|P11387|TOP1_HUMAN DNA topoisomerase 1 OS=Homo sapiens OX=9606 GN=TOP1 PE=1 SV=2	TOP1	NA	NA	NA	20.6894	21.0108	23.3421
305	+	3.02506	8.95662	Color2 [DarkGray]	1	4	NA	18.0296	18.123	21.0868	28.2631	27.6264	28.2198	P11388;P11388-2;P11388-3;P11388-4	P11388;P11388-2;P11388-3;P11388-4	53;53;53;53	53;53;53;53	42;42;42;42	DNA topoisomerase 2-alpha	TOP2A	sp|P11388|TOP2A_HUMAN DNA topoisomerase 2-alpha OS=Homo sapiens OX=9606 GN=TOP2A PE=1 SV=3;sp|P11388-2|TOP2A_HUMAN Isoform 2 of DNA topoisomerase 2-alpha OS=Homo sapiens OX=9606 GN=TOP2A;sp|P11388-3|TOP2A_HUMAN Isoform 3 of DNA topoisomerase 2-alpha OS=Hom	TOP2A	NA	NA	21.0868	28.2631	27.6264	28.2198
306	+	3.38573	6.44088	Color2 [DarkGray]	1	4	NA	17.9776	17.0372	18.5199	23.763	24.0068	25.0875	P11940;P11940-2;Q9H361;Q4VXU2;Q4VXU2-2;Q5JQF8;Q96DU9-2;Q96DU9	P11940;P11940-2	13;12;5;3;2;1;1;1	13;12;5;3;2;1;1;1	9;8;4;2;2;1;1;1	Polyadenylate-binding protein 1	PABPC1	sp|P11940|PABP1_HUMAN Polyadenylate-binding protein 1 OS=Homo sapiens OX=9606 GN=PABPC1 PE=1 SV=2;sp|P11940-2|PABP1_HUMAN Isoform 2 of Polyadenylate-binding protein 1 OS=Homo sapiens OX=9606 GN=PABPC1	PABP1	NA	NA	NA	23.763	24.0068	25.0875
308	+	1.81172	4.08035	Color2 [DarkGray]	1	4	NA	17.8154	18.1241	19.3931	22.2647	21.1413	24.1676	P12235	P12235	11	4	2	ADP/ATP translocase 1	SLC25A4	sp|P12235|ADT1_HUMAN ADP/ATP translocase 1 OS=Homo sapiens OX=9606 GN=SLC25A4 PE=1 SV=4	ADT1	NA	NA	NA	22.2647	21.1413	24.1676
309	+	2.71005	3.78112	Color2 [DarkGray]	1	4	NA	18.2733	18.221	19.6062	22.7318	21.9574	22.7547	P12236	P12236	11	2	2	ADP/ATP translocase 3;ADP/ATP translocase 3, N-terminally processed	SLC25A6	sp|P12236|ADT3_HUMAN ADP/ATP translocase 3 OS=Homo sapiens OX=9606 GN=SLC25A6 PE=1 SV=4	ADT3	NA	NA	NA	22.7318	21.9574	22.7547
310		0.499901	1.56218	Color2 [DarkGray]	1	4	NA	17.0238	17.953	19.029	21.1443	17.1275	20.4205	P12268	P12268	2	2	2	Inosine-5-monophosphate dehydrogenase 2	IMPDH2	sp|P12268|IMDH2_HUMAN Inosine-5-monophosphate dehydrogenase 2 OS=Homo sapiens OX=9606 GN=IMPDH2 PE=1 SV=2	IMDH2	NA	NA	NA	21.1443	NA	20.4205
311		0.336302	-0.842338	Color2 [DarkGray]	1	4	NA	19.6305	20.8311	18.1867	18.3076	17.7517	20.0621	P12273	P12273	3	3	3	Prolactin-inducible protein	PIP	sp|P12273|PIP_HUMAN Prolactin-inducible protein OS=Homo sapiens OX=9606 GN=PIP PE=1 SV=1	PIP	19.6305	20.8311	NA	NA	NA	NA
315		0.571304	1.48202	Color2 [DarkGray]	1	4	NA	18.4829	18.1443	18.8985	20.7363	17.7645	21.471	P13010	P13010	3	3	3	X-ray repair cross-complementing protein 5	XRCC5	sp|P13010|XRCC5_HUMAN X-ray repair cross-complementing protein 5 OS=Homo sapiens OX=9606 GN=XRCC5 PE=1 SV=3	XRCC5	NA	NA	NA	20.7363	NA	21.471
318		0.959869	2.96452	Color2 [DarkGray]	1	4	NA	19.8827	17.5301	21.5868	23.5318	20.9497	23.4117	P13639	P13639	7	7	7	Elongation factor 2	EEF2	sp|P13639|EF2_HUMAN Elongation factor 2 OS=Homo sapiens OX=9606 GN=EEF2 PE=1 SV=4	EF2	NA	NA	21.5868	23.5318	20.9497	23.4117
321	+	3.02747	4.28049	Color2 [DarkGray]	1	4	NA	18.9795	18.8489	18.1722	23.7249	22.2826	22.8346	P14373;P14373-2;Q9HCM9-2;Q9HCM9	P14373;P14373-2	6;4;1;1	6;4;1;1	6;4;1;1	Zinc finger protein RFP	TRIM27	sp|P14373|TRI27_HUMAN Zinc finger protein RFP OS=Homo sapiens OX=9606 GN=TRIM27 PE=1 SV=1;sp|P14373-2|TRI27_HUMAN Isoform Beta of Zinc finger protein RFP OS=Homo sapiens OX=9606 GN=TRIM27	TRI27	NA	NA	NA	23.7249	22.2826	22.8346
323		0.695894	2.00146	Color2 [DarkGray]	1	4	NA	18.9378	21.2568	22.9425	23.4657	21.8488	23.827	P14618;P14618-3;P14618-2;P30613-2;P30613	P14618;P14618-3;P14618-2	13;12;11;1;1	13;12;11;1;1	13;12;11;1;1	Pyruvate kinase PKM	PKM	sp|P14618|KPYM_HUMAN Pyruvate kinase PKM OS=Homo sapiens OX=9606 GN=PKM PE=1 SV=4;sp|P14618-3|KPYM_HUMAN Isoform 3 of Pyruvate kinase PKM OS=Homo sapiens OX=9606 GN=PKM;sp|P14618-2|KPYM_HUMAN Isoform M1 of Pyruvate kinase PKM OS=Homo sapiens OX=9606 GN=PKM	KPYM	NA	21.2568	22.9425	23.4657	21.8488	23.827
324		0.877306	2.90309	Color2 [DarkGray]	1	4	NA	18.7929	18.2485	18.1793	21.6732	18.4996	23.7571	P14678-2;P63162;P14678;P63162-2;P14678-3	P14678-2;P63162;P14678;P63162-2;P14678-3	3;3;3;3;3	3;3;3;3;3	3;3;3;3;3	Small nuclear ribonucleoprotein-associated proteins B and B;Small nuclear ribonucleoprotein-associated protein N	SNRPB;SNRPN	sp|P14678-2|RSMB_HUMAN Isoform SM-B of Small nuclear ribonucleoprotein-associated proteins B and B OS=Homo sapiens OX=9606 GN=SNRPB;sp|P63162|RSMN_HUMAN Small nuclear ribonucleoprotein-associated protein N OS=Homo sapiens OX=9606 GN=SNRPN PE=1 SV=1;sp|P14	RSMB, RSMN	NA	NA	NA	21.6732	NA	23.7571
326	+	2.84949	6.73539	Color2 [DarkGray]	1	4	NA	18.7458	20.0727	18.8211	26.4705	24.4869	26.8885	P14866;P14866-2	P14866;P14866-2	17;13	17;13	17;13	Heterogeneous nuclear ribonucleoprotein L	HNRNPL	sp|P14866|HNRPL_HUMAN Heterogeneous nuclear ribonucleoprotein L OS=Homo sapiens OX=9606 GN=HNRNPL PE=1 SV=2;sp|P14866-2|HNRPL_HUMAN Isoform 2 of Heterogeneous nuclear ribonucleoprotein L OS=Homo sapiens OX=9606 GN=HNRNPL	HNRPL	NA	NA	NA	26.4705	24.4869	26.8885
327	+	3.26279	6.48572	Color2 [DarkGray]	1	4	NA	17.9689	17.7191	19.4502	24.3646	24.6913	25.5395	P14868;P14868-2	P14868;P14868-2	16;14	16;14	16;14	Aspartate--tRNA ligase, cytoplasmic	DARS	sp|P14868|SYDC_HUMAN Aspartate--tRNA ligase, cytoplasmic OS=Homo sapiens OX=9606 GN=DARS1 PE=1 SV=2;sp|P14868-2|SYDC_HUMAN Isoform 2 of Aspartate--tRNA ligase, cytoplasmic OS=Homo sapiens OX=9606 GN=DARS1	SYDC	NA	NA	NA	24.3646	24.6913	25.5395
328		0.638531	-1.10149	Color2 [DarkGray]	1	4	NA	26.3788	27.8529	28.7306	25.8616	26.683	27.1133	P14923	P14923	30	30	28	Junction plakoglobin	JUP	sp|P14923|PLAK_HUMAN Junction plakoglobin OS=Homo sapiens OX=9606 GN=JUP PE=1 SV=3	PLAK	26.3788	27.8529	28.7306	25.8616	26.683	27.1133
330		0.157778	-0.42673	Color2 [DarkGray]	1	4	NA	20.4912	19.7798	23.0883	20.7327	20.4543	20.892	P15328	P15328	3	3	3	Folate receptor alpha	FOLR1	sp|P15328|FOLR1_HUMAN Folate receptor alpha OS=Homo sapiens OX=9606 GN=FOLR1 PE=1 SV=3	FOLR1	20.4912	NA	23.0883	NA	NA	20.892
331	+	3.90281	5.5622	Color2 [DarkGray]	1	4	NA	23.2549	23.2139	23.9739	29.4467	28.4871	29.1955	P15880	P15880	12	12	12	40S ribosomal protein S2	RPS2	sp|P15880|RS2_HUMAN 40S ribosomal protein S2 OS=Homo sapiens OX=9606 GN=RPS2 PE=1 SV=2	RS2	23.2549	23.2139	23.9739	29.4467	28.4871	29.1955
332		0.341194	-1.03926	Color2 [DarkGray]	1	4	NA	24.7757	26.6526	23.8066	24.4628	22.2351	25.4192	P15924;P15924-3;P15924-2	P15924;P15924-3;P15924-2	50;42;39	50;42;39	50;42;39	Desmoplakin	DSP	sp|P15924|DESP_HUMAN Desmoplakin OS=Homo sapiens OX=9606 GN=DSP PE=1 SV=3;sp|P15924-3|DESP_HUMAN Isoform DSPIa of Desmoplakin OS=Homo sapiens OX=9606 GN=DSP;sp|P15924-2|DESP_HUMAN Isoform DPII of Desmoplakin OS=Homo sapiens OX=9606 GN=DSP	DESP	24.7757	26.6526	23.8066	24.4628	22.2351	25.4192
333		0.723012	-2.88385	Color2 [DarkGray]	1	4	NA	21.8599	23.4582	24.8067	21.1424	17.4271	22.9037	P16070;P16070-18;P16070-5;P16070-7;P16070-3;P16070-6;P16070-4;P16070-17;P16070-8;P16070-16;P16070-10;P16070-11;P16070-13;P16070-14;P16070-12;P16070-9;P16070-15	P16070;P16070-18;P16070-5;P16070-7;P16070-3;P16070-6;P16070-4;P16070-17;P16070-8;P16070-16;P16070-10;P16070-11;P16070-13;P16070-14;P16070-12	6;6;6;6;6;6;6;6;6;6;6;6;6;6;6;2;2	6;6;6;6;6;6;6;6;6;6;6;6;6;6;6;2;2	6;6;6;6;6;6;6;6;6;6;6;6;6;6;6;2;2	CD44 antigen	CD44	sp|P16070|CD44_HUMAN CD44 antigen OS=Homo sapiens OX=9606 GN=CD44 PE=1 SV=3;sp|P16070-18|CD44_HUMAN Isoform 18 of CD44 antigen OS=Homo sapiens OX=9606 GN=CD44;sp|P16070-5|CD44_HUMAN Isoform 5 of CD44 antigen OS=Homo sapiens OX=9606 GN=CD44;sp|P16070-7|CD44	CD44	21.8599	23.4582	24.8067	21.1424	NA	22.9037
335	+	1.3194	6.08531	Color2 [DarkGray]	1	4	NA	23.3115	25.5185	18.2487	28.084	28.6033	28.6473	P16401	P16401	11	10	10	Histone H1.5	HIST1H1B	sp|P16401|H15_HUMAN Histone H1.5 OS=Homo sapiens OX=9606 GN=H1-5 PE=1 SV=3	H15	23.3115	25.5185	NA	28.084	28.6033	28.6473
336	+	1.74659	3.67703	Color2 [DarkGray]	1	4	NA	24.7384	27.7029	26.1902	29.081	30.4195	30.162	P16403;P16402;P22492;Q02539	P16403;P16402	14;10;5;5	14;10;5;5	4;0;0;0	Histone H1.2;Histone H1.3	HIST1H1C;HIST1H1D	sp|P16403|H12_HUMAN Histone H1.2 OS=Homo sapiens OX=9606 GN=H1-2 PE=1 SV=2;sp|P16402|H13_HUMAN Histone H1.3 OS=Homo sapiens OX=9606 GN=H1-3 PE=1 SV=2	H12, H13	24.7384	27.7029	26.1902	29.081	30.4195	30.162
337	+	2.84346	6.48499	Color2 [DarkGray]	1	4	NA	18.3431	16.6068	19.1092	24.6471	23.8036	25.0635	P16989-2;P16989;P16989-3	P16989-2;P16989;P16989-3	12;12;10	7;7;5	7;7;5	Y-box-binding protein 3	YBX3	sp|P16989-2|YBOX3_HUMAN Isoform 2 of Y-box-binding protein 3 OS=Homo sapiens OX=9606 GN=YBX3;sp|P16989|YBOX3_HUMAN Y-box-binding protein 3 OS=Homo sapiens OX=9606 GN=YBX3 PE=1 SV=4;sp|P16989-3|YBOX3_HUMAN Isoform 3 of Y-box-binding protein 3 OS=Homo sapien	YBOX3	NA	NA	NA	24.6471	23.8036	25.0635
339	+	2.49175	3.59696	Color2 [DarkGray]	1	4	NA	21.2524	22.7347	22.9815	26.2591	25.8661	25.6343	P17066;P48741	P17066;P48741	10;5	1;1	1;1	Heat shock 70 kDa protein 6;Putative heat shock 70 kDa protein 7	HSPA6;HSPA7	sp|P17066|HSP76_HUMAN Heat shock 70 kDa protein 6 OS=Homo sapiens OX=9606 GN=HSPA6 PE=1 SV=2;sp|P48741|HSP77_HUMAN Putative heat shock 70 kDa protein 7 OS=Homo sapiens OX=9606 GN=HSPA7 PE=5 SV=2	HSP76,HSP77	21.2524	22.7347	22.9815	26.2591	25.8661	25.6343
342	+	3.02365	7.89636	Color2 [DarkGray]	1	4	NA	16.9935	18.3012	18.8638	26.2761	24.581	26.9905	P17480-2;P17480	P17480-2;P17480	17;17	17;17	17;17	Nucleolar transcription factor 1	UBTF	sp|P17480-2|UBF1_HUMAN Isoform UBF2 of Nucleolar transcription factor 1 OS=Homo sapiens OX=9606 GN=UBTF;sp|P17480|UBF1_HUMAN Nucleolar transcription factor 1 OS=Homo sapiens OX=9606 GN=UBTF PE=1 SV=1	UBF1	NA	NA	NA	26.2761	24.581	26.9905
343	+	2.13202	7.80432	Color2 [DarkGray]	1	4	NA	17.2065	19.6205	22.5521	27.7499	27.2691	27.7731	P17844;P17844-2	P17844;P17844-2	26;24	25;23	21;19	Probable ATP-dependent RNA helicase DDX5	DDX5	sp|P17844|DDX5_HUMAN Probable ATP-dependent RNA helicase DDX5 OS=Homo sapiens OX=9606 GN=DDX5 PE=1 SV=1;sp|P17844-2|DDX5_HUMAN Isoform 2 of Probable ATP-dependent RNA helicase DDX5 OS=Homo sapiens OX=9606 GN=DDX5	DDX5	NA	NA	22.5521	27.7499	27.2691	27.7731
344		0.472175	-1.55678	Color2 [DarkGray]	1	4	NA	18.9498	20.3534	23.5992	18.9765	20.1719	19.0837	P17931	P17931	5	5	5	Galectin-3	LGALS3	sp|P17931|LEG3_HUMAN Galectin-3 OS=Homo sapiens OX=9606 GN=LGALS3 PE=1 SV=5	LEG3	NA	20.3534	23.5992	NA	NA	19.0837
347	+	1.7975	7.48554	Color2 [DarkGray]	1	4	NA	23.0087	21.9453	17.1296	28.4534	27.294	28.7928	P18077	P18077	12	12	12	60S ribosomal protein L35a	RPL35A	sp|P18077|RL35A_HUMAN 60S ribosomal protein L35a OS=Homo sapiens OX=9606 GN=RPL35A PE=1 SV=2	RL35A	23.0087	21.9453	NA	28.4534	27.294	28.7928
348	+	3.32338	5.59501	Color2 [DarkGray]	1	4	NA	23.4422	24.6803	24.9758	30.2472	29.4472	30.1888	P18124	P18124	21	21	21	60S ribosomal protein L7	RPL7	sp|P18124|RL7_HUMAN 60S ribosomal protein L7 OS=Homo sapiens OX=9606 GN=RPL7 PE=1 SV=1	RL7	23.4422	24.6803	24.9758	30.2472	29.4472	30.1888
349	+	2.4645	4.55948	Color2 [DarkGray]	1	4	NA	17.9376	17.0209	18.3798	23.0462	21.111	22.8594	P18583-2;P18583-10;P18583-3;P18583-4;P18583-7;P18583;P18583-5;P18583-9;P18583-6;P18583-8	P18583-2;P18583-10;P18583-3;P18583-4;P18583-7;P18583;P18583-5;P18583-9;P18583-6;P18583-8	9;9;9;9;9;9;9;9;8;6	9;9;9;9;9;9;9;9;8;6	9;9;9;9;9;9;9;9;8;6	Protein SON	SON	sp|P18583-2|SON_HUMAN Isoform A of Protein SON OS=Homo sapiens OX=9606 GN=SON;sp|P18583-10|SON_HUMAN Isoform J of Protein SON OS=Homo sapiens OX=9606 GN=SON;sp|P18583-3|SON_HUMAN Isoform B of Protein SON OS=Homo sapiens OX=9606 GN=SON;sp|P18583-4|SON_HUMAN	SON	NA	NA	NA	23.0462	21.111	22.8594
350	+	2.71049	2.0459	Color2 [DarkGray]	1	4	NA	27.3759	28.3045	28.0892	30.0284	29.8978	29.981	P18621-3;P18621;P18621-2	P18621-3;P18621;P18621-2	15;15;13	15;15;13	15;15;13	60S ribosomal protein L17	RPL17	sp|P18621-3|RL17_HUMAN Isoform 3 of 60S ribosomal protein L17 OS=Homo sapiens OX=9606 GN=RPL17;sp|P18621|RL17_HUMAN 60S ribosomal protein L17 OS=Homo sapiens OX=9606 GN=RPL17 PE=1 SV=3;sp|P18621-2|RL17_HUMAN Isoform 2 of 60S ribosomal protein L17 OS=Homo s	RL17	27.3759	28.3045	28.0892	30.0284	29.8978	29.981
351	+	1.32553	2.94804	Color2 [DarkGray]	1	4	NA	18.8817	18.8009	17.7946	20.8138	20.1444	23.3631	P18827	P18827	4	4	4	Syndecan-1	SDC1	sp|P18827|SDC1_HUMAN Syndecan-1 OS=Homo sapiens OX=9606 GN=SDC1 PE=1 SV=3	SDC1	NA	NA	NA	20.8138	20.1444	23.3631
352	+	1.90303	7.62358	Color2 [DarkGray]	1	4	NA	17.8921	21.0456	23.5762	29.2084	27.1723	29.0038	P19338	P19338	23	23	23	Nucleolin	NCL	sp|P19338|NUCL_HUMAN Nucleolin OS=Homo sapiens OX=9606 GN=NCL PE=1 SV=3	NUCL	NA	21.0456	23.5762	29.2084	27.1723	29.0038
353		1.05003	2.68644	Color2 [DarkGray]	1	4	NA	17.1218	18.4649	17.7802	22.0488	18.2651	21.1124	P19387	P19387	4	4	4	DNA-directed RNA polymerase II subunit RPB3	POLR2C	sp|P19387|RPB3_HUMAN DNA-directed RNA polymerase II subunit RPB3 OS=Homo sapiens OX=9606 GN=POLR2C PE=1 SV=2	RPB3	NA	NA	NA	22.0488	NA	21.1124
354		0.535587	1.35439	Color2 [DarkGray]	1	4	NA	18.6715	20.0765	17.1013	20.1777	18.6494	21.0853	P19388	P19388	1	1	1	DNA-directed RNA polymerases I, II, and III subunit RPABC1	POLR2E	sp|P19388|RPAB1_HUMAN DNA-directed RNA polymerases I, II, and III subunit RPABC1 OS=Homo sapiens OX=9606 GN=POLR2E PE=1 SV=4	RPAB1	NA	NA	NA	20.1777	NA	21.0853
356	+	1.72322	4.00657	Color2 [DarkGray]	1	4	NA	17.7058	18.365	19.7838	22.3373	21.3107	24.2263	P19525;P19525-2	P19525;P19525-2	7;6	7;6	7;6	Interferon-induced, double-stranded RNA-activated protein kinase	EIF2AK2	sp|P19525|E2AK2_HUMAN Interferon-induced, double-stranded RNA-activated protein kinase OS=Homo sapiens OX=9606 GN=EIF2AK2 PE=1 SV=2;sp|P19525-2|E2AK2_HUMAN Isoform 2 of Interferon-induced, double-stranded RNA-activated protein kinase OS=Homo sapiens OX=960	E2AK2	NA	NA	NA	22.3373	21.3107	24.2263
357	+	2.91684	5.07559	Color2 [DarkGray]	1	4	NA	17.7494	16.8174	17.8987	23.296	21.56	22.8363	P19784	P19784	4	4	4	Casein kinase II subunit alpha	CSNK2A2	sp|P19784|CSK22_HUMAN Casein kinase II subunit alpha OS=Homo sapiens OX=9606 GN=CSNK2A2 PE=1 SV=1	CSK22	NA	NA	NA	23.296	21.56	22.8363
361	+	1.27162	2.52533	Color2 [DarkGray]	1	4	NA	18.3852	18.0737	18.4716	19.9119	22.683	19.9115	P20700	P20700	4	3	3	Lamin-B1	LMNB1	sp|P20700|LMNB1_HUMAN Lamin-B1 OS=Homo sapiens OX=9606 GN=LMNB1 PE=1 SV=2	LMNB1	NA	NA	NA	19.9119	22.683	NA
363	+	1.48745	3.47807	Color2 [DarkGray]	1	4	NA	19.9029	22.9012	23.2034	25.8372	25.6101	24.9943	P21796	P21796	11	11	11	Voltage-dependent anion-selective channel protein 1	VDAC1	sp|P21796|VDAC1_HUMAN Voltage-dependent anion-selective channel protein 1 OS=Homo sapiens OX=9606 GN=VDAC1 PE=1 SV=2	VDAC1	19.9029	22.9012	23.2034	25.8372	25.6101	24.9943
364		0.352799	-1.52577	Color2 [DarkGray]	1	4	NA	18.1326	20.5154	22.2509	18.3465	16.6892	21.2858	P21926	P21926	2	2	2	CD9 antigen	CD9	sp|P21926|CD9_HUMAN CD9 antigen OS=Homo sapiens OX=9606 GN=CD9 PE=1 SV=4	CD9	NA	20.5154	22.2509	NA	NA	21.2858
365		0.0100436	-0.0214774	Color2 [DarkGray]	1	4	NA	21.197	22.3717	20.1318	20.7965	21.0973	21.7424	P22061;P22061-2	P22061;P22061-2	3;3	3;3	3;3	Protein-L-isoaspartate(D-aspartate) O-methyltransferase	PCMT1	sp|P22061|PIMT_HUMAN Protein-L-isoaspartate(D-aspartate) O-methyltransferase OS=Homo sapiens OX=9606 GN=PCMT1 PE=1 SV=4;sp|P22061-2|PIMT_HUMAN Isoform 2 of Protein-L-isoaspartate(D-aspartate) O-methyltransferase OS=Homo sapiens OX=9606 GN=PCMT1	PIMT	21.197	22.3717	20.1318	20.7965	21.0973	21.7424
366	+	4.06669	6.13945	Color2 [DarkGray]	1	4	NA	18.1032	18.4416	17.9979	24.2302	24.9763	23.7546	P22087	P22087	6	6	5	rRNA 2-O-methyltransferase fibrillarin	FBL	sp|P22087|FBRL_HUMAN rRNA 2-O-methyltransferase fibrillarin OS=Homo sapiens OX=9606 GN=FBL PE=1 SV=2	FBRL	NA	NA	NA	24.2302	24.9763	23.7546
367	+	1.50518	3.1788	Color2 [DarkGray]	1	4	NA	19.6442	21.3589	22.022	23.1965	23.8947	25.4703	P22626-2;P22626	P22626-2;P22626	11;11	10;10	10;10	Heterogeneous nuclear ribonucleoproteins A2/B1	HNRNPA2B1	sp|P22626-2|ROA2_HUMAN Isoform A2 of Heterogeneous nuclear ribonucleoproteins A2/B1 OS=Homo sapiens OX=9606 GN=HNRNPA2B1;sp|P22626|ROA2_HUMAN Heterogeneous nuclear ribonucleoproteins A2/B1 OS=Homo sapiens OX=9606 GN=HNRNPA2B1 PE=1 SV=2	ROA2	19.6442	21.3589	22.022	23.1965	23.8947	25.4703
368	+	1.79742	2.51261	Color2 [DarkGray]	1	4	NA	18.4735	19.1048	19.5529	20.4738	22.0492	22.1462	P23246-2;P23246	P23246-2;P23246	4;4	4;4	3;3	Splicing factor, proline- and glutamine-rich	SFPQ	sp|P23246-2|SFPQ_HUMAN Isoform Short of Splicing factor, proline- and glutamine-rich OS=Homo sapiens OX=9606 GN=SFPQ;sp|P23246|SFPQ_HUMAN Splicing factor, proline- and glutamine-rich OS=Homo sapiens OX=9606 GN=SFPQ PE=1 SV=2	SFPQ	NA	NA	19.5529	20.4738	22.0492	22.1462
370	+	2.57419	4.69368	Color2 [DarkGray]	1	4	NA	22.7846	23.6247	24.6004	28.7806	27.4192	28.891	P23396;P23396-2	P23396;P23396-2	17;15	17;15	17;15	40S ribosomal protein S3	RPS3	sp|P23396|RS3_HUMAN 40S ribosomal protein S3 OS=Homo sapiens OX=9606 GN=RPS3 PE=1 SV=2;sp|P23396-2|RS3_HUMAN Isoform 2 of 40S ribosomal protein S3 OS=Homo sapiens OX=9606 GN=RPS3	RS3	22.7846	23.6247	24.6004	28.7806	27.4192	28.891
372	+	1.38282	3.12854	Color2 [DarkGray]	1	4	NA	18.4736	18.0306	20.5483	22.0554	20.954	23.4286	P23528;Q9Y281-3;Q9Y281	P23528	4;1;1	4;1;1	4;1;1	Cofilin-1	CFL1	sp|P23528|COF1_HUMAN Cofilin-1 OS=Homo sapiens OX=9606 GN=CFL1 PE=1 SV=3	COF1	NA	NA	20.5483	22.0554	20.954	23.4286
375		0.979604	2.40724	Color2 [DarkGray]	1	4	NA	17.4696	18.0239	19.4526	20.4806	19.144	22.5431	P24390-2;P24390;P33947-2;P33947	P24390-2;P24390;P33947-2;P33947	2;2;1;1	2;2;1;1	2;2;1;1	ER lumen protein-retaining receptor 1;ER lumen protein-retaining receptor 2	KDELR1;KDELR2	sp|P24390-2|ERD21_HUMAN Isoform 2 of ER lumen protein-retaining receptor 1 OS=Homo sapiens OX=9606 GN=KDELR1;sp|P24390|ERD21_HUMAN ER lumen protein-retaining receptor 1 OS=Homo sapiens OX=9606 GN=KDELR1 PE=1 SV=1;sp|P33947-2|ERD22_HUMAN Isoform 2 of ER lum	ERD21, ERD22	NA	NA	NA	20.4806	NA	22.5431
376	+	2.53845	2.54417	Color2 [DarkGray]	1	4	NA	17.9638	17.228	17.5558	20.4432	19.4695	20.4674	P24534	P24534	1	1	1	Elongation factor 1-beta	EEF1B2	sp|P24534|EF1B_HUMAN Elongation factor 1-beta OS=Homo sapiens OX=9606 GN=EEF1B2 PE=1 SV=3	EF1B	NA	NA	NA	20.4432	NA	20.4674
377		1.03178	4.15737	Color2 [DarkGray]	1	4	NA	18.2456	17.5111	16.7599	23.9532	18.0169	23.0187	P24928;P24928-2	P24928	13;5	13;5	13;5	DNA-directed RNA polymerase II subunit RPB1	POLR2A	sp|P24928|RPB1_HUMAN DNA-directed RNA polymerase II subunit RPB1 OS=Homo sapiens OX=9606 GN=POLR2A PE=1 SV=2	RPB1	NA	NA	NA	23.9532	NA	23.0187
378	+	1.29106	3.2046	Color2 [DarkGray]	1	4	NA	18.3189	18.8096	18.5965	22.9178	19.4699	22.9511	P25205;P25205-2	P25205;P25205-2	8;8	8;8	8;8	DNA replication licensing factor MCM3	MCM3	sp|P25205|MCM3_HUMAN DNA replication licensing factor MCM3 OS=Homo sapiens OX=9606 GN=MCM3 PE=1 SV=3;sp|P25205-2|MCM3_HUMAN Isoform 2 of DNA replication licensing factor MCM3 OS=Homo sapiens OX=9606 GN=MCM3	MCM3	NA	NA	NA	22.9178	19.4699	22.9511
380	+	2.64525	6.90337	Color2 [DarkGray]	1	4	NA	16.9577	16.8161	18.6979	24.6037	22.9338	25.6443	P25398	P25398	3	3	3	40S ribosomal protein S12	RPS12	sp|P25398|RS12_HUMAN 40S ribosomal protein S12 OS=Homo sapiens OX=9606 GN=RPS12 PE=1 SV=3	RS12	NA	NA	NA	24.6037	22.9338	25.6443
381	+	2.30237	3.27826	Color2 [DarkGray]	1	4	NA	17.3798	18.1149	19.0893	20.988	21.3755	22.0553	P25705;P25705-2;P25705-3	P25705;P25705-2;P25705-3	13;12;12	13;12;12	13;12;12	ATP synthase subunit alpha, mitochondrial	ATP5A1	sp|P25705|ATPA_HUMAN ATP synthase subunit alpha, mitochondrial OS=Homo sapiens OX=9606 GN=ATP5F1A PE=1 SV=1;sp|P25705-2|ATPA_HUMAN Isoform 2 of ATP synthase subunit alpha, mitochondrial OS=Homo sapiens OX=9606 GN=ATP5F1A;sp|P25705-3|ATPA_HUMAN Isoform 3 of	ATPA	NA	NA	NA	20.988	21.3755	22.0553
384	+	1.55569	3.296	Color2 [DarkGray]	1	4	NA	18.2308	18.9402	18.2781	20.2133	21.6352	23.4886	P26196	P26196	6	6	6	Probable ATP-dependent RNA helicase DDX6	DDX6	sp|P26196|DDX6_HUMAN Probable ATP-dependent RNA helicase DDX6 OS=Homo sapiens OX=9606 GN=DDX6 PE=1 SV=2	DDX6	NA	NA	NA	20.2133	21.6352	23.4886
385	+	1.14907	2.54864	Color2 [DarkGray]	1	4	NA	17.9042	18.6465	18.1137	22.2849	18.8309	21.1945	P26368-2;P26368	P26368-2;P26368	4;4	4;4	4;4	Splicing factor U2AF 65 kDa subunit	U2AF2	sp|P26368-2|U2AF2_HUMAN Isoform 2 of Splicing factor U2AF 65 kDa subunit OS=Homo sapiens OX=9606 GN=U2AF2;sp|P26368|U2AF2_HUMAN Splicing factor U2AF 65 kDa subunit OS=Homo sapiens OX=9606 GN=U2AF2 PE=1 SV=4	U2AF2	NA	NA	NA	22.2849	NA	21.1945
386	+	2.32926	5.73103	Color2 [DarkGray]	1	4	NA	21.7348	23.5823	24.7731	29.3246	28.1728	29.7859	P26373;P26373-2	P26373;P26373-2	17;15	17;15	17;15	60S ribosomal protein L13	RPL13	sp|P26373|RL13_HUMAN 60S ribosomal protein L13 OS=Homo sapiens OX=9606 GN=RPL13 PE=1 SV=4;sp|P26373-2|RL13_HUMAN Isoform 2 of 60S ribosomal protein L13 OS=Homo sapiens OX=9606 GN=RPL13	RL13	21.7348	23.5823	24.7731	29.3246	28.1728	29.7859
387	+	1.12063	3.2964	Color2 [DarkGray]	1	4	NA	19.1417	18.7662	19.7038	23.3237	19.8504	24.3269	P26447	P26447	4	4	4	Protein S100-A4	S100A4	sp|P26447|S10A4_HUMAN Protein S100-A4 OS=Homo sapiens OX=9606 GN=S100A4 PE=1 SV=1	S10A4	NA	NA	NA	23.3237	19.8504	24.3269
389	+	1.46246	2.39136	Color2 [DarkGray]	1	4	NA	21.8942	22.3325	20.2867	23.0748	24.0574	24.5553	P26599;P26599-2;P26599-3;O95758-1;O95758-6;O95758-2;O95758;O95758-5;O95758-4	P26599;P26599-2;P26599-3	7;7;7;1;1;1;1;1;1	7;7;7;1;1;1;1;1;1	7;7;7;1;1;1;1;1;1	Polypyrimidine tract-binding protein 1	PTBP1	sp|P26599|PTBP1_HUMAN Polypyrimidine tract-binding protein 1 OS=Homo sapiens OX=9606 GN=PTBP1 PE=1 SV=1;sp|P26599-2|PTBP1_HUMAN Isoform 2 of Polypyrimidine tract-binding protein 1 OS=Homo sapiens OX=9606 GN=PTBP1;sp|P26599-3|PTBP1_HUMAN Isoform 3 of Polypy	PTBP1	21.8942	22.3325	20.2867	23.0748	24.0574	24.5553
391		0.484899	-1.96085	Color2 [DarkGray]	1	4	NA	21.0893	21.7999	23.6898	20.2079	17.5102	22.9784	P27105;P27105-2	P27105;P27105-2	6;3	6;3	6;3	Erythrocyte band 7 integral membrane protein	STOM	sp|P27105|STOM_HUMAN Stomatin OS=Homo sapiens OX=9606 GN=STOM PE=1 SV=3;sp|P27105-2|STOM_HUMAN Isoform 2 of Stomatin OS=Homo sapiens OX=9606 GN=STOM	STOM	21.0893	21.7999	23.6898	20.2079	NA	22.9784
392		0.766546	2.79789	Color2 [DarkGray]	1	4	NA	17.5782	17.182	18.2441	20.4124	17.6331	23.3525	P27348;P31947-2;P62258-2;Q04917;P31947;P63104-2	P27348	5;2;2;2;2;1	5;2;2;2;2;1	3;0;0;0;0;0	14-3-3 protein theta	YWHAQ	sp|P27348|1433T_HUMAN 14-3-3 protein theta OS=Homo sapiens OX=9606 GN=YWHAQ PE=1 SV=1	1433T	NA	NA	NA	20.4124	NA	23.3525
393	+	2.58556	4.51225	Color2 [DarkGray]	1	4	NA	22.9593	24.0513	24.8407	28.5069	27.7544	29.1268	P27635;Q96L21	P27635	10;4	10;4	10;4	60S ribosomal protein L10	RPL10	sp|P27635|RL10_HUMAN 60S ribosomal protein L10 OS=Homo sapiens OX=9606 GN=RPL10 PE=1 SV=4	RL10	22.9593	24.0513	24.8407	28.5069	27.7544	29.1268
394	+	2.22239	5.55331	Color2 [DarkGray]	1	4	NA	18.0967	17.419	19.039	25.2313	22.0267	23.9566	P27824-2;P27824;P27824-3	P27824-2;P27824;P27824-3	8;8;5	8;8;5	8;8;5	Calnexin	CANX	sp|P27824-2|CALX_HUMAN Isoform 2 of Calnexin OS=Homo sapiens OX=9606 GN=CANX;sp|P27824|CALX_HUMAN Calnexin OS=Homo sapiens OX=9606 GN=CANX PE=1 SV=2;sp|P27824-3|CALX_HUMAN Isoform 3 of Calnexin OS=Homo sapiens OX=9606 GN=CANX	CALX	NA	NA	NA	25.2313	22.0267	23.9566
398	+	3.45992	6.56756	Color2 [DarkGray]	1	4	NA	18.9776	17.6667	19.2299	25.1247	24.6769	25.7753	P28288;P28288-2;P28288-3	P28288;P28288-2	15;10;4	15;10;4	15;10;4	ATP-binding cassette sub-family D member 3	ABCD3	sp|P28288|ABCD3_HUMAN ATP-binding cassette sub-family D member 3 OS=Homo sapiens OX=9606 GN=ABCD3 PE=1 SV=1;sp|P28288-2|ABCD3_HUMAN Isoform 2 of ATP-binding cassette sub-family D member 3 OS=Homo sapiens OX=9606 GN=ABCD3	ABCD3	NA	NA	19.2299	25.1247	24.6769	25.7753
400		0.60515	2.21605	Color2 [DarkGray]	1	4	NA	18.8523	17.7719	17.881	22.1107	17.1783	21.8644	P28482-2;P28482	P28482-2;P28482	2;2	2;2	2;2	Mitogen-activated protein kinase 1	MAPK1	sp|P28482-2|MK01_HUMAN Isoform 2 of Mitogen-activated protein kinase 1 OS=Homo sapiens OX=9606 GN=MAPK1;sp|P28482|MK01_HUMAN Mitogen-activated protein kinase 1 OS=Homo sapiens OX=9606 GN=MAPK1 PE=1 SV=3	MK01	NA	NA	NA	22.1107	NA	21.8644
405	+	2.01708	7.09706	Color2 [DarkGray]	1	4	NA	18.6789	18.5256	23.0409	27.8856	26.6807	26.9702	P30050;P30050-2	P30050;P30050-2	5;3	5;3	5;3	60S ribosomal protein L12	RPL12	sp|P30050|RL12_HUMAN 60S ribosomal protein L12 OS=Homo sapiens OX=9606 GN=RPL12 PE=1 SV=1;sp|P30050-2|RL12_HUMAN Isoform 2 of 60S ribosomal protein L12 OS=Homo sapiens OX=9606 GN=RPL12	RL12	NA	NA	23.0409	27.8856	26.6807	26.9702
408		0.746206	2.72687	Color2 [DarkGray]	1	4	NA	19.782	17.7385	17.2525	23.0383	18.0928	21.8226	P30876	P30876	6	6	6	DNA-directed RNA polymerase II subunit RPB2	POLR2B	sp|P30876|RPB2_HUMAN DNA-directed RNA polymerase II subunit RPB2 OS=Homo sapiens OX=9606 GN=POLR2B PE=1 SV=1	RPB2	NA	NA	NA	23.0383	NA	21.8226
409		0.785206	-1.80817	Color2 [DarkGray]	1	4	NA	18.8767	21.8339	19.6158	17.3776	18.1467	19.3775	P31025;Q5VSP4	P31025	3;1	3;1	3;1	Lipocalin-1	LCN1	sp|P31025|LCN1_HUMAN Lipocalin-1 OS=Homo sapiens OX=9606 GN=LCN1 PE=1 SV=1	LCN1	NA	21.8339	19.6158	NA	NA	NA
413	+	1.37484	1.91774	Color2 [DarkGray]	1	4	NA	17.8429	17.7533	18.4237	20.452	18.6957	20.6255	P31431-2;P31431	P31431-2;P31431	2;2	2;2	2;2	Syndecan-4	SDC4	sp|P31431-2|SDC4_HUMAN Isoform 2 of Syndecan-4 OS=Homo sapiens OX=9606 GN=SDC4;sp|P31431|SDC4_HUMAN Syndecan-4 OS=Homo sapiens OX=9606 GN=SDC4 PE=1 SV=2	SDC4	NA	NA	NA	20.452	NA	20.6255
414	+	3.28649	7.18053	Color2 [DarkGray]	1	4	NA	15.7758	17.3594	18.157	24.4048	24.2358	24.1932	P31689;P31689-2	P31689;P31689-2	15;11	15;11	15;11	DnaJ homolog subfamily A member 1	DNAJA1	sp|P31689|DNJA1_HUMAN DnaJ homolog subfamily A member 1 OS=Homo sapiens OX=9606 GN=DNAJA1 PE=1 SV=2;sp|P31689-2|DNJA1_HUMAN Isoform 2 of DnaJ homolog subfamily A member 1 OS=Homo sapiens OX=9606 GN=DNAJA1	DNJA1	NA	NA	NA	24.4048	24.2358	24.1932
415	+	2.83972	6.53493	Color2 [DarkGray]	1	4	NA	18.0363	19.9333	20.7152	26.0155	25.6958	26.5783	P31943	P31943	10	10	5	Heterogeneous nuclear ribonucleoprotein H;Heterogeneous nuclear ribonucleoprotein H, N-terminally processed	HNRNPH1	sp|P31943|HNRH1_HUMAN Heterogeneous nuclear ribonucleoprotein H OS=Homo sapiens OX=9606 GN=HNRNPH1 PE=1 SV=4	HNRH1	NA	19.9333	20.7152	26.0155	25.6958	26.5783
416		0.132346	0.555507	Color2 [DarkGray]	1	4	NA	17.4989	22.41	19.0078	21.2456	19.6308	19.7069	P31944	P31944	10	10	10	Caspase-14;Caspase-14 subunit p17, mature form;Caspase-14 subunit p10, mature form;Caspase-14 subunit p20, intermediate form;Caspase-14 subunit p8, intermediate form	CASP14	sp|P31944|CASPE_HUMAN Caspase-14 OS=Homo sapiens OX=9606 GN=CASP14 PE=1 SV=2	CASPE	NA	22.41	19.0078	21.2456	NA	19.7069
417		0.26226	1.02024	Color2 [DarkGray]	1	4	NA	18.634	19.9303	17.4959	21.6701	17.0383	20.4125	P32119;P32119-2	P32119	4;1	3;1	3;1	Peroxiredoxin-2	PRDX2	sp|P32119|PRDX2_HUMAN Peroxiredoxin-2 OS=Homo sapiens OX=9606 GN=PRDX2 PE=1 SV=5	PRDX2	NA	19.9303	NA	21.6701	NA	20.4125
418	+	2.89842	4.16516	Color2 [DarkGray]	1	4	NA	22.2177	22.6709	23.8207	27.3052	26.688	27.2116	P32969	P32969	7	7	7	60S ribosomal protein L9	RPL9	sp|P32969|RL9_HUMAN 60S ribosomal protein L9 OS=Homo sapiens OX=9606 GN=RPL9 PE=1 SV=1	RL9	22.2177	22.6709	23.8207	27.3052	26.688	27.2116
421		0.792102	2.64789	Color2 [DarkGray]	1	4	NA	18.2044	19.4901	18.5085	22.4566	18.4305	23.2596	P34741	P34741	4	4	4	Syndecan-2	SDC2	sp|P34741|SDC2_HUMAN Syndecan-2 OS=Homo sapiens OX=9606 GN=SDC2 PE=1 SV=2	SDC2	NA	NA	NA	22.4566	NA	23.2596
423		0.0295824	-0.111271	Color2 [DarkGray]	1	4	NA	20.7565	21.4548	20.7599	21.9777	22.2628	18.3969	P35030-5;P35030-3;P35030-2;P35030-4;P35030	P35030-5;P35030-3;P35030-2;P35030-4;P35030	1;1;1;1;1	1;1;1;1;1	1;1;1;1;1	Trypsin-3	PRSS3	sp|P35030-5|TRY3_HUMAN Isoform 5 of Trypsin-3 OS=Homo sapiens OX=9606 GN=PRSS3;sp|P35030-3|TRY3_HUMAN Isoform 3 of Trypsin-3 OS=Homo sapiens OX=9606 GN=PRSS3;sp|P35030-2|TRY3_HUMAN Isoform 2 of Trypsin-3 OS=Homo sapiens OX=9606 GN=PRSS3;sp|P35030-4|TRY3_HU	TRY3	20.7565	21.4548	20.7599	21.9777	22.2628	NA
426	+	1.17672	3.30756	Color2 [DarkGray]	1	4	NA	19.0358	17.9015	20.8245	20.9057	22.3836	24.3952	P35232;P35232-2	P35232	15;7	15;7	15;7	Prohibitin	PHB	sp|P35232|PHB_HUMAN Prohibitin OS=Homo sapiens OX=9606 GN=PHB PE=1 SV=1	PHB	NA	NA	20.8245	20.9057	22.3836	24.3952
427		0.619474	2.16526	Color2 [DarkGray]	1	4	NA	17.9494	17.9298	18.4163	20.1749	17.6024	23.0141	P35249;P35249-2	P35249;P35249-2	3;2	3;2	3;2	Replication factor C subunit 4	RFC4	sp|P35249|RFC4_HUMAN Replication factor C subunit 4 OS=Homo sapiens OX=9606 GN=RFC4 PE=1 SV=2;sp|P35249-2|RFC4_HUMAN Isoform 2 of Replication factor C subunit 4 OS=Homo sapiens OX=9606 GN=RFC4	RFC4	NA	NA	NA	20.1749	NA	23.0141
428		1.02342	2.15935	Color2 [DarkGray]	1	4	NA	20.0603	20.094	19.7962	22.0787	20.4679	23.8819	P35250;P35250-2	P35250;P35250-2	7;5	7;5	7;5	Replication factor C subunit 2	RFC2	sp|P35250|RFC2_HUMAN Replication factor C subunit 2 OS=Homo sapiens OX=9606 GN=RFC2 PE=1 SV=3;sp|P35250-2|RFC2_HUMAN Isoform 2 of Replication factor C subunit 2 OS=Homo sapiens OX=9606 GN=RFC2	RFC2	NA	NA	NA	22.0787	20.4679	23.8819
429	+	1.44125	3.75348	Color2 [DarkGray]	1	4	NA	17.9915	20.198	17.3696	22.2752	20.7931	23.7512	P35251-2;P35251	P35251-2;P35251	9;9	9;9	9;9	Replication factor C subunit 1	RFC1	sp|P35251-2|RFC1_HUMAN Isoform 2 of Replication factor C subunit 1 OS=Homo sapiens OX=9606 GN=RFC1;sp|P35251|RFC1_HUMAN Replication factor C subunit 1 OS=Homo sapiens OX=9606 GN=RFC1 PE=1 SV=4	RFC1	NA	NA	NA	22.2752	20.7931	23.7512
430	+	2.49688	2.83611	Color2 [DarkGray]	1	4	NA	23.3358	24.5452	24.3667	26.8649	26.529	27.3622	P35268	P35268	6	6	5	60S ribosomal protein L22	RPL22	sp|P35268|RL22_HUMAN 60S ribosomal protein L22 OS=Homo sapiens OX=9606 GN=RPL22 PE=1 SV=2	RL22	23.3358	24.5452	24.3667	26.8649	26.529	27.3622
433		0.911858	2.96413	Color2 [DarkGray]	1	4	NA	19.3937	19.0383	20.3174	19.9677	22.6196	25.0545	P35579;P35579-2;P35580;P35580-5;P35580-2;P35580-3;P35580-4;P35749-4;P35749-3;P35749;P35749-2	P35579;P35579-2	24;15;3;3;3;3;3;2;2;2;2	24;15;3;3;3;3;3;2;2;2;2	24;15;3;3;3;3;3;2;2;2;2	Myosin-9	MYH9	sp|P35579|MYH9_HUMAN Myosin-9 OS=Homo sapiens OX=9606 GN=MYH9 PE=1 SV=4;sp|P35579-2|MYH9_HUMAN Isoform 2 of Myosin-9 OS=Homo sapiens OX=9606 GN=MYH9	MYH9	NA	NA	20.3174	19.9677	22.6196	25.0545
434		0.36054	-1.21219	Color2 [DarkGray]	1	4	NA	20.7793	19.9954	23.5026	21.0756	18.3862	21.1789	P35613-3;P35613-4;P35613-2;P35613	P35613-3;P35613-4;P35613-2;P35613	4;4;4;4	4;4;4;4	4;4;4;4	Basigin	BSG	sp|P35613-3|BASI_HUMAN Isoform 3 of Basigin OS=Homo sapiens OX=9606 GN=BSG;sp|P35613-4|BASI_HUMAN Isoform 4 of Basigin OS=Homo sapiens OX=9606 GN=BSG;sp|P35613-2|BASI_HUMAN Isoform 2 of Basigin OS=Homo sapiens OX=9606 GN=BSG;sp|P35613|BASI_HUMAN Basigin OS	BASI	20.7793	NA	23.5026	21.0756	NA	21.1789
435	+	1.55643	3.39536	Color2 [DarkGray]	1	4	NA	17.2672	20.0576	19.4877	23.0219	22.6931	21.2837	P35637-2;P35637	P35637-2;P35637	5;5	3;3	3;3	RNA-binding protein FUS	FUS	sp|P35637-2|FUS_HUMAN Isoform Short of RNA-binding protein FUS OS=Homo sapiens OX=9606 GN=FUS;sp|P35637|FUS_HUMAN RNA-binding protein FUS OS=Homo sapiens OX=9606 GN=FUS PE=1 SV=1	FUS	NA	NA	NA	23.0219	22.6931	21.2837
438	+	2.12232	4.68515	Color2 [DarkGray]	1	4	NA	19.2712	19.7937	16.8913	23.0316	23.0639	23.9161	P36542-2;P36542	P36542-2;P36542	6;6	6;6	6;6	ATP synthase subunit gamma, mitochondrial	ATP5C1	sp|P36542-2|ATPG_HUMAN Isoform Heart of ATP synthase subunit gamma, mitochondrial OS=Homo sapiens OX=9606 GN=ATP5F1C;sp|P36542|ATPG_HUMAN ATP synthase subunit gamma, mitochondrial OS=Homo sapiens OX=9606 GN=ATP5F1C PE=1 SV=1	ATPG	NA	19.7937	NA	23.0316	23.0639	23.9161
439	+	2.99614	5.39965	Color2 [DarkGray]	1	4	NA	23.731	24.7695	25.6346	30.3025	29.5162	30.5153	P36578	P36578	24	24	24	60S ribosomal protein L4	RPL4	sp|P36578|RL4_HUMAN 60S ribosomal protein L4 OS=Homo sapiens OX=9606 GN=RPL4 PE=1 SV=5	RL4	23.731	24.7695	25.6346	30.3025	29.5162	30.5153
440	+	2.50667	4.90989	Color2 [DarkGray]	1	4	NA	17.402	17.1021	18.6498	22.1003	21.943	23.8401	P36873;P36873-2;P62140	P36873;P36873-2;P62140	4;4;3	4;4;3	1;1;0	Serine/threonine-protein phosphatase PP1-gamma catalytic subunit;Serine/threonine-protein phosphatase PP1-beta catalytic subunit	PPP1CC;PPP1CB	sp|P36873|PP1G_HUMAN Serine/threonine-protein phosphatase PP1-gamma catalytic subunit OS=Homo sapiens OX=9606 GN=PPP1CC PE=1 SV=1;sp|P36873-2|PP1G_HUMAN Isoform 2 of Serine/threonine-protein phosphatase PP1-gamma catalytic subunit OS=Homo sapiens OX=9606 G	PP1G	NA	NA	NA	22.1003	21.943	23.8401
442	+	3.66121	6.41223	Color2 [DarkGray]	1	4	NA	18.5522	17.5271	18.5584	24.4371	24.102	25.3352	P37108	P37108	8	8	8	Signal recognition particle 14 kDa protein	SRP14	sp|P37108|SRP14_HUMAN Signal recognition particle 14 kDa protein OS=Homo sapiens OX=9606 GN=SRP14 PE=1 SV=2	SRP14	NA	NA	NA	24.4371	24.102	25.3352
443	+	2.85125	8.41346	Color2 [DarkGray]	1	4	NA	17.0795	18.8879	20.3134	27.7981	26.1481	27.5749	P38159;P38159-2;Q96E39;P38159-3;O75526;Q8IZ40;Q8N7X1	P38159;P38159-2;Q96E39	16;15;11;4;2;1;1	16;15;11;4;2;1;1	16;15;11;4;2;1;1	RNA-binding motif protein, X chromosome;RNA-binding motif protein, X chromosome, N-terminally processed;RNA binding motif protein, X-linked-like-1	RBMX;RBMXL1	sp|P38159|RBMX_HUMAN RNA-binding motif protein, X chromosome OS=Homo sapiens OX=9606 GN=RBMX PE=1 SV=3;sp|P38159-2|RBMX_HUMAN Isoform 2 of RNA-binding motif protein, X chromosome OS=Homo sapiens OX=9606 GN=RBMX;sp|Q96E39|RMXL1_HUMAN RNA binding motif prote	RBMX, RMXL1	NA	NA	20.3134	27.7981	26.1481	27.5749
445	+	2.09338	6.79299	Color2 [DarkGray]	1	4	NA	18.4096	19.4517	22.9563	27.3019	27.1904	26.7042	P38646	P38646	27	27	27	Stress-70 protein, mitochondrial	HSPA9	sp|P38646|GRP75_HUMAN Stress-70 protein, mitochondrial OS=Homo sapiens OX=9606 GN=HSPA9 PE=1 SV=2	GRP75	NA	19.4517	22.9563	27.3019	27.1904	26.7042
446	+	3.34505	7.03206	Color2 [DarkGray]	1	4	NA	18.8436	18.0751	19.5801	26.3696	24.8589	26.3665	P38919	P38919	19	19	18	Eukaryotic initiation factor 4A-III;Eukaryotic initiation factor 4A-III, N-terminally processed	EIF4A3	sp|P38919|IF4A3_HUMAN Eukaryotic initiation factor 4A-III OS=Homo sapiens OX=9606 GN=EIF4A3 PE=1 SV=4	IF4A3	NA	NA	NA	26.3696	24.8589	26.3665
447	+	2.06085	6.17262	Color2 [DarkGray]	1	4	NA	21.0341	17.5123	20.9946	25.4751	25.4766	27.1071	P39019	P39019	14	14	14	40S ribosomal protein S19	RPS19	sp|P39019|RS19_HUMAN 40S ribosomal protein S19 OS=Homo sapiens OX=9606 GN=RPS19 PE=1 SV=2	RS19	21.0341	NA	20.9946	25.4751	25.4766	27.1071
448	+	3.35495	5.90768	Color2 [DarkGray]	1	4	NA	23.552	24.6332	25.363	30.6252	30.07	30.5759	P39023;Q92901	P39023	21;2	21;2	21;2	60S ribosomal protein L3	RPL3	sp|P39023|RL3_HUMAN 60S ribosomal protein L3 OS=Homo sapiens OX=9606 GN=RPL3 PE=1 SV=2	RL3	23.552	24.6332	25.363	30.6252	30.07	30.5759
449		0.548911	1.62351	Color2 [DarkGray]	1	4	NA	18.7378	18.5132	18.3667	18.0124	19.9594	22.5164	P39656-2;P39656-3;P39656	P39656-2;P39656-3;P39656	6;6;6	6;6;6	6;6;6	Dolichyl-diphosphooligosaccharide--protein glycosyltransferase 48 kDa subunit	DDOST	sp|P39656-2|OST48_HUMAN Isoform 2 of Dolichyl-diphosphooligosaccharide--protein glycosyltransferase 48 kDa subunit OS=Homo sapiens OX=9606 GN=DDOST;sp|P39656-3|OST48_HUMAN Isoform 3 of Dolichyl-diphosphooligosaccharide--protein glycosyltransferase 48 kDa s	OST48	NA	NA	NA	NA	19.9594	22.5164
450	+	3.45159	4.48007	Color2 [DarkGray]	1	4	NA	18.1919	18.1455	17.767	22.1511	22.1304	23.2631	P39748;P39748-2	P39748;P39748-2	7;5	7;5	7;5	Flap endonuclease 1	FEN1	sp|P39748|FEN1_HUMAN Flap endonuclease 1 OS=Homo sapiens OX=9606 GN=FEN1 PE=1 SV=1;sp|P39748-2|FEN1_HUMAN Isoform FENMIT of Flap endonuclease 1 OS=Homo sapiens OX=9606 GN=FEN1	FEN1	NA	NA	NA	22.1511	22.1304	23.2631
452	+	2.03018	6.5012	Color2 [DarkGray]	1	4	NA	19.0296	22.6297	23.0735	28.4302	27.0451	28.7611	P40429;Q6NVV1	P40429	9;4	9;4	9;4	60S ribosomal protein L13a	RPL13A	sp|P40429|RL13A_HUMAN 60S ribosomal protein L13a OS=Homo sapiens OX=9606 GN=RPL13A PE=1 SV=2	RL13A	NA	22.6297	23.0735	28.4302	27.0451	28.7611
454		0.813164	2.69638	Color2 [DarkGray]	1	4	NA	17.8201	17.0931	18.8328	20.5965	18.109	23.1298	P40937-2;P40937	P40937-2;P40937	6;6	6;6	6;6	Replication factor C subunit 5	RFC5	sp|P40937-2|RFC5_HUMAN Isoform 2 of Replication factor C subunit 5 OS=Homo sapiens OX=9606 GN=RFC5;sp|P40937|RFC5_HUMAN Replication factor C subunit 5 OS=Homo sapiens OX=9606 GN=RFC5 PE=1 SV=1	RFC5	NA	NA	NA	20.5965	NA	23.1298
455		0.560309	1.68465	Color2 [DarkGray]	1	4	NA	18.6067	19.0775	19.8619	21.0665	18.5518	22.9818	P40938-2;P40938	P40938-2;P40938	4;4	4;4	4;4	Replication factor C subunit 3	RFC3	sp|P40938-2|RFC3_HUMAN Isoform 2 of Replication factor C subunit 3 OS=Homo sapiens OX=9606 GN=RFC3;sp|P40938|RFC3_HUMAN Replication factor C subunit 3 OS=Homo sapiens OX=9606 GN=RFC3 PE=1 SV=2	RFC3	NA	NA	NA	21.0665	NA	22.9818
457	+	1.88989	4.02893	Color2 [DarkGray]	1	4	NA	17.6605	16.7417	18.3903	20.3138	21.4531	23.1124	Q2VIR3-2;Q2VIR3;P41091	Q2VIR3-2;Q2VIR3;P41091	5;5;5	5;5;5	5;5;5	Putative eukaryotic translation initiation factor 2 subunit 3-like protein;Eukaryotic translation initiation factor 2 subunit 3	EIF2S3L;EIF2S3	sp|Q2VIR3-2|IF2GL_HUMAN Isoform 2 of Eukaryotic translation initiation factor 2 subunit 3B OS=Homo sapiens OX=9606 GN=EIF2S3B;sp|Q2VIR3|IF2GL_HUMAN Eukaryotic translation initiation factor 2 subunit 3B OS=Homo sapiens OX=9606 GN=EIF2S3B PE=2 SV=2;sp|P41091	IF2GL	NA	NA	NA	20.3138	21.4531	23.1124
459	+	3.60014	7.24202	Color2 [DarkGray]	1	4	NA	17.8637	18.0068	19.4746	25.1186	25.9831	25.9695	P41252	P41252	24	24	24	Isoleucine--tRNA ligase, cytoplasmic	IARS	sp|P41252|SYIC_HUMAN Isoleucine--tRNA ligase, cytoplasmic OS=Homo sapiens OX=9606 GN=IARS1 PE=1 SV=2	SYIC	NA	NA	NA	25.1186	25.9831	25.9695
462	+	3.76286	6.30406	Color2 [DarkGray]	1	4	NA	17.5687	18.4276	17.8974	23.6969	25.0216	24.0874	P42166;P42167-3	P42166;P42167-3	18;11	7;0	7;0	Lamina-associated polypeptide 2, isoform alpha;Thymopoietin;Thymopentin;Lamina-associated polypeptide 2, isoforms beta/gamma;Thymopoietin;Thymopentin	TMPO	sp|P42166|LAP2A_HUMAN Lamina-associated polypeptide 2, isoform alpha OS=Homo sapiens OX=9606 GN=TMPO PE=1 SV=2;sp|P42167-3|LAP2B_HUMAN Isoform Zeta of Lamina-associated polypeptide 2, isoforms beta/gamma OS=Homo sapiens OX=9606 GN=TMPO	LAP2A, LAP2B	NA	NA	NA	23.6969	25.0216	24.0874
463	+	4.83998	9.90459	Color2 [DarkGray]	1	4	NA	19.4208	18.7495	18.3798	28.9781	29.0214	28.2644	P42167;P42167-2	P42167;P42167-2	22;16	22;16	11;5	Lamina-associated polypeptide 2, isoforms beta/gamma;Thymopoietin;Thymopentin	TMPO	sp|P42167|LAP2B_HUMAN Lamina-associated polypeptide 2, isoforms beta/gamma OS=Homo sapiens OX=9606 GN=TMPO PE=1 SV=2;sp|P42167-2|LAP2B_HUMAN Isoform Gamma of Lamina-associated polypeptide 2, isoforms beta/gamma OS=Homo sapiens OX=9606 GN=TMPO	LAP2B	NA	NA	NA	28.9781	29.0214	28.2644
464		0.945586	2.88841	Color2 [DarkGray]	1	4	NA	18.3097	19.0973	18.3317	20.5093	19.659	24.2357	P42285	P42285	12	12	12	Superkiller viralicidic activity 2-like 2	SKIV2L2	sp|P42285|MTREX_HUMAN Exosome RNA helicase MTR4 OS=Homo sapiens OX=9606 GN=MTREX PE=1 SV=3	MTREX	NA	NA	NA	20.5093	19.659	24.2357
465		0.172235	1.25899	Color2 [DarkGray]	1	4	NA	21.4615	22.4406	22.8502	26.412	18.0427	26.0746	P42677	P42677	6	6	3	40S ribosomal protein S27	RPS27	sp|P42677|RS27_HUMAN 40S ribosomal protein S27 OS=Homo sapiens OX=9606 GN=RPS27 PE=1 SV=3	RS27	21.4615	22.4406	22.8502	26.412	NA	26.0746
467		0.272628	-0.704331	Color2 [DarkGray]	1	4	NA	31.257	30.2978	29.6153	30.6546	30.5554	27.8471	P42704	P42704	1	1	1	Leucine-rich PPR motif-containing protein, mitochondrial	LRPPRC	sp|P42704|LPPRC_HUMAN Leucine-rich PPR motif-containing protein, mitochondrial OS=Homo sapiens OX=9606 GN=LRPPRC PE=1 SV=3	LPPRC	31.257	30.2978	29.6153	30.6546	30.5554	27.8471
468		1.00799	1.26616	Color2 [DarkGray]	1	4	NA	26.5846	28.1908	28.4675	29.1173	28.9382	28.9859	P42766	P42766	7	7	7	60S ribosomal protein L35	RPL35	sp|P42766|RL35_HUMAN 60S ribosomal protein L35 OS=Homo sapiens OX=9606 GN=RPL35 PE=1 SV=2	RL35	26.5846	28.1908	28.4675	29.1173	28.9382	28.9859
470	+	2.10946	6.17149	Color2 [DarkGray]	1	4	NA	17.2438	18.4873	19.8398	24.724	22.9543	26.4072	P43243;P43243-2	P43243	19;7	19;7	19;7	Matrin-3	MATR3	sp|P43243|MATR3_HUMAN Matrin-3 OS=Homo sapiens OX=9606 GN=MATR3 PE=1 SV=2	MATR3	NA	NA	NA	24.724	22.9543	26.4072
473	+	1.17106	3.93037	Color2 [DarkGray]	1	4	NA	18.2879	22.287	23.4912	25.0437	25.4945	25.319	P45880-2;P45880;P45880-1	P45880-2;P45880;P45880-1	9;9;9	9;9;9	9;9;9	Voltage-dependent anion-selective channel protein 2	VDAC2	sp|P45880-2|VDAC2_HUMAN Isoform 2 of Voltage-dependent anion-selective channel protein 2 OS=Homo sapiens OX=9606 GN=VDAC2;sp|P45880|VDAC2_HUMAN Voltage-dependent anion-selective channel protein 2 OS=Homo sapiens OX=9606 GN=VDAC2 PE=1 SV=2;sp|P45880-1|VDAC2	VDAC2	NA	22.287	23.4912	25.0437	25.4945	25.319
474		0.653806	3.21261	Color2 [DarkGray]	1	4	NA	16.2302	18.9686	18.4161	21.4569	17.345	24.4509	P45973	P45973	4	4	4	Chromobox protein homolog 5	CBX5	sp|P45973|CBX5_HUMAN Chromobox protein homolog 5 OS=Homo sapiens OX=9606 GN=CBX5 PE=1 SV=1	CBX5	NA	NA	NA	21.4569	NA	24.4509
475		0.433295	1.85608	Color2 [DarkGray]	1	4	NA	18.3053	19.4103	18.9651	17.3087	21.5218	23.4186	P46013-2;P46013	P46013-2;P46013	11;11	11;11	11;11	Antigen KI-67	MKI67	sp|P46013-2|KI67_HUMAN Isoform Short of Proliferation marker protein Ki-67 OS=Homo sapiens OX=9606 GN=MKI67;sp|P46013|KI67_HUMAN Proliferation marker protein Ki-67 OS=Homo sapiens OX=9606 GN=MKI67 PE=1 SV=2	KI67	NA	NA	NA	NA	21.5218	23.4186
476	+	3.45193	7.0335	Color2 [DarkGray]	1	4	NA	18.5596	17.5809	18.7248	24.3678	25.4771	26.1208	P46087;P46087-4;P46087-2;P46087-3	P46087;P46087-4;P46087-2;P46087-3	16;16;15;11	16;16;15;11	16;16;15;11	Probable 28S rRNA (cytosine(4447)-C(5))-methyltransferase	NOP2	sp|P46087|NOP2_HUMAN Probable 28S rRNA (cytosine(4447)-C(5))-methyltransferase OS=Homo sapiens OX=9606 GN=NOP2 PE=1 SV=2;sp|P46087-4|NOP2_HUMAN Isoform 4 of Probable 28S rRNA (cytosine(4447)-C(5))-methyltransferase OS=Homo sapiens OX=9606 GN=NOP2;sp|P46087	NOP2	NA	NA	NA	24.3678	25.4771	26.1208
477		0.689706	2.55961	Color2 [DarkGray]	1	4	NA	17.9977	18.1119	19.4544	22.9515	17.8476	22.4437	P46100-2;P46100-5;P46100-3;P46100-4;P46100;P46100-6	P46100-2;P46100-5;P46100-3;P46100-4;P46100;P46100-6	7;7;7;7;7;4	7;7;7;7;7;4	7;7;7;7;7;4	Transcriptional regulator ATRX	ATRX	sp|P46100-2|ATRX_HUMAN Isoform 1 of Transcriptional regulator ATRX OS=Homo sapiens OX=9606 GN=ATRX;sp|P46100-5|ATRX_HUMAN Isoform 5 of Transcriptional regulator ATRX OS=Homo sapiens OX=9606 GN=ATRX;sp|P46100-3|ATRX_HUMAN Isoform 2 of Transcriptional regula	ATRX	NA	NA	NA	22.9515	NA	22.4437
478	+	1.65342	2.64932	Color2 [DarkGray]	1	4	NA	25.5656	27.015	24.498	28.3059	28.3019	28.4187	P46776	P46776	5	5	5	60S ribosomal protein L27a	RPL27A	sp|P46776|RL27A_HUMAN 60S ribosomal protein L27a OS=Homo sapiens OX=9606 GN=RPL27A PE=1 SV=2	RL27A	25.5656	27.015	24.498	28.3059	28.3019	28.4187
479	+	2.63997	4.19128	Color2 [DarkGray]	1	4	NA	23.6304	25.3986	25.1956	29.2393	28.4723	29.0869	P46777	P46777	15	15	15	60S ribosomal protein L5	RPL5	sp|P46777|RL5_HUMAN 60S ribosomal protein L5 OS=Homo sapiens OX=9606 GN=RPL5 PE=1 SV=3	RL5	23.6304	25.3986	25.1956	29.2393	28.4723	29.0869
480		1.17135	1.83233	Color2 [DarkGray]	1	4	NA	26.5006	28.9974	28.1417	29.7083	29.8286	29.5998	P46778	P46778	6	6	6	60S ribosomal protein L21	RPL21	sp|P46778|RL21_HUMAN 60S ribosomal protein L21 OS=Homo sapiens OX=9606 GN=RPL21 PE=1 SV=2	RL21	26.5006	28.9974	28.1417	29.7083	29.8286	29.5998
481	+	1.26238	6.3904	Color2 [DarkGray]	1	4	NA	17.8023	24.9217	24.8134	29.4042	28.3377	28.9667	P46779;P46779-2;P46779-3;P46779-4;P46779-5	P46779;P46779-2;P46779-3;P46779-4;P46779-5	7;7;7;6;6	7;7;7;6;6	7;7;7;6;6	60S ribosomal protein L28	RPL28	sp|P46779|RL28_HUMAN 60S ribosomal protein L28 OS=Homo sapiens OX=9606 GN=RPL28 PE=1 SV=3;sp|P46779-2|RL28_HUMAN Isoform 2 of 60S ribosomal protein L28 OS=Homo sapiens OX=9606 GN=RPL28;sp|P46779-3|RL28_HUMAN Isoform 3 of 60S ribosomal protein L28 OS=Homo s	RL28	NA	24.9217	24.8134	29.4042	28.3377	28.9667
482	+	2.63763	5.48721	Color2 [DarkGray]	1	4	NA	22.9563	24.9499	25.4755	30.049	29.5522	30.242	P46781	P46781	17	17	17	40S ribosomal protein S9	RPS9	sp|P46781|RS9_HUMAN 40S ribosomal protein S9 OS=Homo sapiens OX=9606 GN=RPS9 PE=1 SV=3	RS9	22.9563	24.9499	25.4755	30.049	29.5522	30.242
483	+	2.11413	3.83341	Color2 [DarkGray]	1	4	NA	21.4597	23.947	23.2406	26.5861	26.4143	27.1472	P46782	P46782	9	9	9	40S ribosomal protein S5;40S ribosomal protein S5, N-terminally processed	RPS5	sp|P46782|RS5_HUMAN 40S ribosomal protein S5 OS=Homo sapiens OX=9606 GN=RPS5 PE=1 SV=4	RS5	21.4597	23.947	23.2406	26.5861	26.4143	27.1472
484	+	2.52096	4.03336	Color2 [DarkGray]	1	4	NA	20.7143	21.4443	22.0413	24.6247	25.3384	26.3369	P46783;Q9NQ39	P46783	7;3	7;3	7;3	40S ribosomal protein S10	RPS10	sp|P46783|RS10_HUMAN 40S ribosomal protein S10 OS=Homo sapiens OX=9606 GN=RPS10 PE=1 SV=1	RS10	20.7143	21.4443	22.0413	24.6247	25.3384	26.3369
485	+	2.14067	8.97029	Color2 [DarkGray]	1	4	NA	16.2487	17.6446	22.0297	27.8161	26.9289	28.089	P46940;Q13576-3;Q13576-2;Q13576;Q86VI3	P46940	47;1;1;1;1	47;1;1;1;1	47;1;1;1;1	Ras GTPase-activating-like protein IQGAP1	IQGAP1	sp|P46940|IQGA1_HUMAN Ras GTPase-activating-like protein IQGAP1 OS=Homo sapiens OX=9606 GN=IQGAP1 PE=1 SV=1	IQGA1	NA	NA	22.0297	27.8161	26.9289	28.089
489	+	1.19822	4.04363	Color2 [DarkGray]	1	4	NA	16.8305	18.4028	17.1387	22.603	18.5121	23.3877	P47897-2;P47897	P47897-2;P47897	8;8	8;8	8;8	Glutamine--tRNA ligase	QARS	sp|P47897-2|SYQ_HUMAN Isoform 2 of Glutamine--tRNA ligase OS=Homo sapiens OX=9606 GN=QARS1;sp|P47897|SYQ_HUMAN Glutamine--tRNA ligase OS=Homo sapiens OX=9606 GN=QARS1 PE=1 SV=1	SYQ	NA	NA	NA	22.603	NA	23.3877
490	+	1.83442	4.8106	Color2 [DarkGray]	1	4	NA	20.6343	23.4083	24.4608	27.5618	27.2601	28.1134	P47914	P47914	4	4	4	60S ribosomal protein L29	RPL29	sp|P47914|RL29_HUMAN 60S ribosomal protein L29 OS=Homo sapiens OX=9606 GN=RPL29 PE=1 SV=2	RL29	20.6343	23.4083	24.4608	27.5618	27.2601	28.1134
495	+	1.49747	3.2045	Color2 [DarkGray]	1	4	NA	16.6085	17.7704	17.423	19.591	19.4961	22.3282	P48634-2;P48634-3;P48634;P48634-4	P48634-2;P48634-3;P48634;P48634-4	4;4;4;3	3;3;3;2	3;3;3;2	Protein PRRC2A	PRRC2A	sp|P48634-2|PRC2A_HUMAN Isoform 2 of Protein PRRC2A OS=Homo sapiens OX=9606 GN=PRRC2A;sp|P48634-3|PRC2A_HUMAN Isoform 3 of Protein PRRC2A OS=Homo sapiens OX=9606 GN=PRRC2A;sp|P48634|PRC2A_HUMAN Protein PRRC2A OS=Homo sapiens OX=9606 GN=PRRC2A PE=1 SV=3;sp|	PRC2A	NA	NA	NA	NA	19.4961	22.3282
497	+	2.40815	4.21406	Color2 [DarkGray]	1	4	NA	19.1511	17.3409	18.0451	22.8423	21.4607	22.8763	P48651-3;P48651-2;P48651	P48651-3;P48651-2;P48651	2;2;2	2;2;2	2;2;2	Phosphatidylserine synthase 1	PTDSS1	sp|P48651-3|PTSS1_HUMAN Isoform 3 of Phosphatidylserine synthase 1 OS=Homo sapiens OX=9606 GN=PTDSS1;sp|P48651-2|PTSS1_HUMAN Isoform 2 of Phosphatidylserine synthase 1 OS=Homo sapiens OX=9606 GN=PTDSS1;sp|P48651|PTSS1_HUMAN Phosphatidylserine synthase 1 OS	PTSS1	NA	NA	NA	22.8423	21.4607	22.8763
502	+	2.23347	6.60587	Color2 [DarkGray]	1	4	NA	19.1692	21.4891	23.297	28.1744	27.3237	28.2748	P49207	P49207	6	6	6	60S ribosomal protein L34	RPL34	sp|P49207|RL34_HUMAN 60S ribosomal protein L34 OS=Homo sapiens OX=9606 GN=RPL34 PE=1 SV=3	RL34	NA	21.4891	23.297	28.1744	27.3237	28.2748
503		0.845119	1.36184	Color2 [DarkGray]	1	4	NA	17.0777	19.5556	18.5337	19.4562	19.6461	20.1502	P49368-2;P49368	P49368-2;P49368	6;6	6;6	6;6	T-complex protein 1 subunit gamma	CCT3	sp|P49368-2|TCPG_HUMAN Isoform 2 of T-complex protein 1 subunit gamma OS=Homo sapiens OX=9606 GN=CCT3;sp|P49368|TCPG_HUMAN T-complex protein 1 subunit gamma OS=Homo sapiens OX=9606 GN=CCT3 PE=1 SV=4	TCPG	NA	NA	NA	19.4562	NA	20.1502
504		0.995027	3.92909	Color2 [DarkGray]	1	4	NA	17.8606	16.17	17.6826	22.7886	17.6259	23.0859	P49411	P49411	16	16	16	Elongation factor Tu, mitochondrial	TUFM	sp|P49411|EFTU_HUMAN Elongation factor Tu, mitochondrial OS=Homo sapiens OX=9606 GN=TUFM PE=1 SV=2	EFTU	NA	NA	NA	22.7886	NA	23.0859
505		1.06534	3.07408	Color2 [DarkGray]	1	4	NA	17.6129	17.9958	19.3449	19.4397	21.0149	23.7213	P49458;P49458-2	P49458;P49458-2	3;2	3;2	3;2	Signal recognition particle 9 kDa protein	SRP9	sp|P49458|SRP09_HUMAN Signal recognition particle 9 kDa protein OS=Homo sapiens OX=9606 GN=SRP9 PE=1 SV=2;sp|P49458-2|SRP09_HUMAN Isoform 2 of Signal recognition particle 9 kDa protein OS=Homo sapiens OX=9606 GN=SRP9	SRP09	NA	NA	NA	NA	21.0149	23.7213
506	+	2.71786	3.97392	Color2 [DarkGray]	1	4	NA	17.8759	19.5586	19.3496	23.0792	22.6261	23.0005	P49711;P49711-2;Q8NI51-11;Q8NI51-6;Q8NI51-5;Q8NI51-10;Q8NI51-2;Q8NI51-8;Q8NI51;Q8NI51-3;Q8NI51-7	P49711;P49711-2	5;3;1;1;1;1;1;1;1;1;1	5;3;1;1;1;1;1;1;1;1;1	5;3;1;1;1;1;1;1;1;1;1	Transcriptional repressor CTCF	CTCF	sp|P49711|CTCF_HUMAN Transcriptional repressor CTCF OS=Homo sapiens OX=9606 GN=CTCF PE=1 SV=1;sp|P49711-2|CTCF_HUMAN Isoform 2 of Transcriptional repressor CTCF OS=Homo sapiens OX=9606 GN=CTCF	CTCF	NA	NA	NA	23.0792	22.6261	23.0005
508	+	1.45815	2.0489	Color2 [DarkGray]	1	4	NA	18.0258	17.2955	19.4773	20.5133	20.3338	20.0982	P49755	P49755	2	2	2	Transmembrane emp24 domain-containing protein 10	TMED10	sp|P49755|TMEDA_HUMAN Transmembrane emp24 domain-containing protein 10 OS=Homo sapiens OX=9606 GN=TMED10 PE=1 SV=2	TMEDA	NA	NA	NA	20.5133	20.3338	20.0982
511	+	2.69769	3.18272	Color2 [DarkGray]	1	4	NA	17.4046	17.8904	17.7015	20.8236	21.5893	20.1318	P49916-4;P49916-3;P49916-2;P49916	P49916-4;P49916-3;P49916-2;P49916	4;4;4;4	4;4;4;4	4;4;4;4	DNA ligase 3	LIG3	sp|P49916-4|DNLI3_HUMAN Isoform 4 of DNA ligase 3 OS=Homo sapiens OX=9606 GN=LIG3;sp|P49916-3|DNLI3_HUMAN Isoform 3 of DNA ligase 3 OS=Homo sapiens OX=9606 GN=LIG3;sp|P49916-2|DNLI3_HUMAN Isoform 2 of DNA ligase 3 OS=Homo sapiens OX=9606 GN=LIG3;sp|P49916|	DNLI3	NA	NA	NA	20.8236	21.5893	20.1318
512	+	4.24941	7.25186	Color2 [DarkGray]	1	4	NA	18.7516	17.948	18.6852	25.9956	26.0517	25.0932	P50402	P50402	9	9	9	Emerin	EMD	sp|P50402|EMD_HUMAN Emerin OS=Homo sapiens OX=9606 GN=EMD PE=1 SV=1	EMD	NA	NA	NA	25.9956	26.0517	25.0932
513	+	2.1961	3.63718	Color2 [DarkGray]	1	4	NA	17.3512	18.2463	18.3469	21.6315	20.5407	22.6838	P50416-2;P50416	P50416-2;P50416	7;7	7;7	7;7	Carnitine O-palmitoyltransferase 1, liver isoform	CPT1A	sp|P50416-2|CPT1A_HUMAN Isoform 2 of Carnitine O-palmitoyltransferase 1, liver isoform OS=Homo sapiens OX=9606 GN=CPT1A;sp|P50416|CPT1A_HUMAN Carnitine O-palmitoyltransferase 1, liver isoform OS=Homo sapiens OX=9606 GN=CPT1A PE=1 SV=2	CPT1A	NA	NA	NA	21.6315	20.5407	22.6838
515	+	2.83042	5.48839	Color2 [DarkGray]	1	4	NA	22.2324	23.851	24.5332	29.2591	28.6678	29.1549	P50914	P50914	11	11	11	60S ribosomal protein L14	RPL14	sp|P50914|RL14_HUMAN 60S ribosomal protein L14 OS=Homo sapiens OX=9606 GN=RPL14 PE=1 SV=4	RL14	22.2324	23.851	24.5332	29.2591	28.6678	29.1549
517	+	2.92286	2.50775	Color2 [DarkGray]	1	4	NA	17.1902	18.1506	17.8075	20.3303	20.3548	19.9865	P50991;P50991-2	P50991;P50991-2	7;6	7;6	7;6	T-complex protein 1 subunit delta	CCT4	sp|P50991|TCPD_HUMAN T-complex protein 1 subunit delta OS=Homo sapiens OX=9606 GN=CCT4 PE=1 SV=4;sp|P50991-2|TCPD_HUMAN Isoform 2 of T-complex protein 1 subunit delta OS=Homo sapiens OX=9606 GN=CCT4	TCPD	NA	NA	NA	20.3303	20.3548	19.9865
518	+	3.72781	7.58509	Color2 [DarkGray]	1	4	NA	17.5626	18.3835	17.4675	25.3166	24.5749	26.2773	P51114;P51114-2;P51114-3	P51114;P51114-2;P51114-3	16;14;13	16;14;13	14;12;11	Fragile X mental retardation syndrome-related protein 1	FXR1	sp|P51114|FXR1_HUMAN Fragile X mental retardation syndrome-related protein 1 OS=Homo sapiens OX=9606 GN=FXR1 PE=1 SV=3;sp|P51114-2|FXR1_HUMAN Isoform 2 of Fragile X mental retardation syndrome-related protein 1 OS=Homo sapiens OX=9606 GN=FXR1;sp|P51114-3|F	FXR1	NA	NA	NA	25.3166	24.5749	26.2773
519	+	2.81471	5.04752	Color2 [DarkGray]	1	4	NA	18.0344	17.8143	18.4879	22.5619	22.5079	24.4093	P51116	P51116	10	7	7	Fragile X mental retardation syndrome-related protein 2	FXR2	sp|P51116|FXR2_HUMAN Fragile X mental retardation syndrome-related protein 2 OS=Homo sapiens OX=9606 GN=FXR2 PE=1 SV=2	FXR2	NA	NA	NA	22.5619	22.5079	24.4093
520		1.11057	3.50512	Color2 [DarkGray]	1	4	NA	17.8753	16.6697	17.3953	21.1381	18.1761	23.1413	P51398-2;P51398-3;P51398	P51398-2;P51398-3;P51398	5;5;5	5;5;5	5;5;5	28S ribosomal protein S29, mitochondrial	DAP3	sp|P51398-2|RT29_HUMAN Isoform 2 of 28S ribosomal protein S29, mitochondrial OS=Homo sapiens OX=9606 GN=DAP3;sp|P51398-3|RT29_HUMAN Isoform 3 of 28S ribosomal protein S29, mitochondrial OS=Homo sapiens OX=9606 GN=DAP3;sp|P51398|RT29_HUMAN 28S ribosomal pro	RT29	NA	NA	NA	21.1381	NA	23.1414
521		0.7094	3.18956	Color2 [DarkGray]	1	4	NA	18.1662	16.8285	17.1781	21.3744	16.7643	23.6028	P51532-5;P51532-2;P51532-3;P51532-4;P51532;P51531-2;P51531	P51532-5;P51532-2;P51532-3;P51532-4;P51532;P51531-2;P51531	10;10;10;10;10;5;5	10;10;10;10;10;5;5	10;10;10;10;10;5;5	Transcription activator BRG1;Probable global transcription activator SNF2L2	SMARCA4;SMARCA2	sp|P51532-5|SMCA4_HUMAN Isoform 5 of Transcription activator BRG1 OS=Homo sapiens OX=9606 GN=SMARCA4;sp|P51532-2|SMCA4_HUMAN Isoform 2 of Transcription activator BRG1 OS=Homo sapiens OX=9606 GN=SMARCA4;sp|P51532-3|SMCA4_HUMAN Isoform 3 of Transcription act	SMCA4	NA	NA	NA	21.3744	NA	23.6028
523		0.351217	1.19879	Color2 [DarkGray]	1	4	NA	17.9779	20.6261	19.3076	21.6402	18.1154	21.7524	P51636-2;P51636	P51636-2;P51636	1;1	1;1	1;1	Caveolin-2	CAV2	sp|P51636-2|CAV2_HUMAN Isoform Beta of Caveolin-2 OS=Homo sapiens OX=9606 GN=CAV2;sp|P51636|CAV2_HUMAN Caveolin-2 OS=Homo sapiens OX=9606 GN=CAV2 PE=1 SV=2	CAV2	NA	20.6261	NA	21.6402	NA	21.7524
526	+	2.21969	6.97482	Color2 [DarkGray]	1	4	NA	17.3766	17.4873	21.016	25.4271	24.7609	26.6164	P51991;P51991-2	P51991;P51991-2	10;9	10;9	10;9	Heterogeneous nuclear ribonucleoprotein A3	HNRNPA3	sp|P51991|ROA3_HUMAN Heterogeneous nuclear ribonucleoprotein A3 OS=Homo sapiens OX=9606 GN=HNRNPA3 PE=1 SV=2;sp|P51991-2|ROA3_HUMAN Isoform 2 of Heterogeneous nuclear ribonucleoprotein A3 OS=Homo sapiens OX=9606 GN=HNRNPA3	ROA3	NA	NA	21.016	25.4271	24.7609	26.6164
527	+	2.43668	8.02204	Color2 [DarkGray]	1	4	NA	17.7772	18.6314	21.907	27.3175	26.8808	28.1834	P52272-2;P52272	P52272-2;P52272	29;29	29;29	29;29	Heterogeneous nuclear ribonucleoprotein M	HNRNPM	sp|P52272-2|HNRPM_HUMAN Isoform 2 of Heterogeneous nuclear ribonucleoprotein M OS=Homo sapiens OX=9606 GN=HNRNPM;sp|P52272|HNRPM_HUMAN Heterogeneous nuclear ribonucleoprotein M OS=Homo sapiens OX=9606 GN=HNRNPM PE=1 SV=3	HNRPM	NA	NA	21.907	27.3175	26.8808	28.1834
528	+	2.25891	5.36698	Color2 [DarkGray]	1	4	NA	16.8552	19.4172	17.8304	23.1232	22.4539	24.6265	P52292	P52292	7	7	7	Importin subunit alpha-1	KPNA2	sp|P52292|IMA1_HUMAN Importin subunit alpha-1 OS=Homo sapiens OX=9606 GN=KPNA2 PE=1 SV=1	IMA1	NA	NA	NA	23.1232	22.4539	24.6265
529		0.744647	3.38635	Color2 [DarkGray]	1	4	NA	19.5066	16.6776	16.621	22.8344	17.2738	22.8561	P52294;O60684;O15131	P52294;O60684;O15131	2;1;1	2;1;1	2;1;1	Importin subunit alpha-5;Importin subunit alpha-5, N-terminally processed;Importin subunit alpha-7;Importin subunit alpha-6	KPNA1;KPNA6;KPNA5	sp|P52294|IMA5_HUMAN Importin subunit alpha-5 OS=Homo sapiens OX=9606 GN=KPNA1 PE=1 SV=3;sp|O60684|IMA7_HUMAN Importin subunit alpha-7 OS=Homo sapiens OX=9606 GN=KPNA6 PE=1 SV=1;sp|O15131|IMA6_HUMAN Importin subunit alpha-6 OS=Homo sapiens OX=9606 GN=KPNA5	IMA5, IMA7, IMA6	NA	NA	NA	22.8344	NA	22.8561
531	+	1.59671	3.50644	Color2 [DarkGray]	1	4	NA	19.116	16.7236	18.7332	22.0443	20.3834	22.6645	P52434-3;P52434;P52434-4;P52434-5;P52434-2	P52434-3;P52434;P52434-4	3;3;2;1;1	3;3;2;1;1	3;3;2;1;1	DNA-directed RNA polymerases I, II, and III subunit RPABC3	POLR2H	sp|P52434-3|RPAB3_HUMAN Isoform 3 of DNA-directed RNA polymerases I, II, and III subunit RPABC3 OS=Homo sapiens OX=9606 GN=POLR2H;sp|P52434|RPAB3_HUMAN DNA-directed RNA polymerases I, II, and III subunit RPABC3 OS=Homo sapiens OX=9606 GN=POLR2H PE=1 SV=4;s	RPAB3	NA	NA	NA	22.0443	20.3834	22.6645
532	+	2.33482	5.12132	Color2 [DarkGray]	1	4	NA	18.0015	19.2219	18.4311	22.3761	23.4487	25.1938	P52597	P52597	8	6	6	Heterogeneous nuclear ribonucleoprotein F;Heterogeneous nuclear ribonucleoprotein F, N-terminally processed	HNRNPF	sp|P52597|HNRPF_HUMAN Heterogeneous nuclear ribonucleoprotein F OS=Homo sapiens OX=9606 GN=HNRNPF PE=1 SV=3	HNRPF	NA	NA	NA	22.3761	23.4487	25.1938
536		0.279856	1.0777	Color2 [DarkGray]	1	4	NA	19.6007	18.5726	21.6768	18.7223	21.3352	23.0257	P52907;P47755-2;P47755	P52907	4;1;1	4;1;1	4;1;1	F-actin-capping protein subunit alpha-1	CAPZA1	sp|P52907|CAZA1_HUMAN F-actin-capping protein subunit alpha-1 OS=Homo sapiens OX=9606 GN=CAPZA1 PE=1 SV=3	CAZA1	19.6007	NA	21.6768	NA	21.3352	23.0257
537	+	2.22138	4.35546	Color2 [DarkGray]	1	4	NA	17.7309	19.5899	16.888	22.5584	22.0641	22.6527	P53007	P53007	3	3	3	Tricarboxylate transport protein, mitochondrial	SLC25A1	sp|P53007|TXTP_HUMAN Tricarboxylate transport protein, mitochondrial OS=Homo sapiens OX=9606 GN=SLC25A1 PE=1 SV=2	TXTP	NA	NA	NA	22.5584	22.0641	22.6527
543	+	2.7543	5.47369	Color2 [DarkGray]	1	4	NA	16.94	19.1845	18.8134	23.5079	23.5694	24.2818	P54136;P54136-2	P54136;P54136-2	10;8	10;8	10;8	Arginine--tRNA ligase, cytoplasmic	RARS	sp|P54136|SYRC_HUMAN Arginine--tRNA ligase, cytoplasmic OS=Homo sapiens OX=9606 GN=RARS1 PE=1 SV=2;sp|P54136-2|SYRC_HUMAN Isoform Monomeric of Arginine--tRNA ligase, cytoplasmic OS=Homo sapiens OX=9606 GN=RARS1	SYRC	NA	NA	NA	23.5079	23.5694	24.2818
549	+	1.75874	4.06097	Color2 [DarkGray]	1	4	NA	17.8865	18.6041	20.7922	22.9842	22.2779	24.2036	P55209-2;P55209;P55209-3;Q99733;Q99733-2	P55209-2;P55209;P55209-3	5;5;4;1;1	5;5;4;1;1	5;5;4;1;1	Nucleosome assembly protein 1-like 1	NAP1L1	sp|P55209-2|NP1L1_HUMAN Isoform 2 of Nucleosome assembly protein 1-like 1 OS=Homo sapiens OX=9606 GN=NAP1L1;sp|P55209|NP1L1_HUMAN Nucleosome assembly protein 1-like 1 OS=Homo sapiens OX=9606 GN=NAP1L1 PE=1 SV=1;sp|P55209-3|NP1L1_HUMAN Isoform 3 of Nucleoso	NP1L1	NA	NA	20.7922	22.9842	22.2779	24.2036
550	+	1.96536	4.55029	Color2 [DarkGray]	1	4	NA	18.8235	17.8142	19.2313	23.7283	21.3774	24.4142	P55265-5;P55265;P55265-4;P55265-3;P55265-2	P55265-5;P55265;P55265-4;P55265-3;P55265-2	12;12;12;11;11	12;12;12;11;11	12;12;12;11;11	Double-stranded RNA-specific adenosine deaminase	ADAR	sp|P55265-5|DSRAD_HUMAN Isoform 5 of Double-stranded RNA-specific adenosine deaminase OS=Homo sapiens OX=9606 GN=ADAR;sp|P55265|DSRAD_HUMAN Double-stranded RNA-specific adenosine deaminase OS=Homo sapiens OX=9606 GN=ADAR PE=1 SV=4;sp|P55265-4|DSRAD_HUMAN I	DSRAD	NA	NA	NA	23.7283	21.3774	24.4142
551		0.326399	1.4949	Color2 [DarkGray]	1	4	NA	19.7035	19.8363	20.0659	23.8955	17.6909	22.504	P55735;P55735-2;P55735-4;P55735-3	P55735;P55735-2;P55735-4;P55735-3	5;4;4;4	5;4;4;4	5;4;4;4	Protein SEC13 homolog	SEC13	sp|P55735|SEC13_HUMAN Protein SEC13 homolog OS=Homo sapiens OX=9606 GN=SEC13 PE=1 SV=3;sp|P55735-2|SEC13_HUMAN Isoform 2 of Protein SEC13 homolog OS=Homo sapiens OX=9606 GN=SEC13;sp|P55735-4|SEC13_HUMAN Isoform 4 of Protein SEC13 homolog OS=Homo sapiens OX	SEC13	19.7035	NA	20.0659	23.8955	NA	22.504
553	+	1.59519	2.18399	Color2 [DarkGray]	1	4	NA	17.3362	18.8777	18.7915	20.9239	20.8734	19.7602	P55795	P55795	5	1	1	Heterogeneous nuclear ribonucleoprotein H2	HNRNPH2	sp|P55795|HNRH2_HUMAN Heterogeneous nuclear ribonucleoprotein H2 OS=Homo sapiens OX=9606 GN=HNRNPH2 PE=1 SV=1	HNRH2	NA	NA	NA	20.9239	20.8734	NA
555		0.94301	2.13255	Color2 [DarkGray]	1	4	NA	17.9656	18.8214	19.5233	19.6166	20.3177	22.7737	P56134-4;P56134-3;P56134-2;P56134	P56134-4;P56134-3;P56134-2;P56134	2;2;2;2	2;2;2;2	2;2;2;2	ATP synthase subunit f, mitochondrial	ATP5J2	sp|P56134-4|ATPK_HUMAN Isoform 4 of ATP synthase subunit f, mitochondrial OS=Homo sapiens OX=9606 GN=ATP5MF;sp|P56134-3|ATPK_HUMAN Isoform 3 of ATP synthase subunit f, mitochondrial OS=Homo sapiens OX=9606 GN=ATP5MF;sp|P56134-2|ATPK_HUMAN Isoform 2 of ATP	ATPK	NA	NA	19.5233	19.6166	20.3177	22.7737
556	+	2.78248	4.43655	Color2 [DarkGray]	1	4	NA	18.4153	18.7987	17.751	23.4269	21.7758	23.0719	P56182	P56182	8	8	8	Ribosomal RNA processing protein 1 homolog A	RRP1	sp|P56182|RRP1_HUMAN Ribosomal RNA processing protein 1 homolog A OS=Homo sapiens OX=9606 GN=RRP1 PE=1 SV=1	RRP1	NA	NA	NA	23.4269	21.7758	23.0719
557	+	4.52384	7.36659	Color2 [DarkGray]	1	4	NA	17.4041	18.2664	17.1462	24.802	25.0359	25.0785	P56192;P56192-2	P56192	13;6	13;6	13;6	Methionine--tRNA ligase, cytoplasmic	MARS	sp|P56192|SYMC_HUMAN Methionine--tRNA ligase, cytoplasmic OS=Homo sapiens OX=9606 GN=MARS1 PE=1 SV=2	SYMC	NA	NA	NA	24.802	25.0359	25.0785
558	+	2.83086	4.74753	Color2 [DarkGray]	1	4	NA	18.5011	18.9161	19.6505	22.9808	23.6054	24.7241	P56537;P56537-2	P56537	4;1	4;1	4;1	Eukaryotic translation initiation factor 6	EIF6	sp|P56537|IF6_HUMAN Eukaryotic translation initiation factor 6 OS=Homo sapiens OX=9606 GN=EIF6 PE=1 SV=1	IF6	NA	NA	19.6505	22.9808	23.6054	24.7241
560	+	1.50895	4.30706	Color2 [DarkGray]	1	4	NA	16.688	17.5593	18.0893	22.6216	19.2789	23.3573	P57678	P57678	10	10	10	Gem-associated protein 4	GEMIN4	sp|P57678|GEMI4_HUMAN Gem-associated protein 4 OS=Homo sapiens OX=9606 GN=GEMIN4 PE=1 SV=2	GEMI4	NA	NA	NA	22.6216	NA	23.3573
561		0.850032	2.03052	Color2 [DarkGray]	1	4	NA	18.9662	20.8933	19.4338	19.955	23.0949	22.335	P58107	P58107	10	6	6	Epiplakin	EPPK1	sp|P58107|EPIPL_HUMAN Epiplakin OS=Homo sapiens OX=9606 GN=EPPK1 PE=1 SV=3	EPIPL	NA	20.8933	19.4338	19.955	23.0949	22.335
564		0.92267	3.1861	Color2 [DarkGray]	1	4	NA	19.0753	17.5966	18.7987	21.4501	19.1152	24.4636	P60660;P60660-2;P14649	P60660;P60660-2	5;5;1	5;5;1	5;5;1	Myosin light polypeptide 6	MYL6	sp|P60660|MYL6_HUMAN Myosin light polypeptide 6 OS=Homo sapiens OX=9606 GN=MYL6 PE=1 SV=2;sp|P60660-2|MYL6_HUMAN Isoform Smooth muscle of Myosin light polypeptide 6 OS=Homo sapiens OX=9606 GN=MYL6	MYL6	NA	NA	NA	21.4501	NA	24.4636
565	+	1.19878	3.58897	Color2 [DarkGray]	1	4	NA	22.609	26.4549	27.0748	28.6897	29.2779	28.938	P60709;P63261;P63267-2;Q6S8J3;A5A3E0;P0CG38;Q9BYX7;Q562R1;P0CG39	P60709;P63261	19;18;7;7;7;6;4;4;4	19;18;7;7;7;6;4;4;4	8;7;0;2;2;2;2;0;2	Actin, cytoplasmic 1;Actin, cytoplasmic 1, N-terminally processed;Actin, cytoplasmic 2;Actin, cytoplasmic 2, N-terminally processed	ACTB;ACTG1	sp|P60709|ACTB_HUMAN Actin, cytoplasmic 1 OS=Homo sapiens OX=9606 GN=ACTB PE=1 SV=1;sp|P63261|ACTG_HUMAN Actin, cytoplasmic 2 OS=Homo sapiens OX=9606 GN=ACTG1 PE=1 SV=1	ACTB, ACTG	22.609	26.4549	27.0748	28.6897	29.2779	28.938
566	+	3.01601	6.07621	Color2 [DarkGray]	1	4	NA	16.9977	17.4951	18.5829	24.3952	22.7381	24.1711	P60842;P60842-2	P60842;P60842-2	13;10	12;9	6;5	Eukaryotic initiation factor 4A-I	EIF4A1	sp|P60842|IF4A1_HUMAN Eukaryotic initiation factor 4A-I OS=Homo sapiens OX=9606 GN=EIF4A1 PE=1 SV=1;sp|P60842-2|IF4A1_HUMAN Isoform 2 of Eukaryotic initiation factor 4A-I OS=Homo sapiens OX=9606 GN=EIF4A1	IF4A1	NA	NA	NA	24.3952	22.7381	24.1711
567	+	2.86612	3.98373	Color2 [DarkGray]	1	4	NA	22.6846	22.24	21.4502	26.3931	25.4157	26.5172	P60866;P60866-2	P60866;P60866-2	5;5	5;5	5;5	40S ribosomal protein S20	RPS20	sp|P60866|RS20_HUMAN 40S ribosomal protein S20 OS=Homo sapiens OX=9606 GN=RPS20 PE=1 SV=1;sp|P60866-2|RS20_HUMAN Isoform 2 of 40S ribosomal protein S20 OS=Homo sapiens OX=9606 GN=RPS20	RS20	22.6846	22.24	21.4502	26.3931	25.4157	26.5172
57	+	1.80509	1.5668	Color2 [DarkGray]	1	4	NA	27.5006	28.5389	28.6827	30.0227	29.7388	29.6609	E9PRG8	E9PRG8	12	12	12	Uncharacterized protein C11orf98	C11orf98	sp|E9PRG8|CK098_HUMAN Uncharacterized protein C11orf98 OS=Homo sapiens OX=9606 GN=C11orf98 PE=4 SV=2	CK098	27.5006	28.5389	28.6827	30.0227	29.7388	29.6609
573	+	1.90278	2.97936	Color2 [DarkGray]	1	4	NA	26.1811	28.5225	27.1824	30.0141	30.3939	30.4162	P61247	P61247	20	20	20	40S ribosomal protein S3a	RPS3A	sp|P61247|RS3A_HUMAN 40S ribosomal protein S3a OS=Homo sapiens OX=9606 GN=RPS3A PE=1 SV=2	RS3A	26.1811	28.5225	27.1824	30.0141	30.3939	30.4162
574		1.08297	1.54203	Color2 [DarkGray]	1	4	NA	26.9386	29.0704	28.6784	29.6901	29.5839	30.0395	P61254;Q2PPJ7-3;Q2PPJ7-2;Q2PPJ7	P61254	11;1;1;1	11;1;1;1	4;0;0;0	60S ribosomal protein L26	RPL26	sp|P61254|RL26_HUMAN 60S ribosomal protein L26 OS=Homo sapiens OX=9606 GN=RPL26 PE=1 SV=1	RL26	26.9386	29.0704	28.6784	29.6901	29.5839	30.0395
576	+	2.6384	7.25826	Color2 [DarkGray]	1	4	NA	20.0445	22.7235	23.4592	29.4038	29.0245	29.5737	P61313;P61313-2	P61313	12;5	12;5	12;5	60S ribosomal protein L15	RPL15	sp|P61313|RL15_HUMAN 60S ribosomal protein L15 OS=Homo sapiens OX=9606 GN=RPL15 PE=1 SV=2	RL15	20.0445	22.7235	23.4592	29.4038	29.0245	29.5737
577		0.674253	2.96272	Color2 [DarkGray]	1	4	NA	16.5238	19.4022	20.0498	22.0518	18.5288	24.2834	Q96A72;P61326;P61326-2	Q96A72;P61326;P61326-2	4;4;2	4;4;2	4;4;2	Protein mago nashi homolog 2;Protein mago nashi homolog	MAGOHB;MAGOH	sp|Q96A72|MGN2_HUMAN Protein mago nashi homolog 2 OS=Homo sapiens OX=9606 GN=MAGOHB PE=1 SV=1;sp|P61326|MGN_HUMAN Protein mago nashi homolog OS=Homo sapiens OX=9606 GN=MAGOH PE=1 SV=1;sp|P61326-2|MGN_HUMAN Isoform 2 of Protein mago nashi homolog OS=Homo sa	MGN2, MGN	NA	NA	NA	22.0518	NA	24.2834
578	+	2.80626	5.158	Color2 [DarkGray]	1	4	NA	22.6606	24.2388	24.7353	28.758	28.8161	29.5347	P61353	P61353	7	7	7	60S ribosomal protein L27	RPL27	sp|P61353|RL27_HUMAN 60S ribosomal protein L27 OS=Homo sapiens OX=9606 GN=RPL27 PE=1 SV=2	RL27	22.6606	24.2388	24.7353	28.758	28.8161	29.5347
579		0.394413	0.767796	Color2 [DarkGray]	1	4	NA	29.0283	31.4412	30.4211	31.0213	31.8345	30.3383	P61513;A6NKH3	P61513	6;2	6;2	6;2	60S ribosomal protein L37a	RPL37A	sp|P61513|RL37A_HUMAN 60S ribosomal protein L37a OS=Homo sapiens OX=9606 GN=RPL37A PE=1 SV=2	RL37A	29.0283	31.4412	30.4211	31.0213	31.8345	30.3383
58	+	2.25586	4.05858	Color2 [DarkGray]	1	4	NA	18.1922	20.1654	19.2784	24.1878	22.561	23.063	O00139;O00139-4;O00139-1;O00139-5	O00139;O00139-4;O00139-1;O00139-5	8;8;7;7	8;8;7;7	1;1;0;0	Kinesin-like protein KIF2A	KIF2A	sp|O00139|KIF2A_HUMAN Kinesin-like protein KIF2A OS=Homo sapiens OX=9606 GN=KIF2A PE=1 SV=3;sp|O00139-4|KIF2A_HUMAN Isoform 4 of Kinesin-like protein KIF2A OS=Homo sapiens OX=9606 GN=KIF2A;sp|O00139-1|KIF2A_HUMAN Isoform 1 of Kinesin-like protein KIF2A OS=	KIF2A	NA	NA	NA	24.1878	22.561	23.063
580	+	2.17684	4.81117	Color2 [DarkGray]	1	4	NA	15.8954	18.7283	16.1815	22.2104	21.4443	21.5839	P61619-3;P61619	P61619-3;P61619	3;3	3;3	3;3	Protein transport protein Sec61 subunit alpha isoform 1	SEC61A1	sp|P61619-3|S61A1_HUMAN Isoform 3 of Protein transport protein Sec61 subunit alpha isoform 1 OS=Homo sapiens OX=9606 GN=SEC61A1;sp|P61619|S61A1_HUMAN Protein transport protein Sec61 subunit alpha isoform 1 OS=Homo sapiens OX=9606 GN=SEC61A1 PE=1 SV=2	S61A1	NA	NA	NA	22.2104	21.4443	21.5839
581	+	2.87821	-3.532	Color2 [DarkGray]	1	4	NA	21.7509	21.525	20.4747	18.0325	17.3448	17.7773	P61626	P61626	4	4	4	Lysozyme C	LYZ	sp|P61626|LYSC_HUMAN Lysozyme C OS=Homo sapiens OX=9606 GN=LYZ PE=1 SV=1	LYSC	21.7509	21.525	20.4747	NA	NA	NA
584	+	2.48421	5.86903	Color2 [DarkGray]	1	4	NA	17.7606	18.5338	16.8964	24.5421	21.996	24.2597	P61927	P61927	2	2	2	60S ribosomal protein L37	RPL37	sp|P61927|RL37_HUMAN 60S ribosomal protein L37 OS=Homo sapiens OX=9606 GN=RPL37 PE=1 SV=2	RL37	NA	NA	NA	24.5421	21.996	24.2597
585	+	1.67346	3.89961	Color2 [DarkGray]	1	4	NA	18.5801	17.5256	19.795	23.4779	20.8733	23.2484	P61964	P61964	4	4	4	WD repeat-containing protein 5	WDR5	sp|P61964|WDR5_HUMAN WD repeat-containing protein 5 OS=Homo sapiens OX=9606 GN=WDR5 PE=1 SV=1	WDR5	NA	NA	19.795	23.4779	20.8733	23.2484
586	+	2.35072	5.94104	Color2 [DarkGray]	1	4	NA	18.1348	19.5413	21.445	25.8117	24.9393	26.1932	P61978-2;P61978;P61978-3	P61978-2;P61978;P61978-3	13;13;12	13;13;12	13;13;12	Heterogeneous nuclear ribonucleoprotein K	HNRNPK	sp|P61978-2|HNRPK_HUMAN Isoform 2 of Heterogeneous nuclear ribonucleoprotein K OS=Homo sapiens OX=9606 GN=HNRNPK;sp|P61978|HNRPK_HUMAN Heterogeneous nuclear ribonucleoprotein K OS=Homo sapiens OX=9606 GN=HNRNPK PE=1 SV=1;sp|P61978-3|HNRPK_HUMAN Isoform 3 o	HNRPK	NA	NA	21.445	25.8117	24.9393	26.1932
589	+	1.50615	1.46057	Color2 [DarkGray]	1	4	NA	25.1017	25.9003	25.8733	26.6065	26.8503	27.8002	P62081	P62081	12	12	12	40S ribosomal protein S7	RPS7	sp|P62081|RS7_HUMAN 40S ribosomal protein S7 OS=Homo sapiens OX=9606 GN=RPS7 PE=1 SV=1	RS7	25.1017	25.9003	25.8733	26.6065	26.8503	27.8002
592	+	2.68457	5.60999	Color2 [DarkGray]	1	4	NA	22.9013	24.0016	25.4253	30.0068	29.1237	30.0276	P62241	P62241	12	12	12	40S ribosomal protein S8	RPS8	sp|P62241|RS8_HUMAN 40S ribosomal protein S8 OS=Homo sapiens OX=9606 GN=RPS8 PE=1 SV=2	RS8	22.9013	24.0016	25.4253	30.0068	29.1237	30.0276
593	+	2.54705	3.47761	Color2 [DarkGray]	1	4	NA	23.5547	24.3066	24.6395	27.8672	26.8231	28.2434	P62244	P62244	10	10	10	40S ribosomal protein S15a	RPS15A	sp|P62244|RS15A_HUMAN 40S ribosomal protein S15a OS=Homo sapiens OX=9606 GN=RPS15A PE=1 SV=2	RS15A	23.5547	24.3066	24.6395	27.8672	26.8231	28.2434
594	+	2.113	1.90176	Color2 [DarkGray]	1	4	NA	27.4977	28.0598	27.2635	29.0305	30.0674	29.4283	P62249	P62249	13	13	13	40S ribosomal protein S16	RPS16	sp|P62249|RS16_HUMAN 40S ribosomal protein S16 OS=Homo sapiens OX=9606 GN=RPS16 PE=1 SV=2	RS16	27.4977	28.0598	27.2635	29.0305	30.0674	29.4283
596	+	2.17804	2.00291	Color2 [DarkGray]	1	4	NA	26.6856	27.7882	26.8658	29.3752	29.209	28.7642	P62263	P62263	11	11	11	40S ribosomal protein S14	RPS14	sp|P62263|RS14_HUMAN 40S ribosomal protein S14 OS=Homo sapiens OX=9606 GN=RPS14 PE=1 SV=3	RS14	26.6856	27.7883	26.8658	29.3753	29.209	28.7642
597		0.135109	0.23713	Color2 [DarkGray]	1	4	NA	28.8978	30.7221	30.0358	30.279	30.668	29.4201	P62266	P62266	5	5	5	40S ribosomal protein S23	RPS23	sp|P62266|RS23_HUMAN 40S ribosomal protein S23 OS=Homo sapiens OX=9606 GN=RPS23 PE=1 SV=3	RS23	28.8978	30.7221	30.0358	30.279	30.668	29.4201
598		0.167588	0.316485	Color2 [DarkGray]	1	4	NA	32.9807	34.2529	33.2343	33.5041	34.9571	32.9562	P62269	P62269	26	26	26	40S ribosomal protein S18	RPS18	sp|P62269|RS18_HUMAN 40S ribosomal protein S18 OS=Homo sapiens OX=9606 GN=RPS18 PE=1 SV=3	RS18	32.9807	34.2529	33.2343	33.5041	34.9571	32.9562
599		0.766488	0.864368	Color2 [DarkGray]	1	4	NA	27.8952	29.0271	28.3535	28.8693	30.0928	28.9068	P62273;P62273-2	P62273;P62273-2	5;4	5;4	5;4	40S ribosomal protein S29	RPS29	sp|P62273|RS29_HUMAN 40S ribosomal protein S29 OS=Homo sapiens OX=9606 GN=RPS29 PE=1 SV=2;sp|P62273-2|RS29_HUMAN Isoform 2 of 40S ribosomal protein S29 OS=Homo sapiens OX=9606 GN=RPS29	RS29	27.8952	29.0271	28.3535	28.8693	30.0928	28.9068
60	+	1.69851	4.59359	Color2 [DarkGray]	1	4	NA	19.3512	19.8045	22.1875	25.2472	23.4692	26.4076	O00159-2;O00159-3;O00159	O00159-2;O00159-3;O00159	23;23;23	23;23;23	23;23;23	Unconventional myosin-Ic	MYO1C	sp|O00159-2|MYO1C_HUMAN Isoform 2 of Unconventional myosin-Ic OS=Homo sapiens OX=9606 GN=MYO1C;sp|O00159-3|MYO1C_HUMAN Isoform 3 of Unconventional myosin-Ic OS=Homo sapiens OX=9606 GN=MYO1C;sp|O00159|MYO1C_HUMAN Unconventional myosin-Ic OS=Homo sapiens OX=	MYO1C	NA	NA	22.1875	25.2472	23.4692	26.4076
600	+	1.24417	1.4208	Color2 [DarkGray]	1	4	NA	28.5904	29.8548	29.173	29.9731	31.3299	30.5775	P62277	P62277	13	13	13	40S ribosomal protein S13	RPS13	sp|P62277|RS13_HUMAN 40S ribosomal protein S13 OS=Homo sapiens OX=9606 GN=RPS13 PE=1 SV=2	RS13	28.5904	29.8548	29.173	29.9731	31.3299	30.5775
601		0.546297	0.851824	Color2 [DarkGray]	1	4	NA	29.6974	31.7108	30.7335	31.2423	32.3052	31.1496	P62280	P62280	19	19	19	40S ribosomal protein S11	RPS11	sp|P62280|RS11_HUMAN 40S ribosomal protein S11 OS=Homo sapiens OX=9606 GN=RPS11 PE=1 SV=3	RS11	29.6974	31.7108	30.7335	31.2423	32.3052	31.1496
602	+	2.34634	4.327	Color2 [DarkGray]	1	4	NA	18.4601	16.5296	17.2317	21.327	21.1545	22.7209	P62304	P62304	1	1	1	Small nuclear ribonucleoprotein E	SNRPE	sp|P62304|RUXE_HUMAN Small nuclear ribonucleoprotein E OS=Homo sapiens OX=9606 GN=SNRPE PE=1 SV=1	RUXE	NA	NA	NA	21.327	21.1545	22.7209
603	+	2.09416	2.16106	Color2 [DarkGray]	1	4	NA	18.8256	18.4094	19.833	21.132	20.995	21.4242	P62306	P62306	1	1	1	Small nuclear ribonucleoprotein F	SNRPF	sp|P62306|RUXF_HUMAN Small nuclear ribonucleoprotein F OS=Homo sapiens OX=9606 GN=SNRPF PE=1 SV=1	RUXF	NA	NA	NA	21.132	20.995	21.4242
604	+	3.42285	6.58085	Color2 [DarkGray]	1	4	NA	17.3051	17.8914	19.036	24.5752	24.1721	25.2278	P62314	P62314	3	3	3	Small nuclear ribonucleoprotein Sm D1	SNRPD1	sp|P62314|SMD1_HUMAN Small nuclear ribonucleoprotein Sm D1 OS=Homo sapiens OX=9606 GN=SNRPD1 PE=1 SV=1	SMD1	NA	NA	NA	24.5752	24.1721	25.2278
605	+	3.06562	5.00666	Color2 [DarkGray]	1	4	NA	19.4106	18.2245	19.6051	23.7674	23.6963	24.7964	P62316	P62316	6	6	2	Small nuclear ribonucleoprotein Sm D2	SNRPD2	sp|P62316|SMD2_HUMAN Small nuclear ribonucleoprotein Sm D2 OS=Homo sapiens OX=9606 GN=SNRPD2 PE=1 SV=1	SMD2	NA	NA	NA	23.7674	23.6963	24.7964
607		0.90689	4.13038	Color2 [DarkGray]	1	4	NA	16.803	18.187	18.6187	23.1668	18.0059	24.8271	P62318-2;P62318	P62318-2;P62318	4;4	4;4	4;4	Small nuclear ribonucleoprotein Sm D3	SNRPD3	sp|P62318-2|SMD3_HUMAN Isoform 2 of Small nuclear ribonucleoprotein Sm D3 OS=Homo sapiens OX=9606 GN=SNRPD3;sp|P62318|SMD3_HUMAN Small nuclear ribonucleoprotein Sm D3 OS=Homo sapiens OX=9606 GN=SNRPD3 PE=1 SV=1	SMD3	NA	NA	NA	23.1668	NA	24.8271
609	+	2.74018	5.73621	Color2 [DarkGray]	1	4	NA	22.929	24.9759	25.3234	30.2643	29.7127	30.4599	P62424	P62424	16	16	16	60S ribosomal protein L7a	RPL7A	sp|P62424|RL7A_HUMAN 60S ribosomal protein L7a OS=Homo sapiens OX=9606 GN=RPL7A PE=1 SV=2	RL7A	22.929	24.9759	25.3234	30.2643	29.7127	30.4599
610		0.420128	1.12396	Color2 [DarkGray]	1	4	NA	20.0645	18.3357	19.1637	21.3952	18.2627	21.2779	P62487	P62487	2	2	2	DNA-directed RNA polymerase II subunit RPB7	POLR2G	sp|P62487|RPB7_HUMAN DNA-directed RNA polymerase II subunit RPB7 OS=Homo sapiens OX=9606 GN=POLR2G PE=1 SV=1	RPB7	NA	NA	NA	21.3952	NA	21.2779
611	+	1.88426	2.51033	Color2 [DarkGray]	1	4	NA	27.0519	28.9117	28.4928	30.3177	30.8048	30.8649	P62701;Q8TD47;P22090	P62701;Q8TD47	20;10;9	20;10;9	20;10;9	40S ribosomal protein S4, X isoform;40S ribosomal protein S4, Y isoform 2	RPS4X;RPS4Y2	sp|P62701|RS4X_HUMAN 40S ribosomal protein S4, X isoform OS=Homo sapiens OX=9606 GN=RPS4X PE=1 SV=2;sp|Q8TD47|RS4Y2_HUMAN 40S ribosomal protein S4, Y isoform 2 OS=Homo sapiens OX=9606 GN=RPS4Y2 PE=2 SV=3	RS4X, RS4Y2	27.0519	28.9117	28.4928	30.3177	30.8048	30.8649
612		0.895202	0.829875	Color2 [DarkGray]	1	4	NA	29.7307	31.0738	30.7591	31.1632	31.6467	31.2433	P62750	P62750	14	14	14	60S ribosomal protein L23a	RPL23A	sp|P62750|RL23A_HUMAN 60S ribosomal protein L23a OS=Homo sapiens OX=9606 GN=RPL23A PE=1 SV=1	RL23A	29.7307	31.0738	30.7591	31.1632	31.6467	31.2433
613	+	3.66582	5.42431	Color2 [DarkGray]	1	4	NA	22.9881	23.9385	24.1886	29.3263	28.6993	29.3625	P62753	P62753	15	15	15	40S ribosomal protein S6	RPS6	sp|P62753|RS6_HUMAN 40S ribosomal protein S6 OS=Homo sapiens OX=9606 GN=RPS6 PE=1 SV=1	RS6	22.9881	23.9385	24.1886	29.3263	28.6993	29.3625
614	+	2.61609	4.83632	Color2 [DarkGray]	1	4	NA	26.6411	26.9398	28.2305	32.7034	31.0809	32.5361	P62805	P62805	17	17	17	Histone H4	HIST1H4A	sp|P62805|H4_HUMAN Histone H4 OS=Homo sapiens OX=9606 GN=H4C1 PE=1 SV=2	H4	26.6411	26.9398	28.2305	32.7034	31.0809	32.5361
615		0.471301	1.81506	Color2 [DarkGray]	1	4	NA	18.2521	16.6215	20.5978	21.2063	17.9192	21.7911	P62826	P62826	5	5	5	GTP-binding nuclear protein Ran	RAN	sp|P62826|RAN_HUMAN GTP-binding nuclear protein Ran OS=Homo sapiens OX=9606 GN=RAN PE=1 SV=3	RAN	NA	NA	20.5978	21.2063	NA	21.7911
616		0.808281	0.834861	Color2 [DarkGray]	1	4	NA	29.2791	30.3333	30.3456	30.6242	31.4493	30.3891	P62829	P62829	15	15	15	60S ribosomal protein L23	RPL23	sp|P62829|RL23_HUMAN 60S ribosomal protein L23 OS=Homo sapiens OX=9606 GN=RPL23 PE=1 SV=1	RL23	29.2791	30.3333	30.3456	30.6242	31.4493	30.3891
617		0.318086	0.451506	Color2 [DarkGray]	1	4	NA	29.6946	31.1901	31.1162	30.5001	31.5569	31.2984	P62841	P62841	13	13	13	40S ribosomal protein S15	RPS15	sp|P62841|RS15_HUMAN 40S ribosomal protein S15 OS=Homo sapiens OX=9606 GN=RPS15 PE=1 SV=2	RS15	29.6946	31.1901	31.1162	30.5001	31.5569	31.2984
618		0.824392	0.647991	Color2 [DarkGray]	1	4	NA	29.3363	30.4392	30.2799	30.6195	30.8923	30.4876	P62847-2;P62847-3;P62847;P62847-4	P62847-2;P62847-3;P62847;P62847-4	6;6;6;6	6;6;6;6	6;6;6;6	40S ribosomal protein S24	RPS24	sp|P62847-2|RS24_HUMAN Isoform 2 of 40S ribosomal protein S24 OS=Homo sapiens OX=9606 GN=RPS24;sp|P62847-3|RS24_HUMAN Isoform 3 of 40S ribosomal protein S24 OS=Homo sapiens OX=9606 GN=RPS24;sp|P62847|RS24_HUMAN 40S ribosomal protein S24 OS=Homo sapiens OX=	RS24	29.3363	30.4392	30.2799	30.6195	30.8923	30.4876
619	+	1.44356	2.82567	Color2 [DarkGray]	1	4	NA	25.5274	28.1174	25.5344	28.9899	29.7953	28.8709	P62851	P62851	8	8	8	40S ribosomal protein S25	RPS25	sp|P62851|RS25_HUMAN 40S ribosomal protein S25 OS=Homo sapiens OX=9606 GN=RPS25 PE=1 SV=1	RS25	25.5274	28.1174	25.5344	28.9899	29.7953	28.8709
620		0.303253	0.443931	Color2 [DarkGray]	1	4	NA	30.1533	31.6278	30.8482	31.239	32.0787	30.6435	P62854	P62854	6	6	2	40S ribosomal protein S26	RPS26	sp|P62854|RS26_HUMAN 40S ribosomal protein S26 OS=Homo sapiens OX=9606 GN=RPS26 PE=1 SV=3	RS26	30.1533	31.6278	30.8482	31.239	32.0787	30.6435
621	+	2.68653	4.34218	Color2 [DarkGray]	1	4	NA	17.9248	17.9739	19.6376	22.4056	22.9583	23.199	P62857	P62857	3	3	3	40S ribosomal protein S28	RPS28	sp|P62857|RS28_HUMAN 40S ribosomal protein S28 OS=Homo sapiens OX=9606 GN=RPS28 PE=1 SV=1	RS28	NA	NA	NA	22.4056	22.9583	23.199
622		0.492178	0.991568	Color2 [DarkGray]	1	4	NA	31.905	32.9534	30.386	32.3129	33.6676	32.2386	P62861	P62861	5	5	5	40S ribosomal protein S30	FAU	sp|P62861|RS30_HUMAN 40S ribosomal protein S30 OS=Homo sapiens OX=9606 GN=FAU PE=1 SV=1	RS30	31.905	32.9534	30.386	32.3129	33.6676	32.2386
624		0.627474	-3.25779	Color2 [DarkGray]	1	4	NA	22.6451	25.7985	26.8588	18.1963	22.3979	24.9349	P62879;P62879-2	P62879	8;2	8;2	2;1	Guanine nucleotide-binding protein G(I)/G(S)/G(T) subunit beta-2	GNB2	sp|P62879|GBB2_HUMAN Guanine nucleotide-binding protein G(I)/G(S)/G(T) subunit beta-2 OS=Homo sapiens OX=9606 GN=GNB2 PE=1 SV=3	GBB2	22.6451	25.7985	26.8588	NA	22.3979	24.9349
625	+	2.23366	6.69739	Color2 [DarkGray]	1	4	NA	18.2843	20.5117	22.5048	26.9208	26.8006	27.6716	P62888	P62888	6	6	6	60S ribosomal protein L30	RPL30	sp|P62888|RL30_HUMAN 60S ribosomal protein L30 OS=Homo sapiens OX=9606 GN=RPL30 PE=1 SV=2	RL30	NA	20.5117	22.5048	26.9208	26.8006	27.6716
626		1.09208	1.02057	Color2 [DarkGray]	1	4	NA	30.1601	31.3707	31.442	32.145	32.1613	31.7283	P62891;Q59GN2	P62891;Q59GN2	3;2	3;2	3;2	60S ribosomal protein L39;Putative 60S ribosomal protein L39-like 5	RPL39;RPL39P5	sp|P62891|RL39_HUMAN 60S ribosomal protein L39 OS=Homo sapiens OX=9606 GN=RPL39 PE=1 SV=2;sp|Q59GN2|R39L5_HUMAN Putative 60S ribosomal protein L39-like 5 OS=Homo sapiens OX=9606 GN=RPL39P5 PE=5 SV=2	RL39, R39L5	30.1601	31.3707	31.442	32.145	32.1613	31.7283
627	+	1.68174	1.97725	Color2 [DarkGray]	1	4	NA	26.645	28.3189	27.9792	29.3812	29.916	29.5775	P62899-3;P62899;P62899-2	P62899-3;P62899;P62899-2	6;6;6	6;6;6	6;6;6	60S ribosomal protein L31	RPL31	sp|P62899-3|RL31_HUMAN Isoform 3 of 60S ribosomal protein L31 OS=Homo sapiens OX=9606 GN=RPL31;sp|P62899|RL31_HUMAN 60S ribosomal protein L31 OS=Homo sapiens OX=9606 GN=RPL31 PE=1 SV=1;sp|P62899-2|RL31_HUMAN Isoform 2 of 60S ribosomal protein L31 OS=Homo s	RL31	26.645	28.3189	27.9792	29.3812	29.916	29.5775
628	+	3.61105	5.71711	Color2 [DarkGray]	1	4	NA	21.1708	22.1236	22.7167	27.7392	27.5339	27.8893	P62906	P62906	12	12	12	60S ribosomal protein L10a	RPL10A	sp|P62906|RL10A_HUMAN 60S ribosomal protein L10a OS=Homo sapiens OX=9606 GN=RPL10A PE=1 SV=2	RL10A	21.1708	22.1236	22.7167	27.7392	27.5339	27.8893
629	+	2.82369	5.29412	Color2 [DarkGray]	1	4	NA	21.6187	19.7893	21.2159	26.154	25.4838	26.8685	P62910	P62910	5	5	5	60S ribosomal protein L32	RPL32	sp|P62910|RL32_HUMAN 60S ribosomal protein L32 OS=Homo sapiens OX=9606 GN=RPL32 PE=1 SV=2	RL32	21.6187	NA	21.2159	26.154	25.4838	26.8685
630	+	3.11014	2.83253	Color2 [DarkGray]	1	4	NA	25.1579	26.1465	25.5085	28.3787	28.2907	28.6412	P62913	P62913	8	8	2	60S ribosomal protein L11	RPL11	sp|P62913|RL11_HUMAN 60S ribosomal protein L11 OS=Homo sapiens OX=9606 GN=RPL11 PE=1 SV=2	RL11	25.1579	26.1465	25.5085	28.3787	28.2907	28.6412
631		0.911448	2.84182	Color2 [DarkGray]	1	4	NA	18.1804	18.2545	20.3935	23.1489	19.264	22.941	P62913-2	P62913-2	7	1	1	60S ribosomal protein L11	RPL11	sp|P62913-2|RL11_HUMAN Isoform 2 of 60S ribosomal protein L11 OS=Homo sapiens OX=9606 GN=RPL11	RL11	NA	NA	20.3935	23.1489	NA	22.941
632	+	2.96202	5.09967	Color2 [DarkGray]	1	4	NA	22.8163	24.0645	24.5354	28.6419	28.5262	29.5471	P62917	P62917	12	12	12	60S ribosomal protein L8	RPL8	sp|P62917|RL8_HUMAN 60S ribosomal protein L8 OS=Homo sapiens OX=9606 GN=RPL8 PE=1 SV=2	RL8	22.8163	24.0645	24.5354	28.6419	28.5262	29.5471
633		0.734727	2.70547	Color2 [DarkGray]	1	4	NA	17.081	21.1306	22.7431	23.2363	22.8785	22.9563	P62937;P62937-2	P62937;P62937-2	4;2	4;2	4;2	Peptidyl-prolyl cis-trans isomerase A;Peptidyl-prolyl cis-trans isomerase A, N-terminally processed	PPIA	sp|P62937|PPIA_HUMAN Peptidyl-prolyl cis-trans isomerase A OS=Homo sapiens OX=9606 GN=PPIA PE=1 SV=2;sp|P62937-2|PPIA_HUMAN Isoform 2 of Peptidyl-prolyl cis-trans isomerase A OS=Homo sapiens OX=9606 GN=PPIA	PPIA	NA	21.1306	22.7431	23.2363	22.8785	22.9563
634		0.242421	-0.671118	Color2 [DarkGray]	1	4	NA	23.1187	25.2534	24.2046	22.4505	25.3141	22.7988	P62979;P0CG47;P0CG48	P62979;P0CG47;P0CG48	7;5;5	2;0;0	2;0;0	Ubiquitin-40S ribosomal protein S27a;Ubiquitin;40S ribosomal protein S27a;Polyubiquitin-B;Ubiquitin;Polyubiquitin-C;Ubiquitin	RPS27A;UBB;UBC	sp|P62979|RS27A_HUMAN Ubiquitin-40S ribosomal protein S27a OS=Homo sapiens OX=9606 GN=RPS27A PE=1 SV=2;sp|P0CG47|UBB_HUMAN Polyubiquitin-B OS=Homo sapiens OX=9606 GN=UBB PE=1 SV=1;sp|P0CG48|UBC_HUMAN Polyubiquitin-C OS=Homo sapiens OX=9606 GN=UBC PE=1 SV=3	RS27A, UBB, UBC	23.1187	25.2534	24.2046	22.4505	25.3141	22.7988
635	+	2.64896	2.40241	Color2 [DarkGray]	1	4	NA	25.4367	26.277	26.112	28.5494	28.5996	27.8839	P62987	P62987	7	7	2	Ubiquitin-60S ribosomal protein L40;Ubiquitin;60S ribosomal protein L40	UBA52	sp|P62987|RL40_HUMAN Ubiquitin-60S ribosomal protein L40 OS=Homo sapiens OX=9606 GN=UBA52 PE=1 SV=2	RL40	25.4367	26.277	26.112	28.5494	28.5996	27.8839
636	+	2.90472	7.17296	Color2 [DarkGray]	1	4	NA	16.9482	17.9493	19.4199	26.2387	24.4847	25.1129	P62995-3;P62995	P62995-3;P62995	5;5	5;5	4;4	Transformer-2 protein homolog beta	TRA2B	sp|P62995-3|TRA2B_HUMAN Isoform 3 of Transformer-2 protein homolog beta OS=Homo sapiens OX=9606 GN=TRA2B;sp|P62995|TRA2B_HUMAN Transformer-2 protein homolog beta OS=Homo sapiens OX=9606 GN=TRA2B PE=1 SV=1	TRA2B	NA	NA	19.4199	26.2387	24.4847	25.1129
637		0.512214	-1.89404	Color2 [DarkGray]	1	4	NA	22.1202	25.2604	27.0324	21.5778	22.976	24.1771	P63096;P63096-2	P63096;P63096-2	11;9	11;9	5;5	Guanine nucleotide-binding protein G(i) subunit alpha-1	GNAI1	sp|P63096|GNAI1_HUMAN Guanine nucleotide-binding protein G(i) subunit alpha-1 OS=Homo sapiens OX=9606 GN=GNAI1 PE=1 SV=2;sp|P63096-2|GNAI1_HUMAN Isoform 2 of Guanine nucleotide-binding protein G(i) subunit alpha-1 OS=Homo sapiens OX=9606 GN=GNAI1	GNAI1	22.1202	25.2604	27.0324	21.5778	22.976	24.1771
639	+	1.31571	3.77678	Color2 [DarkGray]	1	4	NA	17.6672	19.0311	18.3938	22.799	19.6599	23.9636	P63151;P63151-2;Q66LE6;Q9Y2T4-3;Q00005-6;Q9Y2T4-4;Q00005;Q00005-2;Q9Y2T4-2;Q9Y2T4;Q00005-3;Q00005-4;Q00005-5;Q00005-7	P63151;P63151-2;Q66LE6	8;8;4;2;2;2;2;2;2;2;2;2;2;2	8;8;4;2;2;2;2;2;2;2;2;2;2;2	8;8;4;2;2;2;2;2;2;2;2;2;2;2	Serine/threonine-protein phosphatase 2A 55 kDa regulatory subunit B alpha isoform;Serine/threonine-protein phosphatase 2A 55 kDa regulatory subunit B delta isoform	PPP2R2A;PPP2R2D	sp|P63151|2ABA_HUMAN Serine/threonine-protein phosphatase 2A 55 kDa regulatory subunit B alpha isoform OS=Homo sapiens OX=9606 GN=PPP2R2A PE=1 SV=1;sp|P63151-2|2ABA_HUMAN Isoform 2 of Serine/threonine-protein phosphatase 2A 55 kDa regulatory subunit B alph	2ABA	NA	NA	NA	22.799	NA	23.9636
640		1.12975	1.46063	Color2 [DarkGray]	1	4	NA	23.9372	24.7416	24.8976	25.0865	25.9496	26.9222	P63173	P63173	8	8	8	60S ribosomal protein L38	RPL38	sp|P63173|RL38_HUMAN 60S ribosomal protein L38 OS=Homo sapiens OX=9606 GN=RPL38 PE=1 SV=2	RL38	23.9372	24.7416	24.8976	25.0865	25.9496	26.9222
641		0.563682	1.54309	Color2 [DarkGray]	1	4	NA	17.7491	18.403	20.1356	18.6334	20.2394	22.0441	P63208;P63208-2	P63208;P63208-2	2;1	2;1	2;1	S-phase kinase-associated protein 1	SKP1	sp|P63208|SKP1_HUMAN S-phase kinase-associated protein 1 OS=Homo sapiens OX=9606 GN=SKP1 PE=1 SV=2;sp|P63208-2|SKP1_HUMAN Isoform 2 of S-phase kinase-associated protein 1 OS=Homo sapiens OX=9606 GN=SKP1	SKP1	NA	NA	NA	NA	20.2394	22.0441
642		0.835162	2.26204	Color2 [DarkGray]	1	4	NA	17.6267	18.2529	20.2743	21.5094	19.0996	22.3311	P63241;P63241-2;Q9GZV4;Q6IS14	P63241;P63241-2;Q9GZV4	4;4;2;1	4;4;2;1	4;4;2;1	Eukaryotic translation initiation factor 5A-1;Eukaryotic translation initiation factor 5A-2	EIF5A;EIF5A2	sp|P63241|IF5A1_HUMAN Eukaryotic translation initiation factor 5A-1 OS=Homo sapiens OX=9606 GN=EIF5A PE=1 SV=2;sp|P63241-2|IF5A1_HUMAN Isoform 2 of Eukaryotic translation initiation factor 5A-1 OS=Homo sapiens OX=9606 GN=EIF5A;sp|Q9GZV4|IF5A2_HUMAN Eukaryo	IF5A1, IF5A2	NA	NA	20.2743	21.5094	NA	22.3311
643	+	1.46063	3.785	Color2 [DarkGray]	1	4	NA	19.2158	19.87	16.869	22.5756	21.0122	23.722	P63244	P63244	6	6	6	Guanine nucleotide-binding protein subunit beta-2-like 1;Guanine nucleotide-binding protein subunit beta-2-like 1, N-terminally processed	GNB2L1	sp|P63244|RACK1_HUMAN Receptor of activated protein C kinase 1 OS=Homo sapiens OX=9606 GN=RACK1 PE=1 SV=3	RACK1	NA	NA	NA	22.5756	21.0122	23.722
644	+	2.51893	3.07423	Color2 [DarkGray]	1	4	NA	25.1472	24.4815	25.9097	28.7236	27.9104	28.1271	P67809;Q9Y2T7	P67809	13;3	13;3	8;0	Nuclease-sensitive element-binding protein 1	YBX1	sp|P67809|YBOX1_HUMAN Y-box-binding protein 1 OS=Homo sapiens OX=9606 GN=YBX1 PE=1 SV=3	YBOX1	25.1472	24.4815	25.9098	28.7236	27.9104	28.1271
645		0.504271	1.85563	Color2 [DarkGray]	1	4	NA	19.5518	17.1344	18.6745	21.3845	22.0966	17.4464	P67870	P67870	2	2	2	Casein kinase II subunit beta	CSNK2B	sp|P67870|CSK2B_HUMAN Casein kinase II subunit beta OS=Homo sapiens OX=9606 GN=CSNK2B PE=1 SV=1	CSK2B	NA	NA	NA	21.3845	22.0966	NA
646	+	1.25874	3.72895	Color2 [DarkGray]	1	4	NA	20.4458	17.761	19.1686	25.1526	21.5214	21.8883	P68133;P68032;P63267;P62736	P68133;P68032;P63267;P62736	12;12;11;11	1;1;1;1	1;1;1;1	Actin, alpha skeletal muscle;Actin, alpha cardiac muscle 1;Actin, gamma-enteric smooth muscle;Actin, aortic smooth muscle	ACTA1;ACTC1;ACTG2;ACTA2	sp|P68133|ACTS_HUMAN Actin, alpha skeletal muscle OS=Homo sapiens OX=9606 GN=ACTA1 PE=1 SV=1;sp|P68032|ACTC_HUMAN Actin, alpha cardiac muscle 1 OS=Homo sapiens OX=9606 GN=ACTC1 PE=1 SV=1;sp|P63267|ACTH_HUMAN Actin, gamma-enteric smooth muscle OS=Homo sapie	ACTS, ACTC, ACTH	NA	NA	NA	25.1526	21.5214	21.8883
647		0.991841	3.7011	Color2 [DarkGray]	1	4	NA	19.4281	24.5874	24.7322	26.3423	26.7596	26.7491	P68104;Q5VTE0;Q05639	P68104;Q5VTE0;Q05639	12;12;6	12;12;6	12;12;6	Elongation factor 1-alpha 1;Putative elongation factor 1-alpha-like 3;Elongation factor 1-alpha 2	EEF1A1;EEF1A1P5;EEF1A2	sp|P68104|EF1A1_HUMAN Elongation factor 1-alpha 1 OS=Homo sapiens OX=9606 GN=EEF1A1 PE=1 SV=1;sp|Q5VTE0|EF1A3_HUMAN Putative elongation factor 1-alpha-like 3 OS=Homo sapiens OX=9606 GN=EEF1A1P5 PE=5 SV=1;sp|Q05639|EF1A2_HUMAN Elongation factor 1-alpha 2 OS	EF1A1, EF1A3, EF1A2	19.4281	24.5874	24.7322	26.3423	26.7596	26.7491
65	+	1.6278	4.00201	Color2 [DarkGray]	1	4	NA	17.0752	17.4478	16.9416	23.3747	20.2243	19.8718	O00267-2;O00267	O00267-2;O00267	5;5	5;5	5;5	Transcription elongation factor SPT5	SUPT5H	sp|O00267-2|SPT5H_HUMAN Isoform 2 of Transcription elongation factor SPT5 OS=Homo sapiens OX=9606 GN=SUPT5H;sp|O00267|SPT5H_HUMAN Transcription elongation factor SPT5 OS=Homo sapiens OX=9606 GN=SUPT5H PE=1 SV=1	SPT5H	NA	NA	NA	23.3747	NA	19.8718
650	+	1.45124	4.15924	Color2 [DarkGray]	1	4	NA	20.1288	23.153	24.5011	27.2272	26.1491	26.8844	P68371;Q3ZCM7;A6NNZ2;CON__ENSEMBL:ENSBTAP00000025008;Q9H4B7	P68371	22;5;4;2;2	22;5;4;2;2	1;0;0;0;0	Tubulin beta-4B chain	TUBB4B	sp|P68371|TBB4B_HUMAN Tubulin beta-4B chain OS=Homo sapiens OX=9606 GN=TUBB4B PE=1 SV=1	TBB4B	20.1288	23.153	24.5011	27.2272	26.1491	26.8844
651	+	1.62459	4.21571	Color2 [DarkGray]	1	4	NA	17.7131	19.7317	16.3588	23.4089	21.1277	21.9141	P68400;Q8NEV1;P68400-2	P68400;Q8NEV1;P68400-2	5;4;3	5;4;3	5;4;3	Casein kinase II subunit alpha;Casein kinase II subunit alpha 3	CSNK2A1;CSNK2A3	sp|P68400|CSK21_HUMAN Casein kinase II subunit alpha OS=Homo sapiens OX=9606 GN=CSNK2A1 PE=1 SV=1;sp|Q8NEV1|CSK23_HUMAN Casein kinase II subunit alpha 3 OS=Homo sapiens OX=9606 GN=CSNK2A3 PE=1 SV=2;sp|P68400-2|CSK21_HUMAN Isoform 2 of Casein kinase II subu	CSK21, CSK23	NA	NA	NA	23.4089	21.1277	21.9141
652		0.407627	-0.879105	Color2 [DarkGray]	1	4	NA	19.3917	21.6567	19.6494	18.2136	19.8965	19.9504	P68871;P02042	P68871	5;2	5;2	4;1	Hemoglobin subunit beta;LVV-hemorphin-7;Spinorphin	HBB	sp|P68871|HBB_HUMAN Hemoglobin subunit beta OS=Homo sapiens OX=9606 GN=HBB PE=1 SV=2	HBB	19.3917	21.6567	NA	NA	NA	NA
655		1.1173	2.31561	Color2 [DarkGray]	1	4	NA	18.3522	17.2681	17.4172	21.5269	18.3663	20.0911	P78332-2;P78332	P78332-2;P78332	2;2	2;2	2;2	RNA-binding protein 6	RBM6	sp|P78332-2|RBM6_HUMAN Isoform 2 of RNA-binding protein 6 OS=Homo sapiens OX=9606 GN=RBM6;sp|P78332|RBM6_HUMAN RNA-binding protein 6 OS=Homo sapiens OX=9606 GN=RBM6 PE=1 SV=5	RBM6	NA	NA	NA	21.5269	NA	20.0911
657	+	1.76099	3.59285	Color2 [DarkGray]	1	4	NA	18.0762	17.9315	18.1518	21.7013	20.033	23.2037	P78362;P78362-2;Q9UPE1-2;Q9UPE1-3;Q9UPE1-4;Q9UPE1	P78362;P78362-2	9;9;1;1;1;1	7;7;0;0;0;0	7;7;0;0;0;0	SRSF protein kinase 2;SRSF protein kinase 2 N-terminal;SRSF protein kinase 2 C-terminal	SRPK2	sp|P78362|SRPK2_HUMAN SRSF protein kinase 2 OS=Homo sapiens OX=9606 GN=SRPK2 PE=1 SV=3;sp|P78362-2|SRPK2_HUMAN Isoform 2 of SRSF protein kinase 2 OS=Homo sapiens OX=9606 GN=SRPK2	SRPK2	NA	NA	NA	21.7013	20.033	23.2037
660	+	2.42339	5.49802	Color2 [DarkGray]	1	4	NA	18.6292	17.1675	18.6664	24.0653	22.1727	24.7192	P78527;P78527-2	P78527;P78527-2	30;29	30;29	30;29	DNA-dependent protein kinase catalytic subunit	PRKDC	sp|P78527|PRKDC_HUMAN DNA-dependent protein kinase catalytic subunit OS=Homo sapiens OX=9606 GN=PRKDC PE=1 SV=3;sp|P78527-2|PRKDC_HUMAN Isoform 2 of DNA-dependent protein kinase catalytic subunit OS=Homo sapiens OX=9606 GN=PRKDC	PRKDC	NA	NA	NA	24.0653	22.1727	24.7192
661		0.244675	1.19634	Color2 [DarkGray]	1	4	NA	18.8328	16.9496	19.043	21.5556	15.8584	21.0005	P78549-3;P78549-2;P78549	P78549-3;P78549-2;P78549	3;3;3	3;3;3	3;3;3	Endonuclease III-like protein 1	NTHL1	sp|P78549-3|NTH_HUMAN Isoform 3 of Endonuclease III-like protein 1 OS=Homo sapiens OX=9606 GN=NTHL1;sp|P78549-2|NTH_HUMAN Isoform 2 of Endonuclease III-like protein 1 OS=Homo sapiens OX=9606 GN=NTHL1;sp|P78549|NTH_HUMAN Endonuclease III-like protein 1 OS=H	NTH	NA	NA	NA	21.5556	NA	21.0005
664		0.203078	-1.64297	Color2 [DarkGray]	1	4	NA	16.0969	21.4286	24.5439	16.3485	18.0454	22.7467	P80723;P80723-2	P80723;P80723-2	7;5	7;5	7;5	Brain acid soluble protein 1	BASP1	sp|P80723|BASP1_HUMAN Brain acid soluble protein 1 OS=Homo sapiens OX=9606 GN=BASP1 PE=1 SV=2;sp|P80723-2|BASP1_HUMAN Isoform 2 of Brain acid soluble protein 1 OS=Homo sapiens OX=9606 GN=BASP1	BASP1	NA	21.4286	24.5439	NA	NA	22.7467
665		0.690196	-1.11701	Color2 [DarkGray]	1	4	NA	23.0347	24.6041	22.2175	22.6253	21.9676	21.9124	P81605;P81605-2	P81605;P81605-2	4;3	4;3	4;3	Dermcidin;Survival-promoting peptide;DCD-1	DCD	sp|P81605|DCD_HUMAN Dermcidin OS=Homo sapiens OX=9606 GN=DCD PE=1 SV=2;sp|P81605-2|DCD_HUMAN Isoform 2 of Dermcidin OS=Homo sapiens OX=9606 GN=DCD	DCD	23.0347	24.6041	22.2175	22.6253	21.9676	21.9124
666	+	1.35367	3.49277	Color2 [DarkGray]	1	4	NA	19.4199	18.3341	18.6145	22.099	20.3687	24.3791	P82650;P82650-2	P82650	9;4	9;4	9;4	28S ribosomal protein S22, mitochondrial	MRPS22	sp|P82650|RT22_HUMAN 28S ribosomal protein S22, mitochondrial OS=Homo sapiens OX=9606 GN=MRPS22 PE=1 SV=1	RT22	NA	NA	NA	22.099	20.3687	24.3791
669		0.549989	1.6344	Color2 [DarkGray]	1	4	NA	18.0238	19.8722	19.7385	21.8991	18.5041	22.1344	P82673;P82673-2	P82673	5;2	5;2	5;2	28S ribosomal protein S35, mitochondrial	MRPS35	sp|P82673|RT35_HUMAN 28S ribosomal protein S35, mitochondrial OS=Homo sapiens OX=9606 GN=MRPS35 PE=1 SV=1	RT35	NA	NA	NA	21.8991	NA	22.1344
67		0.710042	2.58504	Color2 [DarkGray]	1	4	NA	18.1986	19.4355	17.9928	23.0517	17.9501	22.3803	O00410;O00410-3;O00410-2;O60518	O00410;O00410-3;O00410-2	16;16;14;1	16;16;14;1	16;16;14;1	Importin-5	IPO5	sp|O00410|IPO5_HUMAN Importin-5 OS=Homo sapiens OX=9606 GN=IPO5 PE=1 SV=4;sp|O00410-3|IPO5_HUMAN Isoform 3 of Importin-5 OS=Homo sapiens OX=9606 GN=IPO5;sp|O00410-2|IPO5_HUMAN Isoform 2 of Importin-5 OS=Homo sapiens OX=9606 GN=IPO5	IPO5	NA	NA	NA	23.0517	NA	22.3803
670		0.663045	2.80141	Color2 [DarkGray]	1	4	NA	18.0861	18.4196	17.0469	21.9998	16.9582	22.9989	P82675;P82675-2	P82675	6;1	6;1	6;1	28S ribosomal protein S5, mitochondrial	MRPS5	sp|P82675|RT05_HUMAN 28S ribosomal protein S5, mitochondrial OS=Homo sapiens OX=9606 GN=MRPS5 PE=1 SV=2	RT05	NA	NA	NA	21.9998	NA	22.9989
671	+	1.29901	2.09613	Color2 [DarkGray]	1	4	NA	18.7874	17.5827	17.0193	20.1769	18.8344	20.6665	P82912-3;P82912-2;P82912	P82912-3;P82912-2;P82912	1;1;1	1;1;1	1;1;1	28S ribosomal protein S11, mitochondrial	MRPS11	sp|P82912-3|RT11_HUMAN Isoform 3 of 28S ribosomal protein S11, mitochondrial OS=Homo sapiens OX=9606 GN=MRPS11;sp|P82912-2|RT11_HUMAN Isoform 2 of 28S ribosomal protein S11, mitochondrial OS=Homo sapiens OX=9606 GN=MRPS11;sp|P82912|RT11_HUMAN 28S ribosomal	RT11	NA	NA	NA	20.1769	NA	20.6665
672	+	1.26086	4.17492	Color2 [DarkGray]	1	4	NA	17.4465	17.8691	16.7564	22.443	18.5656	23.5882	P82914	P82914	6	6	6	28S ribosomal protein S15, mitochondrial	MRPS15	sp|P82914|RT15_HUMAN 28S ribosomal protein S15, mitochondrial OS=Homo sapiens OX=9606 GN=MRPS15 PE=1 SV=1	RT15	NA	NA	NA	22.443	NA	23.5882
674	+	2.07281	5.66846	Color2 [DarkGray]	1	4	NA	16.8694	16.0278	18.3601	22.2775	21.391	24.5943	P82930	P82930	7	7	7	28S ribosomal protein S34, mitochondrial	MRPS34	sp|P82930|RT34_HUMAN 28S ribosomal protein S34, mitochondrial OS=Homo sapiens OX=9606 GN=MRPS34 PE=1 SV=2	RT34	NA	NA	NA	22.2775	21.391	24.5943
676	+	1.32136	3.05546	Color2 [DarkGray]	1	4	NA	17.7652	18.0519	18.3683	20.1172	19.9818	23.2528	P82933	P82933	6	6	6	28S ribosomal protein S9, mitochondrial	MRPS9	sp|P82933|RT09_HUMAN 28S ribosomal protein S9, mitochondrial OS=Homo sapiens OX=9606 GN=MRPS9 PE=1 SV=2	RT09	NA	NA	NA	20.1172	NA	23.2528
679	+	2.5236	3.6268	Color2 [DarkGray]	1	4	NA	23.6837	24.9883	25.2735	28.5152	27.7189	28.5919	P83731	P83731	8	8	8	60S ribosomal protein L24	RPL24	sp|P83731|RL24_HUMAN 60S ribosomal protein L24 OS=Homo sapiens OX=9606 GN=RPL24 PE=1 SV=1	RL24	23.6837	24.9883	25.2735	28.5152	27.7189	28.5919
68	+	1.19338	4.59102	Color2 [DarkGray]	1	4	NA	18.1941	16.9261	18.636	23.5877	19.1158	24.8258	O00411	O00411	13	13	13	DNA-directed RNA polymerase, mitochondrial	POLRMT	sp|O00411|RPOM_HUMAN DNA-directed RNA polymerase, mitochondrial OS=Homo sapiens OX=9606 GN=POLRMT PE=1 SV=2	RPOM	NA	NA	NA	23.5877	NA	24.8258
680		0.418763	0.757099	Color2 [DarkGray]	1	4	NA	26.7947	29.0443	29.0183	28.6909	29.0805	29.3571	P83881	P83881	6	6	2	60S ribosomal protein L36a	RPL36A	sp|P83881|RL36A_HUMAN 60S ribosomal protein L36a OS=Homo sapiens OX=9606 GN=RPL36A PE=1 SV=2	RL36A	26.7947	29.0443	29.0183	28.6909	29.0805	29.3571
681		0.819538	2.82184	Color2 [DarkGray]	1	4	NA	17.8473	17.001	20.0098	22.1575	18.4867	22.6795	P83916	P83916	3	2	2	Chromobox protein homolog 1	CBX1	sp|P83916|CBX1_HUMAN Chromobox protein homolog 1 OS=Homo sapiens OX=9606 GN=CBX1 PE=1 SV=1	CBX1	NA	NA	NA	22.1575	NA	22.6795
682	+	3.80457	8.85312	Color2 [DarkGray]	1	4	NA	18.3132	18.6643	17.3388	26.427	27.9587	26.4898	P84022;P84022-3;P84022-2;P84022-4	P84022;P84022-3;P84022-2;P84022-4	12;9;9;6	12;9;9;6	5;2;2;2	Mothers against decapentaplegic homolog 3	SMAD3	sp|P84022|SMAD3_HUMAN Mothers against decapentaplegic homolog 3 OS=Homo sapiens OX=9606 GN=SMAD3 PE=1 SV=1;sp|P84022-3|SMAD3_HUMAN Isoform 3 of Mothers against decapentaplegic homolog 3 OS=Homo sapiens OX=9606 GN=SMAD3;sp|P84022-2|SMAD3_HUMAN Isoform 2 of	SMAD3	NA	NA	NA	26.427	27.9587	26.4898
683	+	1.92437	5.44816	Color2 [DarkGray]	1	4	NA	16.8541	20.6272	18.541	24.2232	23.0384	25.1051	P84090	P84090	4	4	4	Enhancer of rudimentary homolog	ERH	sp|P84090|ERH_HUMAN Enhancer of rudimentary homolog OS=Homo sapiens OX=9606 GN=ERH PE=1 SV=1	ERH	NA	NA	NA	24.2232	23.0384	25.1051
684	+	1.60582	6.82448	Color2 [DarkGray]	1	4	NA	17.7211	23.2076	23.7352	28.6511	27.7672	28.719	P84098	P84098	8	8	8	60S ribosomal protein L19	RPL19	sp|P84098|RL19_HUMAN 60S ribosomal protein L19 OS=Homo sapiens OX=9606 GN=RPL19 PE=1 SV=1	RL19	NA	23.2076	23.7352	28.6511	27.7672	28.719
686		0.9318	2.77294	Color2 [DarkGray]	1	4	NA	18.7726	17.2766	18.8152	22.242	22.4685	18.4727	P84103-2;P84103	P84103-2;P84103	3;3	3;3	3;3	Serine/arginine-rich splicing factor 3	SRSF3	sp|P84103-2|SRSF3_HUMAN Isoform 2 of Serine/arginine-rich splicing factor 3 OS=Homo sapiens OX=9606 GN=SRSF3;sp|P84103|SRSF3_HUMAN Serine/arginine-rich splicing factor 3 OS=Homo sapiens OX=9606 GN=SRSF3 PE=1 SV=1	SRSF3	NA	NA	NA	22.242	22.4685	NA
687		0.840893	5.63467	Color2 [DarkGray]	1	4	NA	18.3295	18.8192	17.7178	26.8337	17.7398	27.1971	P84243;P68431;Q16695;Q6NXT2	P84243;P68431;Q16695;Q6NXT2	7;6;5;4	1;0;0;0	1;0;0;0	Histone H3.3;Histone H3.1;Histone H3.1t;Histone H3.3C	H3F3A;HIST1H3A;HIST3H3;H3F3C	sp|P84243|H33_HUMAN Histone H3.3 OS=Homo sapiens OX=9606 GN=H3-3A PE=1 SV=2;sp|P68431|H31_HUMAN Histone H3.1 OS=Homo sapiens OX=9606 GN=H3C1 PE=1 SV=2;sp|Q16695|H31T_HUMAN Histone H3.1t OS=Homo sapiens OX=9606 GN=H3-4 PE=1 SV=3;sp|Q6NXT2|H3C_HUMAN Histone	H33, H31, H31T, H3C	NA	NA	NA	26.8337	NA	27.1971
69	+	3.889	6.73801	Color2 [DarkGray]	1	4	NA	18.7214	18.2116	18.9954	25.7717	24.5779	25.7928	O00422;O00422-2	O00422;O00422-2	7;7	7;7	7;7	Histone deacetylase complex subunit SAP18	SAP18	sp|O00422|SAP18_HUMAN Histone deacetylase complex subunit SAP18 OS=Homo sapiens OX=9606 GN=SAP18 PE=1 SV=1;sp|O00422-2|SAP18_HUMAN Isoform 2 of Histone deacetylase complex subunit SAP18 OS=Homo sapiens OX=9606 GN=SAP18	SAP18	NA	NA	NA	25.7717	24.5779	25.7928
690		0.662567	2.01689	Color2 [DarkGray]	1	4	NA	17.3244	18.6394	18.5998	21.6258	17.5881	21.4003	Q00059;Q00059-2	Q00059;Q00059-2	7;6	7;6	7;6	Transcription factor A, mitochondrial	TFAM	sp|Q00059|TFAM_HUMAN Transcription factor A, mitochondrial OS=Homo sapiens OX=9606 GN=TFAM PE=1 SV=1;sp|Q00059-2|TFAM_HUMAN Isoform 2 of Transcription factor A, mitochondrial OS=Homo sapiens OX=9606 GN=TFAM	TFAM	NA	NA	NA	21.6258	NA	21.4003
691	+	2.59621	6.97658	Color2 [DarkGray]	1	4	NA	17.4181	19.2979	15.714	24.5325	24.4571	24.3701	Q00325-2;Q00325	Q00325-2;Q00325	7;7	7;7	7;7	Phosphate carrier protein, mitochondrial	SLC25A3	sp|Q00325-2|MPCP_HUMAN Isoform B of Phosphate carrier protein, mitochondrial OS=Homo sapiens OX=9606 GN=SLC25A3;sp|Q00325|MPCP_HUMAN Phosphate carrier protein, mitochondrial OS=Homo sapiens OX=9606 GN=SLC25A3 PE=1 SV=2	MPCP	NA	NA	NA	24.5325	24.4571	24.3701
693		0.717959	1.73705	Color2 [DarkGray]	1	4	NA	17.8728	19.2565	19.3953	20.6628	18.8168	22.2561	Q00577	Q00577	3	3	3	Transcriptional activator protein Pur-alpha	PURA	sp|Q00577|PURA_HUMAN Transcriptional activator protein Pur-alpha OS=Homo sapiens OX=9606 GN=PURA PE=1 SV=2	PURA	NA	NA	NA	20.6628	NA	22.2561
694	+	2.86734	3.39107	Color2 [DarkGray]	1	4	NA	17.7964	18.4332	17.9823	20.8437	21.3803	22.1612	Q00610-2;Q00610;P53675-2;P53675	Q00610-2;Q00610	5;5;2;2	5;5;2;2	5;5;2;2	Clathrin heavy chain 1	CLTC	sp|Q00610-2|CLH1_HUMAN Isoform 2 of Clathrin heavy chain 1 OS=Homo sapiens OX=9606 GN=CLTC;sp|Q00610|CLH1_HUMAN Clathrin heavy chain 1 OS=Homo sapiens OX=9606 GN=CLTC PE=1 SV=5	CLH1	NA	NA	NA	20.8437	21.3803	22.1612
695	+	2.38751	5.08519	Color2 [DarkGray]	1	4	NA	23.265	24.7038	25.6931	30.0155	28.6621	30.2398	Q00839;Q00839-2	Q00839;Q00839-2	32;30	32;30	32;30	Heterogeneous nuclear ribonucleoprotein U	HNRNPU	sp|Q00839|HNRPU_HUMAN Heterogeneous nuclear ribonucleoprotein U OS=Homo sapiens OX=9606 GN=HNRNPU PE=1 SV=6;sp|Q00839-2|HNRPU_HUMAN Isoform 2 of Heterogeneous nuclear ribonucleoprotein U OS=Homo sapiens OX=9606 GN=HNRNPU	HNRPU	23.265	24.7038	25.6931	30.0155	28.6621	30.2398
70	+	4.43274	4.54447	Color2 [DarkGray]	1	4	NA	17.9783	18.1843	18.2669	22.7728	22.2881	23.002	O00425;O00425-2;Q9Y6M1-5;Q9Y6M1-6;Q9Y6M1-3;Q9Y6M1-4;Q9Y6M1-1;Q9Y6M1	O00425;O00425-2	6;3;1;1;1;1;1;1	6;3;1;1;1;1;1;1	5;2;0;0;0;0;0;0	Insulin-like growth factor 2 mRNA-binding protein 3	IGF2BP3	sp|O00425|IF2B3_HUMAN Insulin-like growth factor 2 mRNA-binding protein 3 OS=Homo sapiens OX=9606 GN=IGF2BP3 PE=1 SV=2;sp|O00425-2|IF2B3_HUMAN Isoform 2 of Insulin-like growth factor 2 mRNA-binding protein 3 OS=Homo sapiens OX=9606 GN=IGF2BP3	IF2B3	NA	NA	NA	22.7728	22.2881	23.002
700		0.838286	3.17278	Color2 [DarkGray]	1	4	NA	18.1263	17.6959	18.5921	18.4094	21.1069	24.4163	Q01780-2;Q01780	Q01780-2;Q01780	13;13	13;13	13;13	Exosome component 10	EXOSC10	sp|Q01780-2|EXOSX_HUMAN Isoform 2 of Exosome component 10 OS=Homo sapiens OX=9606 GN=EXOSC10;sp|Q01780|EXOSX_HUMAN Exosome component 10 OS=Homo sapiens OX=9606 GN=EXOSC10 PE=1 SV=2	EXOSX	NA	NA	NA	NA	21.1069	24.4163
701	+	2.30615	3.66417	Color2 [DarkGray]	1	4	NA	17.575	19.3334	17.6831	22.0018	21.2515	22.3308	Q01813;Q01813-2	Q01813;Q01813-2	3;2	3;2	2;2	ATP-dependent 6-phosphofructokinase, platelet type	PFKP	sp|Q01813|PFKAP_HUMAN ATP-dependent 6-phosphofructokinase, platelet type OS=Homo sapiens OX=9606 GN=PFKP PE=1 SV=2;sp|Q01813-2|PFKAP_HUMAN Isoform 2 of ATP-dependent 6-phosphofructokinase, platelet type OS=Homo sapiens OX=9606 GN=PFKP	PFKAP	NA	NA	NA	22.0018	21.2515	22.3308
703		0.460523	-1.82469	Color2 [DarkGray]	1	4	NA	23.2272	24.6389	20.8525	21.6416	18.591	23.0119	Q02413;Q02413-2	Q02413	11;1	11;1	11;1	Desmoglein-1	DSG1	sp|Q02413|DSG1_HUMAN Desmoglein-1 OS=Homo sapiens OX=9606 GN=DSG1 PE=1 SV=2	DSG1	23.2272	24.6389	20.8525	21.6416	NA	23.0119
704		0.0018883	-0.00694402	Color2 [DarkGray]	1	4	NA	17.074	19.0361	20.6463	18.3719	18.2313	20.1324	Q02487-2;Q02487;Q14574-2;Q14574	Q02487-2;Q02487;Q14574-2;Q14574	2;2;1;1	2;2;1;1	2;2;1;1	Desmocollin-2;Desmocollin-3	DSC2;DSC3	sp|Q02487-2|DSC2_HUMAN Isoform 2B of Desmocollin-2 OS=Homo sapiens OX=9606 GN=DSC2;sp|Q02487|DSC2_HUMAN Desmocollin-2 OS=Homo sapiens OX=9606 GN=DSC2 PE=1 SV=1;sp|Q14574-2|DSC3_HUMAN Isoform 3B of Desmocollin-3 OS=Homo sapiens OX=9606 GN=DSC3;sp|Q14574|DSC	DSC2, DSC3, DSC	NA	19.0361	20.6463	NA	NA	NA
705	+	2.61466	5.66829	Color2 [DarkGray]	1	4	NA	21.4574	23.6631	23.851	29.0272	28.0225	28.9267	Q02543	Q02543	10	10	10	60S ribosomal protein L18a	RPL18A	sp|Q02543|RL18A_HUMAN 60S ribosomal protein L18a OS=Homo sapiens OX=9606 GN=RPL18A PE=1 SV=2	RL18A	21.4574	23.6631	23.851	29.0272	28.0225	28.9267
707	+	2.70743	6.64766	Color2 [DarkGray]	1	4	NA	21.9386	23.9961	24.3184	30.3607	29.0135	30.822	Q02878	Q02878	15	15	15	60S ribosomal protein L6	RPL6	sp|Q02878|RL6_HUMAN 60S ribosomal protein L6 OS=Homo sapiens OX=9606 GN=RPL6 PE=1 SV=3	RL6	21.9386	23.9961	24.3184	30.3607	29.0135	30.822
708	+	2.5779	6.135	Color2 [DarkGray]	1	4	NA	19.3093	19.6503	17.7465	25.6376	23.6205	25.853	Q02880-2;Q02880	Q02880-2;Q02880	38;38	27;27	27;27	DNA topoisomerase 2-beta	TOP2B	sp|Q02880-2|TOP2B_HUMAN Isoform Beta-1 of DNA topoisomerase 2-beta OS=Homo sapiens OX=9606 GN=TOP2B;sp|Q02880|TOP2B_HUMAN DNA topoisomerase 2-beta OS=Homo sapiens OX=9606 GN=TOP2B PE=1 SV=3	TOP2B	NA	NA	NA	25.6376	23.6205	25.853
709		0.967906	3.10574	Color2 [DarkGray]	1	4	NA	18.4849	18.7595	17.7411	22.3838	18.5464	23.3725	Q02978;Q02978-2	Q02978;Q02978-2	9;8	9;8	9;8	Mitochondrial 2-oxoglutarate/malate carrier protein	SLC25A11	sp|Q02978|M2OM_HUMAN Mitochondrial 2-oxoglutarate/malate carrier protein OS=Homo sapiens OX=9606 GN=SLC25A11 PE=1 SV=3;sp|Q02978-2|M2OM_HUMAN Isoform 2 of Mitochondrial 2-oxoglutarate/malate carrier protein OS=Homo sapiens OX=9606 GN=SLC25A11	M2OM	NA	NA	NA	22.3838	NA	23.3725
710		0.271053	0.640631	Color2 [DarkGray]	1	4	NA	23.2563	24.9908	26.4819	25.6787	25.7515	25.2206	Q03135;Q03135-2	Q03135;Q03135-2	5;3	5;3	5;3	Caveolin-1	CAV1	sp|Q03135|CAV1_HUMAN Caveolin-1 OS=Homo sapiens OX=9606 GN=CAV1 PE=1 SV=4;sp|Q03135-2|CAV1_HUMAN Isoform 2 of Caveolin-1 OS=Homo sapiens OX=9606 GN=CAV1	CAV1	23.2563	24.9908	26.4819	25.6787	25.7515	25.2206
715		1.0139	3.08133	Color2 [DarkGray]	1	4	NA	16.2439	17.8625	17.895	20.665	18.0175	22.5629	Q06587-2;Q06587	Q06587-2;Q06587	3;3	3;3	2;2	E3 ubiquitin-protein ligase RING1	RING1	sp|Q06587-2|RING1_HUMAN Isoform 2 of E3 ubiquitin-protein ligase RING1 OS=Homo sapiens OX=9606 GN=RING1;sp|Q06587|RING1_HUMAN E3 ubiquitin-protein ligase RING1 OS=Homo sapiens OX=9606 GN=RING1 PE=1 SV=2	RING1	NA	NA	NA	20.665	NA	22.5629
716	+	3.25002	5.86229	Color2 [DarkGray]	1	4	NA	18.5228	18.5878	17.2012	23.7712	23.4389	24.6886	Q06787-6;Q06787-2;Q06787-4;Q06787-7;Q06787-8;Q06787-5;Q06787-9;Q06787-3;Q06787;Q06787-11;Q06787-10	Q06787-6;Q06787-2;Q06787-4;Q06787-7;Q06787-8;Q06787-5;Q06787-9;Q06787-3;Q06787;Q06787-11;Q06787-10	11;11;11;11;10;10;10;10;10;9;9	10;10;10;10;9;9;9;9;9;9;9	9;9;9;9;8;8;8;8;8;8;8	Fragile X mental retardation protein 1	FMR1	sp|Q06787-6|FMR1_HUMAN Isoform 5 of Synaptic functional regulator FMR1 OS=Homo sapiens OX=9606 GN=FMR1;sp|Q06787-2|FMR1_HUMAN Isoform 1 of Synaptic functional regulator FMR1 OS=Homo sapiens OX=9606 GN=FMR1;sp|Q06787-4|FMR1_HUMAN Isoform 3 of Synaptic funct	FMR1	NA	NA	NA	23.7712	23.4389	24.6886
717	+	1.65543	2.90985	Color2 [DarkGray]	1	4	NA	20.34	22.3661	21.3674	24.7591	23.1748	24.869	Q06830	Q06830	10	10	7	Peroxiredoxin-1	PRDX1	sp|Q06830|PRDX1_HUMAN Peroxiredoxin-1 OS=Homo sapiens OX=9606 GN=PRDX1 PE=1 SV=1	PRDX1	20.34	22.3661	21.3674	24.7591	23.1748	24.869
718	+	1.97928	7.91898	Color2 [DarkGray]	1	4	NA	17.7174	20.9596	23.661	28.7144	28.1733	29.2072	Q07020;Q07020-2	Q07020;Q07020-2	11;10	11;10	11;10	60S ribosomal protein L18	RPL18	sp|Q07020|RL18_HUMAN 60S ribosomal protein L18 OS=Homo sapiens OX=9606 GN=RPL18 PE=1 SV=2;sp|Q07020-2|RL18_HUMAN Isoform 2 of 60S ribosomal protein L18 OS=Homo sapiens OX=9606 GN=RPL18	RL18	NA	20.9596	23.661	28.7144	28.1733	29.2072
720	+	2.92968	6.19616	Color2 [DarkGray]	1	4	NA	16.7954	19.2437	18.5784	24.2238	24.2371	24.7451	Q07065	Q07065	15	15	15	Cytoskeleton-associated protein 4	CKAP4	sp|Q07065|CKAP4_HUMAN Cytoskeleton-associated protein 4 OS=Homo sapiens OX=9606 GN=CKAP4 PE=1 SV=2	CKAP4	NA	NA	NA	24.2238	24.2371	24.7451
721	+	2.28351	5.19098	Color2 [DarkGray]	1	4	NA	17.2923	18.919	19.6583	23.8653	22.7064	24.8708	Q07666-2;Q07666;Q07666-3;Q5VWX1	Q07666-2;Q07666;Q07666-3	6;6;4;1	6;6;4;1	6;6;4;1	KH domain-containing, RNA-binding, signal transduction-associated protein 1	KHDRBS1	sp|Q07666-2|KHDR1_HUMAN Isoform 2 of KH domain-containing, RNA-binding, signal transduction-associated protein 1 OS=Homo sapiens OX=9606 GN=KHDRBS1;sp|Q07666|KHDR1_HUMAN KH domain-containing, RNA-binding, signal transduction-associated protein 1 OS=Homo sa	KHDR1	NA	NA	NA	23.8653	22.7064	24.8708
722	+	2.68769	5.461	Color2 [DarkGray]	1	4	NA	17.6085	16.5469	18.2825	23.6277	21.7948	23.3984	Q07955;Q07955-3;Q07955-2	Q07955;Q07955-3;Q07955-2	6;5;5	6;5;5	6;5;5	Serine/arginine-rich splicing factor 1	SRSF1	sp|Q07955|SRSF1_HUMAN Serine/arginine-rich splicing factor 1 OS=Homo sapiens OX=9606 GN=SRSF1 PE=1 SV=2;sp|Q07955-3|SRSF1_HUMAN Isoform ASF-3 of Serine/arginine-rich splicing factor 1 OS=Homo sapiens OX=9606 GN=SRSF1;sp|Q07955-2|SRSF1_HUMAN Isoform ASF-2 o	SRSF1	NA	NA	NA	23.6277	21.7948	23.3984
724	+	2.80709	7.68666	Color2 [DarkGray]	1	4	NA	18.2164	18.6593	20.7166	27.0511	25.697	27.9043	Q08211;Q08211-2	Q08211	33;5	33;5	33;5	ATP-dependent RNA helicase A	DHX9	sp|Q08211|DHX9_HUMAN ATP-dependent RNA helicase A OS=Homo sapiens OX=9606 GN=DHX9 PE=1 SV=4	DHX9	NA	NA	20.7166	27.0511	25.697	27.9043
726		0.136483	0.519311	Color2 [DarkGray]	1	4	NA	18.2694	22.1986	19.7012	21.2223	18.9677	21.5373	Q08554-2;Q08554	Q08554-2;Q08554	3;3	3;3	3;3	Desmocollin-1	DSC1	sp|Q08554-2|DSC1_HUMAN Isoform 1B of Desmocollin-1 OS=Homo sapiens OX=9606 GN=DSC1;sp|Q08554|DSC1_HUMAN Desmocollin-1 OS=Homo sapiens OX=9606 GN=DSC1 PE=1 SV=2	DSC1	NA	22.1986	19.7012	21.2223	NA	21.5373
727		0.937047	4.34145	Color2 [DarkGray]	1	4	NA	19.7138	20.0032	16.9422	25.1621	19.3592	25.1623	Q08945	Q08945	13	13	13	FACT complex subunit SSRP1	SSRP1	sp|Q08945|SSRP1_HUMAN FACT complex subunit SSRP1 OS=Homo sapiens OX=9606 GN=SSRP1 PE=1 SV=1	SSRP1	NA	NA	NA	25.1621	NA	25.1623
728	+	3.20645	6.38556	Color2 [DarkGray]	1	4	NA	18.2935	18.1222	17.8158	24.57	23.3039	25.5144	Q08J23;Q08J23-2;Q08J23-3	Q08J23;Q08J23-2;Q08J23-3	18;16;10	18;16;10	18;16;10	tRNA (cytosine(34)-C(5))-methyltransferase	NSUN2	sp|Q08J23|NSUN2_HUMAN RNA cytosine C(5)-methyltransferase NSUN2 OS=Homo sapiens OX=9606 GN=NSUN2 PE=1 SV=2;sp|Q08J23-2|NSUN2_HUMAN Isoform 2 of RNA cytosine C(5)-methyltransferase NSUN2 OS=Homo sapiens OX=9606 GN=NSUN2;sp|Q08J23-3|NSUN2_HUMAN Isoform 3 of	NSUN2	NA	NA	NA	24.57	23.3039	25.5144
729	+	1.41511	4.96806	Color2 [DarkGray]	1	4	NA	16.9995	18.6005	18.5873	24.7425	19.9445	24.4046	Q09028-3;Q09028;Q09028-2;Q09028-4	Q09028-3;Q09028;Q09028-2;Q09028-4	8;8;7;6	4;4;3;3	4;4;3;3	Histone-binding protein RBBP4	RBBP4	sp|Q09028-3|RBBP4_HUMAN Isoform 3 of Histone-binding protein RBBP4 OS=Homo sapiens OX=9606 GN=RBBP4;sp|Q09028|RBBP4_HUMAN Histone-binding protein RBBP4 OS=Homo sapiens OX=9606 GN=RBBP4 PE=1 SV=3;sp|Q09028-2|RBBP4_HUMAN Isoform 2 of Histone-binding protein	RBBP4	NA	NA	NA	24.7425	NA	24.4046
730	+	1.55119	2.93878	Color2 [DarkGray]	1	4	NA	19.3451	18.1663	18.2713	22.4216	19.9632	22.2142	Q09161	Q09161	5	5	5	Nuclear cap-binding protein subunit 1	NCBP1	sp|Q09161|NCBP1_HUMAN Nuclear cap-binding protein subunit 1 OS=Homo sapiens OX=9606 GN=NCBP1 PE=1 SV=1	NCBP1	NA	NA	NA	22.4216	19.9632	22.2142
732		0.00129494	-0.0124728	Color2 [DarkGray]	1	4	NA	17.2382	23.0875	26.3664	18.9579	23.3364	24.3604	Q10589-2;Q10589	Q10589-2;Q10589	3;3	3;3	3;3	Bone marrow stromal antigen 2	BST2	sp|Q10589-2|BST2_HUMAN Isoform 2 of Bone marrow stromal antigen 2 OS=Homo sapiens OX=9606 GN=BST2;sp|Q10589|BST2_HUMAN Bone marrow stromal antigen 2 OS=Homo sapiens OX=9606 GN=BST2 PE=1 SV=1	BST2	NA	23.0875	26.3664	NA	23.3364	24.3604
733		0.685992	1.49367	Color2 [DarkGray]	1	4	NA	18.6292	17.6365	18.1076	21.1692	17.8978	19.7873	Q12769	Q12769	2	2	2	Nuclear pore complex protein Nup160	NUP160	sp|Q12769|NU160_HUMAN Nuclear pore complex protein Nup160 OS=Homo sapiens OX=9606 GN=NUP160 PE=1 SV=3	NU160	NA	NA	NA	21.1692	NA	19.7873
734	+	1.88879	3.63952	Color2 [DarkGray]	1	4	NA	17.8649	16.5199	18.5249	20.0655	21.6995	22.0632	Q12788	Q12788	3	3	3	Transducin beta-like protein 3	TBL3	sp|Q12788|TBL3_HUMAN Transducin beta-like protein 3 OS=Homo sapiens OX=9606 GN=TBL3 PE=1 SV=2	TBL3	NA	NA	NA	20.0655	21.6995	22.0632
735	+	1.16405	3.17525	Color2 [DarkGray]	1	4	NA	17.9058	17.447	17.7602	19.8489	19.374	23.4158	Q12789-3;Q12789	Q12789-3;Q12789	10;10	10;10	10;10	General transcription factor 3C polypeptide 1	GTF3C1	sp|Q12789-3|TF3C1_HUMAN Isoform 2 of General transcription factor 3C polypeptide 1 OS=Homo sapiens OX=9606 GN=GTF3C1;sp|Q12789|TF3C1_HUMAN General transcription factor 3C polypeptide 1 OS=Homo sapiens OX=9606 GN=GTF3C1 PE=1 SV=4	TF3C1	NA	NA	NA	19.8489	NA	23.4158
736	+	2.20015	3.17901	Color2 [DarkGray]	1	4	NA	16.7294	18.479	18.1258	21.5253	20.7274	20.6186	Q12797-10;Q12797;Q12797-7;Q12797-4;Q12797-3;Q12797-9;Q12797-6;Q12797-11;Q12797-5;Q12797-8;Q12797-2	Q12797-10;Q12797;Q12797-7;Q12797-4;Q12797-3;Q12797-9;Q12797-6;Q12797-11;Q12797-5;Q12797-8;Q12797-2	2;2;1;1;1;1;1;1;1;1;1	2;2;1;1;1;1;1;1;1;1;1	2;2;1;1;1;1;1;1;1;1;1	Aspartyl/asparaginyl beta-hydroxylase	ASPH	sp|Q12797-10|ASPH_HUMAN Isoform 10 of Aspartyl/asparaginyl beta-hydroxylase OS=Homo sapiens OX=9606 GN=ASPH;sp|Q12797|ASPH_HUMAN Aspartyl/asparaginyl beta-hydroxylase OS=Homo sapiens OX=9606 GN=ASPH PE=1 SV=3;sp|Q12797-7|ASPH_HUMAN Isoform 7 of Aspartyl/as	ASPH	NA	NA	NA	21.5253	20.7274	20.6186
737		1.08907	2.88653	Color2 [DarkGray]	1	4	NA	18.1415	18.608	17.5762	21.83	18.6107	22.5446	Q12873-2;Q12873;Q12873-3	Q12873-2;Q12873;Q12873-3	4;4;4	4;4;4	3;3;3	Chromodomain-helicase-DNA-binding protein 3	CHD3	sp|Q12873-2|CHD3_HUMAN Isoform 2 of Chromodomain-helicase-DNA-binding protein 3 OS=Homo sapiens OX=9606 GN=CHD3;sp|Q12873|CHD3_HUMAN Chromodomain-helicase-DNA-binding protein 3 OS=Homo sapiens OX=9606 GN=CHD3 PE=1 SV=3;sp|Q12873-3|CHD3_HUMAN Isoform 3 of C	CHD3	NA	NA	NA	21.83	NA	22.5446
738		0.927513	1.80706	Color2 [DarkGray]	1	4	NA	17.0187	19.1527	17.4888	20.475	18.4246	20.1818	Q12874	Q12874	2	2	2	Splicing factor 3A subunit 3	SF3A3	sp|Q12874|SF3A3_HUMAN Splicing factor 3A subunit 3 OS=Homo sapiens OX=9606 GN=SF3A3 PE=1 SV=1	SF3A3	NA	NA	NA	20.475	NA	20.1818
739		0.794162	3.24369	Color2 [DarkGray]	1	4	NA	17.7827	17.6976	19.4585	23.1088	17.973	23.588	Q12899	Q12899	7	7	7	Tripartite motif-containing protein 26	TRIM26	sp|Q12899|TRI26_HUMAN Tripartite motif-containing protein 26 OS=Homo sapiens OX=9606 GN=TRIM26 PE=1 SV=1	TRI26	NA	NA	NA	23.1088	NA	23.588
74		1.05483	1.75887	Color2 [DarkGray]	1	4	NA	17.1812	19.8131	18.5826	20.3369	19.9339	20.5827	O00505	O00505	2	2	2	Importin subunit alpha-4	KPNA3	sp|O00505|IMA4_HUMAN Importin subunit alpha-4 OS=Homo sapiens OX=9606 GN=KPNA3 PE=1 SV=2	IMA4	NA	NA	NA	20.3369	19.9339	20.5827
740		0.775538	3.06519	Color2 [DarkGray]	1	4	NA	18.5459	18.4701	18.9969	18.3038	22.4351	24.4696	Q12904;Q12904-2;P49321-2;P49321-4;P49321;P49321-3	Q12904;Q12904-2	6;6;1;1;1;1	6;6;1;1;1;1	6;6;1;1;1;1	Aminoacyl tRNA synthase complex-interacting multifunctional protein 1;Endothelial monocyte-activating polypeptide 2	AIMP1	sp|Q12904|AIMP1_HUMAN Aminoacyl tRNA synthase complex-interacting multifunctional protein 1 OS=Homo sapiens OX=9606 GN=AIMP1 PE=1 SV=2;sp|Q12904-2|AIMP1_HUMAN Isoform 2 of Aminoacyl tRNA synthase complex-interacting multifunctional protein 1 OS=Homo sapien	AIMP1	NA	NA	NA	NA	22.4351	24.4696
741	+	3.14397	7.17333	Color2 [DarkGray]	1	4	NA	17.2671	18.0973	19.0435	25.4254	24.2755	26.227	Q12905	Q12905	11	11	11	Interleukin enhancer-binding factor 2	ILF2	sp|Q12905|ILF2_HUMAN Interleukin enhancer-binding factor 2 OS=Homo sapiens OX=9606 GN=ILF2 PE=1 SV=2	ILF2	NA	NA	19.0435	25.4254	24.2755	26.227
742	+	3.37064	6.67242	Color2 [DarkGray]	1	4	NA	17.6838	18.5987	17.779	24.2961	24.0044	25.7783	Q12906-5;Q12906-4;Q12906-2;Q12906-6;Q12906-3;Q12906;Q12906-7	Q12906-5;Q12906-4;Q12906-2;Q12906-6;Q12906-3;Q12906;Q12906-7	11;11;11;11;11;11;11	11;11;11;11;11;11;11	10;10;10;10;10;10;10	Interleukin enhancer-binding factor 3	ILF3	sp|Q12906-5|ILF3_HUMAN Isoform 5 of Interleukin enhancer-binding factor 3 OS=Homo sapiens OX=9606 GN=ILF3;sp|Q12906-4|ILF3_HUMAN Isoform 4 of Interleukin enhancer-binding factor 3 OS=Homo sapiens OX=9606 GN=ILF3;sp|Q12906-2|ILF3_HUMAN Isoform 2 of Interleu	ILF3	NA	NA	NA	24.2961	24.0044	25.7783
743	+	1.90611	4.493	Color2 [DarkGray]	1	4	NA	17.3732	17.3999	19.0541	22.6273	20.8277	23.8511	Q12965	Q12965	9	9	9	Unconventional myosin-Ie	MYO1E	sp|Q12965|MYO1E_HUMAN Unconventional myosin-Ie OS=Homo sapiens OX=9606 GN=MYO1E PE=1 SV=2	MYO1E	NA	NA	NA	22.6273	20.8277	23.8511
744		0.49391	1.73658	Color2 [DarkGray]	1	4	NA	17.996	18.0641	18.6251	20.275	17.1904	22.4296	Q12986;Q12986-2;Q12986-3	Q12986;Q12986-2;Q12986-3	5;5;4	5;5;4	5;5;4	Transcriptional repressor NF-X1	NFX1	sp|Q12986|NFX1_HUMAN Transcriptional repressor NF-X1 OS=Homo sapiens OX=9606 GN=NFX1 PE=1 SV=2;sp|Q12986-2|NFX1_HUMAN Isoform 2 of Transcriptional repressor NF-X1 OS=Homo sapiens OX=9606 GN=NFX1;sp|Q12986-3|NFX1_HUMAN Isoform 3 of Transcriptional repressor	NFX1	NA	NA	NA	20.275	NA	22.4296
745	+	2.89535	5.50339	Color2 [DarkGray]	1	4	NA	18.7961	18.7721	17.5924	24.2309	22.8089	24.6309	Q13151	Q13151	5	5	5	Heterogeneous nuclear ribonucleoprotein A0	HNRNPA0	sp|Q13151|ROA0_HUMAN Heterogeneous nuclear ribonucleoprotein A0 OS=Homo sapiens OX=9606 GN=HNRNPA0 PE=1 SV=1	ROA0	NA	NA	NA	24.2309	22.8089	24.6309
746		0.948445	2.95116	Color2 [DarkGray]	1	4	NA	19.4314	19.1331	17.8039	19.0534	22.6453	23.5232	Q13155-2;Q13155	Q13155-2;Q13155	3;3	3;3	3;3	Aminoacyl tRNA synthase complex-interacting multifunctional protein 2	AIMP2	sp|Q13155-2|AIMP2_HUMAN Isoform 2 of Aminoacyl tRNA synthase complex-interacting multifunctional protein 2 OS=Homo sapiens OX=9606 GN=AIMP2;sp|Q13155|AIMP2_HUMAN Aminoacyl tRNA synthase complex-interacting multifunctional protein 2 OS=Homo sapiens OX=9606	AIMP2	NA	NA	NA	NA	22.6453	23.5232
748	+	2.53205	5.54955	Color2 [DarkGray]	1	4	NA	19.7207	18.847	20.2859	26.0663	23.6814	25.7546	Q13185	Q13185	6	6	5	Chromobox protein homolog 3	CBX3	sp|Q13185|CBX3_HUMAN Chromobox protein homolog 3 OS=Homo sapiens OX=9606 GN=CBX3 PE=1 SV=4	CBX3	NA	NA	20.2859	26.0663	23.6814	25.7546
75		0.336166	1.18734	Color2 [DarkGray]	1	4	NA	17.9324	18.8038	19.1743	17.0892	20.5908	21.7924	O00541-2;O00541	O00541-2;O00541	4;4	4;4	4;4	Pescadillo homolog	PES1	sp|O00541-2|PESC_HUMAN Isoform 2 of Pescadillo homolog OS=Homo sapiens OX=9606 GN=PES1;sp|O00541|PESC_HUMAN Pescadillo homolog OS=Homo sapiens OX=9606 GN=PES1 PE=1 SV=1	PESC	NA	NA	NA	NA	20.5908	21.7924
751	+	2.59907	4.75886	Color2 [DarkGray]	1	4	NA	18.0025	18.395	18.9335	23.7351	21.9058	23.9668	Q13242	Q13242	5	5	5	Serine/arginine-rich splicing factor 9	SRSF9	sp|Q13242|SRSF9_HUMAN Serine/arginine-rich splicing factor 9 OS=Homo sapiens OX=9606 GN=SRSF9 PE=1 SV=1	SRSF9	NA	NA	NA	23.7351	21.9058	23.9668
752		0.610128	1.7277	Color2 [DarkGray]	1	4	NA	18.784	17.6018	18.7094	19.9319	18.0797	22.2667	Q13243;Q13243-3;Q13243-2	Q13243;Q13243-3	3;2;1	2;1;1	2;1;1	Serine/arginine-rich splicing factor 5	SRSF5	sp|Q13243|SRSF5_HUMAN Serine/arginine-rich splicing factor 5 OS=Homo sapiens OX=9606 GN=SRSF5 PE=1 SV=1;sp|Q13243-3|SRSF5_HUMAN Isoform SRP40-4 of Serine/arginine-rich splicing factor 5 OS=Homo sapiens OX=9606 GN=SRSF5	SRSF5	NA	NA	NA	19.9319	NA	22.2667
753	+	2.63049	5.81139	Color2 [DarkGray]	1	4	NA	18.3388	18.1213	17.375	24.6603	22.176	24.433	Q13247-3;Q13247;Q13247-2;Q08170	Q13247-3;Q13247	6;6;2;2	6;6;2;2	5;5;2;1	Serine/arginine-rich splicing factor 6	SRSF6	sp|Q13247-3|SRSF6_HUMAN Isoform SRP55-3 of Serine/arginine-rich splicing factor 6 OS=Homo sapiens OX=9606 GN=SRSF6;sp|Q13247|SRSF6_HUMAN Serine/arginine-rich splicing factor 6 OS=Homo sapiens OX=9606 GN=SRSF6 PE=1 SV=2	SRSF6	NA	NA	NA	24.6603	22.176	24.433
754	+	2.20418	3.0101	Color2 [DarkGray]	1	4	NA	18.5823	19.5073	19.1554	22.9798	21.2323	22.0633	Q13263-2;Q13263	Q13263-2;Q13263	3;3	3;3	3;3	Transcription intermediary factor 1-beta	TRIM28	sp|Q13263-2|TIF1B_HUMAN Isoform 2 of Transcription intermediary factor 1-beta OS=Homo sapiens OX=9606 GN=TRIM28;sp|Q13263|TIF1B_HUMAN Transcription intermediary factor 1-beta OS=Homo sapiens OX=9606 GN=TRIM28 PE=1 SV=5	TIF1B	NA	NA	NA	22.9798	21.2323	22.0633
759		0.656627	-2.322	Color2 [DarkGray]	1	4	NA	18.866	20.736	23.339	16.9821	18.7671	20.2258	Q13421-4;Q13421-3;Q13421-2;Q13421	Q13421-4;Q13421-3;Q13421-2;Q13421	5;5;5;4	5;5;5;4	5;5;5;4	Mesothelin;Megakaryocyte-potentiating factor;Mesothelin, cleaved form	MSLN	sp|Q13421-4|MSLN_HUMAN Isoform 4 of Mesothelin OS=Homo sapiens OX=9606 GN=MSLN;sp|Q13421-3|MSLN_HUMAN Isoform 2 of Mesothelin OS=Homo sapiens OX=9606 GN=MSLN;sp|Q13421-2|MSLN_HUMAN Isoform 3 of Mesothelin OS=Homo sapiens OX=9606 GN=MSLN;sp|Q13421|MSLN_HUMA	MSLN	NA	20.736	23.339	NA	NA	20.2258
76	+	1.14673	2.48764	Color2 [DarkGray]	1	4	NA	17.8389	17.4432	19.0509	18.8997	20.9424	21.9539	O00566	O00566	4	4	4	U3 small nucleolar ribonucleoprotein protein MPP10	MPHOSPH10	sp|O00566|MPP10_HUMAN U3 small nucleolar ribonucleoprotein protein MPP10 OS=Homo sapiens OX=9606 GN=MPHOSPH10 PE=1 SV=2	MPP10	NA	NA	NA	NA	20.9424	21.9539
760	+	2.50652	5.43954	Color2 [DarkGray]	1	4	NA	17.1526	18.1553	17.1782	23.5584	21.3704	23.8759	Q13435	Q13435	9	9	9	Splicing factor 3B subunit 2	SF3B2	sp|Q13435|SF3B2_HUMAN Splicing factor 3B subunit 2 OS=Homo sapiens OX=9606 GN=SF3B2 PE=1 SV=2	SF3B2	NA	NA	NA	23.5584	21.3704	23.8759
762	+	1.29737	2.68878	Color2 [DarkGray]	1	4	NA	16.4091	16.0684	18.1008	19.1332	18.5243	20.9871	Q13459-2;Q13459	Q13459-2;Q13459	2;2	2;2	2;2	Unconventional myosin-IXb	MYO9B	sp|Q13459-2|MYO9B_HUMAN Isoform Short of Unconventional myosin-IXb OS=Homo sapiens OX=9606 GN=MYO9B;sp|Q13459|MYO9B_HUMAN Unconventional myosin-IXb OS=Homo sapiens OX=9606 GN=MYO9B PE=1 SV=3	MYO9B	NA	NA	NA	19.1332	NA	20.9871
763		0.582774	2.19479	Color2 [DarkGray]	1	4	NA	17.4573	18.7179	17.9651	21.0862	17.0761	22.5625	Q13501-2;Q13501	Q13501-2;Q13501	5;5	5;5	5;5	Sequestosome-1	SQSTM1	sp|Q13501-2|SQSTM_HUMAN Isoform 2 of Sequestosome-1 OS=Homo sapiens OX=9606 GN=SQSTM1;sp|Q13501|SQSTM_HUMAN Sequestosome-1 OS=Homo sapiens OX=9606 GN=SQSTM1 PE=1 SV=1	SQSTM	NA	NA	NA	21.0862	NA	22.5625
765	+	1.97536	2.36487	Color2 [DarkGray]	1	4	NA	17.7593	18.3154	18.1927	20.1238	19.8125	21.4258	Q13523	Q13523	2	2	2	Serine/threonine-protein kinase PRP4 homolog	PRPF4B	sp|Q13523|PRP4B_HUMAN Serine/threonine-protein kinase PRP4 homolog OS=Homo sapiens OX=9606 GN=PRPF4B PE=1 SV=3	PRP4B	NA	NA	NA	20.1238	NA	21.4258
766	+	1.21352	3.30233	Color2 [DarkGray]	1	4	NA	17.576	18.3337	17.2962	21.8005	18.6115	22.7008	Q13547;O15379;O15379-2	Q13547	6;1;1	3;0;0	3;0;0	Histone deacetylase 1	HDAC1	sp|Q13547|HDAC1_HUMAN Histone deacetylase 1 OS=Homo sapiens OX=9606 GN=HDAC1 PE=1 SV=1	HDAC1	NA	NA	NA	21.8005	NA	22.7008
767		0.961494	2.66038	Color2 [DarkGray]	1	4	NA	17.8609	19.2939	17.0303	21.727	18.497	21.9421	Q13573	Q13573	4	4	4	SNW domain-containing protein 1	SNW1	sp|Q13573|SNW1_HUMAN SNW domain-containing protein 1 OS=Homo sapiens OX=9606 GN=SNW1 PE=1 SV=1	SNW1	NA	NA	NA	21.727	NA	21.9421
768	+	1.60531	4.23241	Color2 [DarkGray]	1	4	NA	18.0913	18.567	18.8854	23.9197	20.3755	23.9457	Q13595-4;Q13595-3;Q13595;Q13595-2	Q13595-4;Q13595-3;Q13595;Q13595-2	4;4;4;3	3;3;3;2	3;3;3;2	Transformer-2 protein homolog alpha	TRA2A	sp|Q13595-4|TRA2A_HUMAN Isoform 4 of Transformer-2 protein homolog alpha OS=Homo sapiens OX=9606 GN=TRA2A;sp|Q13595-3|TRA2A_HUMAN Isoform 3 of Transformer-2 protein homolog alpha OS=Homo sapiens OX=9606 GN=TRA2A;sp|Q13595|TRA2A_HUMAN Transformer-2 protein	TRA2A	NA	NA	NA	23.9197	20.3755	23.9457
769		1.08594	3.10717	Color2 [DarkGray]	1	4	NA	17.0872	17.6047	17.1331	19.808	18.4112	22.9275	Q13601;Q13601-2	Q13601;Q13601-2	4;3	4;3	4;3	KRR1 small subunit processome component homolog	KRR1	sp|Q13601|KRR1_HUMAN KRR1 small subunit processome component homolog OS=Homo sapiens OX=9606 GN=KRR1 PE=1 SV=4;sp|Q13601-2|KRR1_HUMAN Isoform 2 of KRR1 small subunit processome component homolog OS=Homo sapiens OX=9606 GN=KRR1	KRR1	NA	NA	NA	19.808	NA	22.9275
77		0.734218	2.11848	Color2 [DarkGray]	1	4	NA	18.9054	19.8967	19.6483	19.0367	23.0955	22.6738	O00567	O00567	6	6	6	Nucleolar protein 56	NOP56	sp|O00567|NOP56_HUMAN Nucleolar protein 56 OS=Homo sapiens OX=9606 GN=NOP56 PE=1 SV=4	NOP56	NA	NA	NA	NA	23.0955	22.6738
770	+	1.81578	5.66325	Color2 [DarkGray]	1	4	NA	16.3299	19.7704	20.2239	23.8539	23.7141	25.7459	Q13610;Q13610-2	Q13610	9;1	9;1	9;1	Periodic tryptophan protein 1 homolog	PWP1	sp|Q13610|PWP1_HUMAN Periodic tryptophan protein 1 homolog OS=Homo sapiens OX=9606 GN=PWP1 PE=1 SV=1	PWP1	NA	NA	20.2239	23.8539	23.7141	25.7459
771		0.961743	3.78617	Color2 [DarkGray]	1	4	NA	16.5071	18.2595	17.9977	22.4617	17.9299	23.7314	Q13619;Q13619-2;Q13620-3;Q13620-1;Q13620	Q13619;Q13619-2	10;9;3;3;3	10;9;3;3;3	10;9;3;3;3	Cullin-4A	CUL4A	sp|Q13619|CUL4A_HUMAN Cullin-4A OS=Homo sapiens OX=9606 GN=CUL4A PE=1 SV=3;sp|Q13619-2|CUL4A_HUMAN Isoform 2 of Cullin-4A OS=Homo sapiens OX=9606 GN=CUL4A	CUL4A	NA	NA	NA	22.4617	NA	23.7314
773	+	1.95531	5.55094	Color2 [DarkGray]	1	4	NA	16.9515	17.6982	18.2398	24.5438	20.821	24.1776	Q13769	Q13769	8	8	8	THO complex subunit 5 homolog	THOC5	sp|Q13769|THOC5_HUMAN THO complex subunit 5 homolog OS=Homo sapiens OX=9606 GN=THOC5 PE=1 SV=2	THOC5	NA	NA	NA	24.5438	20.821	24.1776
774	+	2.66829	5.36308	Color2 [DarkGray]	1	4	NA	17.3142	19.0688	19.5824	24.0459	23.4332	24.5755	Q13823	Q13823	11	11	11	Nucleolar GTP-binding protein 2	GNL2	sp|Q13823|NOG2_HUMAN Nucleolar GTP-binding protein 2 OS=Homo sapiens OX=9606 GN=GNL2 PE=1 SV=1	NOG2	NA	NA	NA	24.0459	23.4332	24.5755
775		0.409037	-1.60282	Color2 [DarkGray]	1	4	NA	20.9343	22.3388	18.2648	18.7181	17.0073	21.0041	Q13835-2;Q13835	Q13835-2;Q13835	1;1	1;1	1;1	Plakophilin-1	PKP1	sp|Q13835-2|PKP1_HUMAN Isoform 1 of Plakophilin-1 OS=Homo sapiens OX=9606 GN=PKP1;sp|Q13835|PKP1_HUMAN Plakophilin-1 OS=Homo sapiens OX=9606 GN=PKP1 PE=1 SV=2	PKP1	20.9343	22.3388	NA	NA	NA	21.0041
779	+	2.53586	5.18375	Color2 [DarkGray]	1	4	NA	16.9885	19.1597	17.7259	22.9674	22.4079	24.0499	Q13895	Q13895	7	7	7	Bystin	BYSL	sp|Q13895|BYST_HUMAN Bystin OS=Homo sapiens OX=9606 GN=BYSL PE=1 SV=3	BYST	NA	NA	NA	22.9674	22.4079	24.0499
78	+	2.66792	6.0001	Color2 [DarkGray]	1	4	NA	20.4619	21.34	22.9803	27.9844	26.7415	28.0566	O00571;O00571-2;O15523-2;O15523;O15523-3;Q9NQI0-3;Q9NQI0-2;Q9NQI0-4;Q9NQI0	O00571;O00571-2;O15523-2;O15523	30;29;21;21;7;1;1;1;1	30;29;21;21;7;1;1;1;1	29;28;20;20;7;1;1;1;1	ATP-dependent RNA helicase DDX3X;ATP-dependent RNA helicase DDX3Y	DDX3X;DDX3Y	sp|O00571|DDX3X_HUMAN ATP-dependent RNA helicase DDX3X OS=Homo sapiens OX=9606 GN=DDX3X PE=1 SV=3;sp|O00571-2|DDX3X_HUMAN Isoform 2 of ATP-dependent RNA helicase DDX3X OS=Homo sapiens OX=9606 GN=DDX3X;sp|O15523-2|DDX3Y_HUMAN Isoform 2 of ATP-dependent RNA	DDX3X, DDX3Y	20.4619	21.34	22.9803	27.9844	26.7415	28.0566
782		0.816259	-1.6281	Color2 [DarkGray]	1	4	NA	26.6871	28.3055	29.5755	25.8501	26.6286	27.2051	Q14126	Q14126	44	44	44	Desmoglein-2	DSG2	sp|Q14126|DSG2_HUMAN Desmoglein-2 OS=Homo sapiens OX=9606 GN=DSG2 PE=1 SV=2	DSG2	26.6871	28.3055	29.5755	25.8501	26.6286	27.2051
784		0.299555	-1.31893	Color2 [DarkGray]	1	4	NA	17.3112	21.6645	22.9384	18.2872	19.5383	20.1318	Q14156-2;Q14156;Q14156-3;Q9Y2G0-3;Q9Y2G0	Q14156-2;Q14156;Q14156-3	8;8;6;1;1	8;8;6;1;1	8;8;6;1;1	Protein EFR3 homolog A	EFR3A	sp|Q14156-2|EFR3A_HUMAN Isoform 2 of Protein EFR3 homolog A OS=Homo sapiens OX=9606 GN=EFR3A;sp|Q14156|EFR3A_HUMAN Protein EFR3 homolog A OS=Homo sapiens OX=9606 GN=EFR3A PE=1 SV=2;sp|Q14156-3|EFR3A_HUMAN Isoform 3 of Protein EFR3 homolog A OS=Homo sapiens	EFR3A	NA	21.6645	22.9384	NA	NA	NA
786	+	2.26004	4.49037	Color2 [DarkGray]	1	4	NA	17.1192	17.3553	18.6987	21.9429	21.2313	23.4699	Q14244;Q14244-3;Q14244-2;Q14244-6;Q14244-7;Q14244-5;Q14244-4	Q14244;Q14244-3;Q14244-2;Q14244-6;Q14244-7;Q14244-5;Q14244-4	7;6;6;6;6;5;5	7;6;6;6;6;5;5	7;6;6;6;6;5;5	Ensconsin	MAP7	sp|Q14244|MAP7_HUMAN Ensconsin OS=Homo sapiens OX=9606 GN=MAP7 PE=1 SV=1;sp|Q14244-3|MAP7_HUMAN Isoform 3 of Ensconsin OS=Homo sapiens OX=9606 GN=MAP7;sp|Q14244-2|MAP7_HUMAN Isoform 2 of Ensconsin OS=Homo sapiens OX=9606 GN=MAP7;sp|Q14244-6|MAP7_HUMAN Isof	MAP7	NA	NA	NA	21.9429	21.2313	23.4699
787		0.921302	-1.96608	Color2 [DarkGray]	1	4	NA	24.3217	24.9506	27.0427	22.4842	23.4972	24.4352	Q14254	Q14254	18	18	18	Flotillin-2	FLOT2	sp|Q14254|FLOT2_HUMAN Flotillin-2 OS=Homo sapiens OX=9606 GN=FLOT2 PE=1 SV=2	FLOT2	24.3217	24.9506	27.0427	22.4842	23.4972	24.4352
789		0.720737	1.44702	Color2 [DarkGray]	1	4	NA	17.6657	18.7369	18.1535	20.378	17.9085	20.6107	Q14331	Q14331	14	14	14	Protein FRG1	FRG1	sp|Q14331|FRG1_HUMAN Protein FRG1 OS=Homo sapiens OX=9606 GN=FRG1 PE=1 SV=1	FRG1	NA	NA	NA	20.378	NA	20.6107
790	+	2.9636	6.67327	Color2 [DarkGray]	1	4	NA	16.6966	18.4991	17.1981	23.127	24.1425	25.1442	Q14444-2;Q14444	Q14444-2;Q14444	8;8	8;8	8;8	Caprin-1	CAPRIN1	sp|Q14444-2|CAPR1_HUMAN Isoform 2 of Caprin-1 OS=Homo sapiens OX=9606 GN=CAPRIN1;sp|Q14444|CAPR1_HUMAN Caprin-1 OS=Homo sapiens OX=9606 GN=CAPRIN1 PE=1 SV=2	CAPR1	NA	NA	NA	23.127	24.1425	25.1442
791	+	3.11463	4.9216	Color2 [DarkGray]	1	4	NA	17.4984	17.3926	17.6225	22.2476	21.6115	23.4194	Q14498-3;Q14498-2;Q14498;Q86U06-4;Q86U06-5;Q86U06-2;Q86U06;Q86U06-3	Q14498-3;Q14498-2;Q14498	8;8;8;2;2;2;2;1	8;8;8;2;2;2;2;1	8;8;8;2;2;2;2;1	RNA-binding protein 39	RBM39	sp|Q14498-3|RBM39_HUMAN Isoform 3 of RNA-binding protein 39 OS=Homo sapiens OX=9606 GN=RBM39;sp|Q14498-2|RBM39_HUMAN Isoform 2 of RNA-binding protein 39 OS=Homo sapiens OX=9606 GN=RBM39;sp|Q14498|RBM39_HUMAN RNA-binding protein 39 OS=Homo sapiens OX=9606 G	RBM39	NA	NA	NA	22.2476	21.6115	23.4194
792		0.796867	2.03289	Color2 [DarkGray]	1	4	NA	18.5789	16.7165	19.557	20.7441	18.7077	21.4992	Q14527-2;Q14527	Q14527-2;Q14527	4;4	4;4	4;4	Helicase-like transcription factor	HLTF	sp|Q14527-2|HLTF_HUMAN Isoform 2 of Helicase-like transcription factor OS=Homo sapiens OX=9606 GN=HLTF;sp|Q14527|HLTF_HUMAN Helicase-like transcription factor OS=Homo sapiens OX=9606 GN=HLTF PE=1 SV=2	HLTF	NA	NA	NA	20.7441	NA	21.4992
793		0.0695378	-0.208928	Color2 [DarkGray]	1	4	NA	20.484	21.4386	21.8768	19.1248	22.0605	21.9873	Q14624-3;Q14624-2;Q14624;Q14624-4	Q14624-3;Q14624-2;Q14624;Q14624-4	4;4;4;3	4;4;4;3	4;4;4;3	Inter-alpha-trypsin inhibitor heavy chain H4;70 kDa inter-alpha-trypsin inhibitor heavy chain H4;35 kDa inter-alpha-trypsin inhibitor heavy chain H4	ITIH4	sp|Q14624-3|ITIH4_HUMAN Isoform 3 of Inter-alpha-trypsin inhibitor heavy chain H4 OS=Homo sapiens OX=9606 GN=ITIH4;sp|Q14624-2|ITIH4_HUMAN Isoform 2 of Inter-alpha-trypsin inhibitor heavy chain H4 OS=Homo sapiens OX=9606 GN=ITIH4;sp|Q14624|ITIH4_HUMAN Inte	ITIH4	20.484	21.4386	21.8768	NA	22.0605	21.9873
796	+	2.46279	4.52622	Color2 [DarkGray]	1	4	NA	19.2106	18.8027	18.812	22.6524	22.8527	24.8988	Q14676;Q14676-2;Q14676-3;Q14676-4	Q14676;Q14676-2;Q14676-3	16;14;12;6	16;14;12;6	16;14;12;6	Mediator of DNA damage checkpoint protein 1	MDC1	sp|Q14676|MDC1_HUMAN Mediator of DNA damage checkpoint protein 1 OS=Homo sapiens OX=9606 GN=MDC1 PE=1 SV=3;sp|Q14676-2|MDC1_HUMAN Isoform 2 of Mediator of DNA damage checkpoint protein 1 OS=Homo sapiens OX=9606 GN=MDC1;sp|Q14676-3|MDC1_HUMAN Isoform 3 of M	MDC1	NA	NA	NA	22.6524	22.8527	24.8988
798		0.555586	2.6595	Color2 [DarkGray]	1	4	NA	18.1962	18.507	18.5068	22.2992	16.9344	23.9549	Q14684-2;Q14684	Q14684-2;Q14684	9;9	9;9	9;9	Ribosomal RNA processing protein 1 homolog B	RRP1B	sp|Q14684-2|RRP1B_HUMAN Isoform 2 of Ribosomal RNA processing protein 1 homolog B OS=Homo sapiens OX=9606 GN=RRP1B;sp|Q14684|RRP1B_HUMAN Ribosomal RNA processing protein 1 homolog B OS=Homo sapiens OX=9606 GN=RRP1B PE=1 SV=3	RRP1B	NA	NA	NA	22.2992	NA	23.9549
799	+	1.4352	1.09181	Color2 [DarkGray]	1	4	NA	17.921	17.9302	18.9471	19.5455	19.2283	19.3	Q14690	Q14690	1	1	1	Protein RRP5 homolog	PDCD11	sp|Q14690|RRP5_HUMAN Protein RRP5 homolog OS=Homo sapiens OX=9606 GN=PDCD11 PE=1 SV=3	RRP5	NA	NA	NA	NA	19.2283	19.3
80	+	1.12945	2.84357	Color2 [DarkGray]	1	4	NA	17.5392	16.5725	19.9868	21.1074	19.7272	21.7946	O14578;O14578-4;O14578-3;O14578-2	O14578;O14578-4;O14578-3	6;6;5;1	6;6;5;1	6;6;5;1	Citron Rho-interacting kinase	CIT	sp|O14578|CTRO_HUMAN Citron Rho-interacting kinase OS=Homo sapiens OX=9606 GN=CIT PE=1 SV=2;sp|O14578-4|CTRO_HUMAN Isoform 4 of Citron Rho-interacting kinase OS=Homo sapiens OX=9606 GN=CIT;sp|O14578-3|CTRO_HUMAN Isoform 3 of Citron Rho-interacting kinase O	CTRO	NA	NA	19.9868	21.1074	19.7272	21.7946
800		1.04045	2.98089	Color2 [DarkGray]	1	4	NA	16.3226	18.7478	18.3676	21.3841	18.6355	22.361	Q14692	Q14692	7	7	7	Ribosome biogenesis protein BMS1 homolog	BMS1	sp|Q14692|BMS1_HUMAN Ribosome biogenesis protein BMS1 homolog OS=Homo sapiens OX=9606 GN=BMS1 PE=1 SV=1	BMS1	NA	NA	NA	21.3841	NA	22.361
802	+	2.80755	3.17053	Color2 [DarkGray]	1	4	NA	17.8812	18.029	17.4548	20.3222	20.9301	21.6243	Q14739	Q14739	3	3	3	Lamin-B receptor	LBR	sp|Q14739|LBR_HUMAN Delta(14)-sterol reductase LBR OS=Homo sapiens OX=9606 GN=LBR PE=1 SV=2	LBR	NA	NA	NA	20.3222	20.9301	21.6243
804		0.540231	1.35593	Color2 [DarkGray]	1	4	NA	18.176	18.2338	18.9645	20.9581	17.658	20.826	Q14839;Q14839-2;Q8TDI0	Q14839;Q14839-2	4;4;1	3;3;0	3;3;0	Chromodomain-helicase-DNA-binding protein 4	CHD4	sp|Q14839|CHD4_HUMAN Chromodomain-helicase-DNA-binding protein 4 OS=Homo sapiens OX=9606 GN=CHD4 PE=1 SV=2;sp|Q14839-2|CHD4_HUMAN Isoform 2 of Chromodomain-helicase-DNA-binding protein 4 OS=Homo sapiens OX=9606 GN=CHD4	CHD4	NA	NA	NA	20.9581	NA	20.826
805	+	2.25012	4.84008	Color2 [DarkGray]	1	4	NA	18.0456	18.8972	21.0243	23.9678	24.1531	24.3666	Q14974;Q14974-2	Q14974;Q14974-2	14;10	14;10	14;10	Importin subunit beta-1	KPNB1	sp|Q14974|IMB1_HUMAN Importin subunit beta-1 OS=Homo sapiens OX=9606 GN=KPNB1 PE=1 SV=2;sp|Q14974-2|IMB1_HUMAN Isoform 2 of Importin subunit beta-1 OS=Homo sapiens OX=9606 GN=KPNB1	IMB1	NA	NA	21.0243	23.9678	24.1531	24.3666
806	+	2.73763	8.64653	Color2 [DarkGray]	1	4	NA	18.7485	17.345	16.4207	27.4644	24.2739	26.7156	Q14978-2;Q14978;Q14978-3	Q14978-2;Q14978;Q14978-3	17;16;16	17;16;16	17;16;16	Nucleolar and coiled-body phosphoprotein 1	NOLC1	sp|Q14978-2|NOLC1_HUMAN Isoform Beta of Nucleolar and coiled-body phosphoprotein 1 OS=Homo sapiens OX=9606 GN=NOLC1;sp|Q14978|NOLC1_HUMAN Nucleolar and coiled-body phosphoprotein 1 OS=Homo sapiens OX=9606 GN=NOLC1 PE=1 SV=2;sp|Q14978-3|NOLC1_HUMAN Isoform	NOLC1	NA	NA	NA	27.4644	24.2739	26.7156
807	+	3.37613	8.74527	Color2 [DarkGray]	1	4	NA	18.2915	18.6219	20.5184	28.449	27.0645	28.1541	Q14980;Q14980-2;Q14980-4;Q14980-3;Q14980-5	Q14980;Q14980-2;Q14980-4;Q14980-3;Q14980-5	71;70;53;53;37	71;70;53;53;37	71;70;53;53;37	Nuclear mitotic apparatus protein 1	NUMA1	sp|Q14980|NUMA1_HUMAN Nuclear mitotic apparatus protein 1 OS=Homo sapiens OX=9606 GN=NUMA1 PE=1 SV=2;sp|Q14980-2|NUMA1_HUMAN Isoform 2 of Nuclear mitotic apparatus protein 1 OS=Homo sapiens OX=9606 GN=NUMA1;sp|Q14980-4|NUMA1_HUMAN Isoform 4 of Nuclear mito	NUMA1	NA	NA	20.5184	28.449	27.0645	28.1541
81	+	1.53389	2.39541	Color2 [DarkGray]	1	4	NA	19.0148	17.2658	17.0282	20.3772	19.4703	20.6475	O14579-3;O14579-2;O14579	O14579-3;O14579-2;O14579	2;2;2	2;2;2	2;2;2	Coatomer subunit epsilon	COPE	sp|O14579-3|COPE_HUMAN Isoform 3 of Coatomer subunit epsilon OS=Homo sapiens OX=9606 GN=COPE;sp|O14579-2|COPE_HUMAN Isoform 2 of Coatomer subunit epsilon OS=Homo sapiens OX=9606 GN=COPE;sp|O14579|COPE_HUMAN Coatomer subunit epsilon OS=Homo sapiens OX=9606	COPE	NA	NA	NA	20.3772	NA	20.6475
812		0.51815	1.85125	Color2 [DarkGray]	1	4	NA	20.0995	17.2429	19.2051	20.6785	18.4212	23.0016	Q15022	Q15022	6	6	6	Polycomb protein SUZ12	SUZ12	sp|Q15022|SUZ12_HUMAN Polycomb protein SUZ12 OS=Homo sapiens OX=9606 GN=SUZ12 PE=1 SV=3	SUZ12	NA	NA	NA	20.6785	NA	23.0016
813		0.753256	2.334	Color2 [DarkGray]	1	4	NA	18.2467	17.9922	17.0217	17.4774	20.648	22.1371	Q15024	Q15024	2	2	2	Exosome complex component RRP42	EXOSC7	sp|Q15024|EXOS7_HUMAN Exosome complex component RRP42 OS=Homo sapiens OX=9606 GN=EXOSC7 PE=1 SV=3	EXOS7	NA	NA	NA	NA	20.648	22.1371
814		0.818809	4.19124	Color2 [DarkGray]	1	4	NA	16.9328	19.2341	17.8922	24.3696	17.6637	24.5994	Q15029-2;Q15029-3;Q15029	Q15029-2;Q15029-3;Q15029	13;13;13	13;13;13	13;13;13	116 kDa U5 small nuclear ribonucleoprotein component	EFTUD2	sp|Q15029-2|U5S1_HUMAN Isoform 2 of 116 kDa U5 small nuclear ribonucleoprotein component OS=Homo sapiens OX=9606 GN=EFTUD2;sp|Q15029-3|U5S1_HUMAN Isoform 3 of 116 kDa U5 small nuclear ribonucleoprotein component OS=Homo sapiens OX=9606 GN=EFTUD2;sp|Q15029|	U5S1	NA	NA	NA	24.3696	NA	24.5994
815	+	2.11714	3.85904	Color2 [DarkGray]	1	4	NA	18.0345	18.4625	17.8155	20.9536	21.5016	23.4344	Q15046;Q15046-2	Q15046;Q15046-2	6;6	6;6	6;6	Lysine--tRNA ligase	KARS	sp|Q15046|SYK_HUMAN Lysine--tRNA ligase OS=Homo sapiens OX=9606 GN=KARS1 PE=1 SV=3;sp|Q15046-2|SYK_HUMAN Isoform Mitochondrial of Lysine--tRNA ligase OS=Homo sapiens OX=9606 GN=KARS1	SYK	NA	NA	NA	20.9536	21.5016	23.4344
816		0.736866	2.44147	Color2 [DarkGray]	1	4	NA	16.7223	21.2061	19.1864	19.9252	21.9965	22.5174	Q15050	Q15050	5	5	5	Ribosome biogenesis regulatory protein homolog	RRS1	sp|Q15050|RRS1_HUMAN Ribosome biogenesis regulatory protein homolog OS=Homo sapiens OX=9606 GN=RRS1 PE=1 SV=2	RRS1	NA	21.2061	19.1864	NA	21.9965	22.5174
82		1.05878	4.15092	Color2 [DarkGray]	1	4	NA	18.4338	18.8466	19.0689	24.6057	19.2729	24.9235	O14646-2;O14646	O14646-2;O14646	16;16	16;16	14;14	Chromodomain-helicase-DNA-binding protein 1	CHD1	sp|O14646-2|CHD1_HUMAN Isoform 2 of Chromodomain-helicase-DNA-binding protein 1 OS=Homo sapiens OX=9606 GN=CHD1;sp|O14646|CHD1_HUMAN Chromodomain-helicase-DNA-binding protein 1 OS=Homo sapiens OX=9606 GN=CHD1 PE=1 SV=2	CHD1	NA	NA	NA	24.6057	NA	24.9235
820	+	2.78224	5.14779	Color2 [DarkGray]	1	4	NA	19.3376	19.8481	20.7206	24.3255	24.8509	26.1733	Q15149;Q15149-7;Q15149-8;Q15149-9;Q15149-5;Q15149-4;Q15149-6;Q15149-3;Q15149-2;Q9UPN3-5;Q9UPN3	Q15149;Q15149-7;Q15149-8;Q15149-9;Q15149-5;Q15149-4;Q15149-6;Q15149-3;Q15149-2	57;56;56;56;56;56;56;56;56;1;1	57;56;56;56;56;56;56;56;56;1;1	53;52;52;52;52;52;52;52;52;1;1	Plectin	PLEC	sp|Q15149|PLEC_HUMAN Plectin OS=Homo sapiens OX=9606 GN=PLEC PE=1 SV=3;sp|Q15149-7|PLEC_HUMAN Isoform 7 of Plectin OS=Homo sapiens OX=9606 GN=PLEC;sp|Q15149-8|PLEC_HUMAN Isoform 8 of Plectin OS=Homo sapiens OX=9606 GN=PLEC;sp|Q15149-9|PLEC_HUMAN Isoform 9	PLEC	NA	19.8481	20.7206	24.3255	24.8509	26.1733
825	+	3.44977	6.91874	Color2 [DarkGray]	1	4	NA	17.8965	18.8546	18.0087	25.6671	24.1026	25.7463	Q15287-3;Q15287-2;Q15287	Q15287-3;Q15287-2;Q15287	5;5;5	5;5;5	5;5;5	RNA-binding protein with serine-rich domain 1	RNPS1	sp|Q15287-3|RNPS1_HUMAN Isoform 3 of RNA-binding protein with serine-rich domain 1 OS=Homo sapiens OX=9606 GN=RNPS1;sp|Q15287-2|RNPS1_HUMAN Isoform 2 of RNA-binding protein with serine-rich domain 1 OS=Homo sapiens OX=9606 GN=RNPS1;sp|Q15287|RNPS1_HUMAN RN	RNPS1	NA	NA	NA	25.6671	24.1026	25.7463
827	+	2.62823	4.27376	Color2 [DarkGray]	1	4	NA	16.9383	18.0974	18.9333	22.0278	22.7221	22.0404	Q15363	Q15363	3	3	3	Transmembrane emp24 domain-containing protein 2	TMED2	sp|Q15363|TMED2_HUMAN Transmembrane emp24 domain-containing protein 2 OS=Homo sapiens OX=9606 GN=TMED2 PE=1 SV=1	TMED2	NA	NA	NA	22.0278	22.7221	22.0404
828	+	2.82323	3.45461	Color2 [DarkGray]	1	4	NA	18.8095	19.8536	18.8729	22.058	22.8368	23.0051	Q15365;P57721-2;P57721-3;P57721-5;P57721-4;P57721	Q15365	4;1;1;1;1;1	4;1;1;1;1;1	3;0;0;0;0;0	Poly(rC)-binding protein 1	PCBP1	sp|Q15365|PCBP1_HUMAN Poly(rC)-binding protein 1 OS=Homo sapiens OX=9606 GN=PCBP1 PE=1 SV=2	PCBP1	NA	NA	18.8729	22.058	22.8368	23.0051
829	+	1.43549	3.36856	Color2 [DarkGray]	1	4	NA	17.8378	15.7027	17.8969	21.3616	18.8777	21.3038	Q15366-7;Q15366-8;Q15366-4;Q15366-5;Q15366-6;Q15366-3;Q15366;Q15366-2	Q15366-7;Q15366-8;Q15366-4;Q15366-5;Q15366-6;Q15366-3;Q15366;Q15366-2	3;3;3;3;3;3;3;3	2;2;2;2;2;2;2;2	2;2;2;2;2;2;2;2	Poly(rC)-binding protein 2	PCBP2	sp|Q15366-7|PCBP2_HUMAN Isoform 7 of Poly(rC)-binding protein 2 OS=Homo sapiens OX=9606 GN=PCBP2;sp|Q15366-8|PCBP2_HUMAN Isoform 8 of Poly(rC)-binding protein 2 OS=Homo sapiens OX=9606 GN=PCBP2;sp|Q15366-4|PCBP2_HUMAN Isoform 4 of Poly(rC)-binding protein	PCBP2	NA	NA	NA	21.3616	NA	21.3038
832	+	2.17434	4.85563	Color2 [DarkGray]	1	4	NA	18.0434	18.5778	17.3821	21.928	22.0366	24.6056	Q15393;Q15393-3;Q15393-2	Q15393	13;6;2	13;6;2	13;6;2	Splicing factor 3B subunit 3	SF3B3	sp|Q15393|SF3B3_HUMAN Splicing factor 3B subunit 3 OS=Homo sapiens OX=9606 GN=SF3B3 PE=1 SV=4	SF3B3	NA	NA	NA	21.928	22.0366	24.6056
833	+	2.34158	5.59797	Color2 [DarkGray]	1	4	NA	15.9036	16.0236	18.3985	21.7142	21.9649	23.4406	Q15397	Q15397	7	7	7	Pumilio domain-containing protein KIAA0020	KIAA0020	sp|Q15397|PUM3_HUMAN Pumilio homolog 3 OS=Homo sapiens OX=9606 GN=PUM3 PE=1 SV=3	PUM3	NA	NA	NA	21.7142	21.9649	23.4406
834	+	1.6843	4.49886	Color2 [DarkGray]	1	4	NA	17.5952	19.3185	20.7666	24.5801	22.1376	24.4591	Q15424-2;Q15424;Q15424-4;Q15424-3	Q15424-2;Q15424;Q15424-4;Q15424-3	8;8;8;8	8;8;8;8	5;5;5;5	Scaffold attachment factor B1	SAFB	sp|Q15424-2|SAFB1_HUMAN Isoform 2 of Scaffold attachment factor B1 OS=Homo sapiens OX=9606 GN=SAFB;sp|Q15424|SAFB1_HUMAN Scaffold attachment factor B1 OS=Homo sapiens OX=9606 GN=SAFB PE=1 SV=4;sp|Q15424-4|SAFB1_HUMAN Isoform 4 of Scaffold attachment factor	SAFB1	NA	NA	NA	24.5801	22.1376	24.4591
837		0.90035	2.27186	Color2 [DarkGray]	1	4	NA	20.3949	17.8385	17.4852	20.5212	19.7588	22.2542	Q15459;Q15459-2	Q15459;Q15459-2	4;2	4;2	4;2	Splicing factor 3A subunit 1	SF3A1	sp|Q15459|SF3A1_HUMAN Splicing factor 3A subunit 1 OS=Homo sapiens OX=9606 GN=SF3A1 PE=1 SV=1;sp|Q15459-2|SF3A1_HUMAN Isoform 2 of Splicing factor 3A subunit 1 OS=Homo sapiens OX=9606 GN=SF3A1	SF3A1	NA	NA	NA	20.5212	NA	22.2542
838		0.54742	-0.916412	Color2 [DarkGray]	1	4	NA	20.5725	21.5628	19.4293	18.9998	19.4283	20.3873	Q15517	Q15517	1	1	1	Corneodesmosin	CDSN	sp|Q15517|CDSN_HUMAN Corneodesmosin OS=Homo sapiens OX=9606 GN=CDSN PE=1 SV=3	CDSN	20.5725	21.5628	NA	NA	NA	20.3873
841		1.01494	2.92564	Color2 [DarkGray]	1	4	NA	16.6637	17.9148	18.8215	20.8147	18.6048	22.7575	Q15717;Q15717-2	Q15717;Q15717-2	3;3	3;3	3;3	ELAV-like protein 1	ELAVL1	sp|Q15717|ELAV1_HUMAN ELAV-like protein 1 OS=Homo sapiens OX=9606 GN=ELAVL1 PE=1 SV=2;sp|Q15717-2|ELAV1_HUMAN Isoform 2 of ELAV-like protein 1 OS=Homo sapiens OX=9606 GN=ELAVL1	ELAV1	NA	NA	NA	20.8147	NA	22.7575
844	+	3.96377	9.31505	Color2 [DarkGray]	1	4	NA	17.7496	17.8372	17.1779	27.9738	25.9989	26.7371	Q15796-2;Q15796	Q15796-2;Q15796	11;11	4;4	4;4	Mothers against decapentaplegic homolog 2	SMAD2	sp|Q15796-2|SMAD2_HUMAN Isoform Short of Mothers against decapentaplegic homolog 2 OS=Homo sapiens OX=9606 GN=SMAD2;sp|Q15796|SMAD2_HUMAN Mothers against decapentaplegic homolog 2 OS=Homo sapiens OX=9606 GN=SMAD2 PE=1 SV=1	SMAD2	NA	NA	NA	27.9738	25.9989	26.7371
845	+	2.99797	7.84152	Color2 [DarkGray]	1	4	NA	17.3022	16.9257	18.5344	26.7186	24.0501	25.5181	Q15797;Q15797-2	Q15797	8;1	7;1	2;1	Mothers against decapentaplegic homolog 1	SMAD1	sp|Q15797|SMAD1_HUMAN Mothers against decapentaplegic homolog 1 OS=Homo sapiens OX=9606 GN=SMAD1 PE=1 SV=1	SMAD1	NA	NA	NA	26.7186	24.0501	25.5181
847	+	4.47806	7.51499	Color2 [DarkGray]	1	4	NA	17.9089	18.0956	17.6588	25.5074	24.7623	25.9385	Q16531;Q16531-2	Q16531	21;9	21;9	21;9	DNA damage-binding protein 1	DDB1	sp|Q16531|DDB1_HUMAN DNA damage-binding protein 1 OS=Homo sapiens OX=9606 GN=DDB1 PE=1 SV=1	DDB1	NA	NA	NA	25.5074	24.7623	25.9385
848	+	1.63564	3.36611	Color2 [DarkGray]	1	4	NA	17.6922	19.6811	17.8199	21.3033	20.8752	23.1129	Q16543	Q16543	4	4	4	Hsp90 co-chaperone Cdc37;Hsp90 co-chaperone Cdc37, N-terminally processed	CDC37	sp|Q16543|CDC37_HUMAN Hsp90 co-chaperone Cdc37 OS=Homo sapiens OX=9606 GN=CDC37 PE=1 SV=1	CDC37	NA	NA	NA	21.3033	20.8752	23.1129
849	+	3.09359	6.90115	Color2 [DarkGray]	1	4	NA	17.025	16.9557	17.9551	24.6279	22.8734	25.1379	Q16576;Q16576-2	Q16576;Q16576-2	9;8	9;8	5;4	Histone-binding protein RBBP7	RBBP7	sp|Q16576|RBBP7_HUMAN Histone-binding protein RBBP7 OS=Homo sapiens OX=9606 GN=RBBP7 PE=1 SV=1;sp|Q16576-2|RBBP7_HUMAN Isoform 2 of Histone-binding protein RBBP7 OS=Homo sapiens OX=9606 GN=RBBP7	RBBP7	NA	NA	NA	24.6279	22.8734	25.1379
85	+	1.51315	2.65041	Color2 [DarkGray]	1	4	NA	19.481	17.4091	20.0328	21.3744	21.6737	21.8259	O14880	O14880	1	1	1	Microsomal glutathione S-transferase 3	MGST3	sp|O14880|MGST3_HUMAN Microsomal glutathione S-transferase 3 OS=Homo sapiens OX=9606 GN=MGST3 PE=1 SV=1	MGST3	NA	NA	20.0328	21.3744	21.6737	21.8259
851	+	1.55685	5.14772	Color2 [DarkGray]	1	4	NA	16.0863	19.2093	18.6104	23.6123	20.8634	24.8734	Q16629-3;Q16629-2;Q16629-4;Q16629	Q16629-3;Q16629-2;Q16629-4;Q16629	4;4;4;4	4;4;4;4	4;4;4;4	Serine/arginine-rich splicing factor 7	SRSF7	sp|Q16629-3|SRSF7_HUMAN Isoform 3 of Serine/arginine-rich splicing factor 7 OS=Homo sapiens OX=9606 GN=SRSF7;sp|Q16629-2|SRSF7_HUMAN Isoform 2 of Serine/arginine-rich splicing factor 7 OS=Homo sapiens OX=9606 GN=SRSF7;sp|Q16629-4|SRSF7_HUMAN Isoform 4 of S	SRSF7	NA	NA	NA	23.6123	20.8634	24.8734
852		0.713947	1.34027	Color2 [DarkGray]	1	4	NA	19.17	18.8858	19.0288	21.251	18.661	21.1933	Q16637-4;Q16637-2;Q16637-3;Q16637	Q16637-4;Q16637-2;Q16637-3;Q16637	2;2;2;2	2;2;2;2	2;2;2;2	Survival motor neuron protein	SMN1	sp|Q16637-4|SMN_HUMAN Isoform SMN-delta57 of Survival motor neuron protein OS=Homo sapiens OX=9606 GN=SMN1;sp|Q16637-2|SMN_HUMAN Isoform SMN-delta5 of Survival motor neuron protein OS=Homo sapiens OX=9606 GN=SMN1;sp|Q16637-3|SMN_HUMAN Isoform SMN-delta7 of	SMN	NA	NA	NA	21.251	NA	21.1933
855	+	1.94052	3.96917	Color2 [DarkGray]	1	4	NA	18.2358	17.9276	20.7292	23.1948	22.8533	22.752	Q16891-3;Q16891-2;Q16891-4;Q16891	Q16891-3;Q16891-2;Q16891-4;Q16891	11;11;11;11	11;11;11;11	11;11;11;11	MICOS complex subunit MIC60	IMMT	sp|Q16891-3|MIC60_HUMAN Isoform 3 of MICOS complex subunit MIC60 OS=Homo sapiens OX=9606 GN=IMMT;sp|Q16891-2|MIC60_HUMAN Isoform 2 of MICOS complex subunit MIC60 OS=Homo sapiens OX=9606 GN=IMMT;sp|Q16891-4|MIC60_HUMAN Isoform 4 of MICOS complex subunit MIC	MIC60	NA	NA	20.7292	23.1948	22.8533	22.752
857	+	1.36434	1.96812	Color2 [DarkGray]	1	4	NA	18.1223	19.5529	20.1275	21.7992	20.7133	21.1946	Q1KMD3	Q1KMD3	2	2	2	Heterogeneous nuclear ribonucleoprotein U-like protein 2	HNRNPUL2	sp|Q1KMD3|HNRL2_HUMAN Heterogeneous nuclear ribonucleoprotein U-like protein 2 OS=Homo sapiens OX=9606 GN=HNRNPUL2 PE=1 SV=1	HNRL2	NA	NA	NA	21.7992	20.7133	21.1946
858	+	1.18757	3.01139	Color2 [DarkGray]	1	4	NA	17.9427	18.0948	18.1201	21.5742	18.7942	22.8234	Q2NL82	Q2NL82	4	4	4	Pre-rRNA-processing protein TSR1 homolog	TSR1	sp|Q2NL82|TSR1_HUMAN Pre-rRNA-processing protein TSR1 homolog OS=Homo sapiens OX=9606 GN=TSR1 PE=1 SV=1	TSR1	NA	NA	NA	21.5742	NA	22.8234
861		0.730716	2.8266	Color2 [DarkGray]	1	4	NA	18.6458	17.1105	17.6213	20.464	17.7319	23.6616	Q3KQU3-4;Q3KQU3;Q3KQU3-2;Q3KQU3-3	Q3KQU3-4;Q3KQU3;Q3KQU3-2	7;7;6;1	7;7;6;1	7;7;6;1	MAP7 domain-containing protein 1	MAP7D1	sp|Q3KQU3-4|MA7D1_HUMAN Isoform 4 of MAP7 domain-containing protein 1 OS=Homo sapiens OX=9606 GN=MAP7D1;sp|Q3KQU3|MA7D1_HUMAN MAP7 domain-containing protein 1 OS=Homo sapiens OX=9606 GN=MAP7D1 PE=1 SV=1;sp|Q3KQU3-2|MA7D1_HUMAN Isoform 2 of MAP7 domain-cont	MA7D1	NA	NA	NA	20.464	NA	23.6616
863	+	2.37554	5.65389	Color2 [DarkGray]	1	4	NA	18.9744	18.6606	17.3239	24.3212	22.4118	25.1875	Q49A26-5;Q49A26-2;Q49A26-3;Q49A26;Q49A26-4	Q49A26-5;Q49A26-2;Q49A26-3;Q49A26;Q49A26-4	11;11;11;11;8	11;11;11;11;8	11;11;11;11;8	Putative oxidoreductase GLYR1	GLYR1	sp|Q49A26-5|GLYR1_HUMAN Isoform 5 of Putative oxidoreductase GLYR1 OS=Homo sapiens OX=9606 GN=GLYR1;sp|Q49A26-2|GLYR1_HUMAN Isoform 2 of Putative oxidoreductase GLYR1 OS=Homo sapiens OX=9606 GN=GLYR1;sp|Q49A26-3|GLYR1_HUMAN Isoform 3 of Putative oxidoreduc	GLYR1	NA	NA	NA	24.3212	22.4118	25.1875
864	+	1.23696	3.15372	Color2 [DarkGray]	1	4	NA	17.4465	17.6205	19.3361	22.1799	19.2254	22.4589	Q4G0J3-3;Q4G0J3;Q4G0J3-2	Q4G0J3-3;Q4G0J3;Q4G0J3-2	4;4;2	4;4;2	4;4;2	La-related protein 7	LARP7	sp|Q4G0J3-3|LARP7_HUMAN Isoform 3 of La-related protein 7 OS=Homo sapiens OX=9606 GN=LARP7;sp|Q4G0J3|LARP7_HUMAN La-related protein 7 OS=Homo sapiens OX=9606 GN=LARP7 PE=1 SV=1;sp|Q4G0J3-2|LARP7_HUMAN Isoform 2 of La-related protein 7 OS=Homo sapiens OX=96	LARP7	NA	NA	NA	22.1799	19.2254	22.4589
867	+	1.13994	3.03068	Color2 [DarkGray]	1	4	NA	18.6974	17.1984	16.4302	20.5392	18.6072	22.2716	Q53H96-2;Q53H96	Q53H96-2;Q53H96	2;2	2;2	2;2	Pyrroline-5-carboxylate reductase 3	PYCRL	sp|Q53H96-2|P5CR3_HUMAN Isoform 2 of Pyrroline-5-carboxylate reductase 3 OS=Homo sapiens OX=9606 GN=PYCR3;sp|Q53H96|P5CR3_HUMAN Pyrroline-5-carboxylate reductase 3 OS=Homo sapiens OX=9606 GN=PYCR3 PE=1 SV=3	P5CR3	NA	NA	NA	20.5392	NA	22.2716
868	+	2.54316	3.55242	Color2 [DarkGray]	1	4	NA	17.9593	18.5196	18.464	21.3451	21.3579	22.8971	Q53HL2	Q53HL2	6	6	6	Borealin	CDCA8	sp|Q53HL2|BOREA_HUMAN Borealin OS=Homo sapiens OX=9606 GN=CDCA8 PE=1 SV=2	BOREA	NA	NA	NA	21.3451	21.3579	22.8971
[truncated: 76 more rows]

## Sheet: Peptides
Sequence	N-term cleavage window	C-term cleavage window	Amino acid before	First amino acid	Second amino acid	Second last amino acid	Last amino acid	Amino acid after	A Count	R Count	N Count	D Count	C Count	Q Count	E Count	G Count	H Count	I Count	L Count	K Count	M Count	F Count	P Count	S Count	T Count	W Count	Y Count	V Count	U Count	O Count	Length	Missed cleavages	Mass	Proteins	Leading razor protein	Start position	End position	Gene names	Protein names	Unique (Groups)	Unique (Proteins)	Charges	PEP	Score	Experiment FlagCTDWT_1	Experiment FlagCTDWT_2	Experiment FlagCTDWT_3	Experiment FlagEV_1	Experiment FlagEV_2
[truncated: 8,672 more rows]
[truncated: 42 more columns]

[truncated: 1 more sheets: msms]
