# Supplementary material for: Suppression of TGF-β/SMAD signaling by an inner nuclear membrane phosphatase complex
Source: Nat Commun. 2025 Apr 11;16:3474. doi: 10.1038/s41467-025-58681-x (PMC11992160; doi:10.1038/s41467-025-58681-x)
Supplement: Supplementary file 4 — Source Data [file 41467_2025_58681_MOESM4_ESM.zip › 531343_2_data_set_10511991_stc48c.xlsx]

## Sheet: Figure 1
Figure 1B									Figure 1C							Figure 1E								Figure 1F

## Sheet: Figure 2
Figure 2B								Figure 2C								Figure 2D								Figure 2E

## Sheet: Figure 3
Figure 3A								Figure 3B

## Sheet: Figure 4
Figure 4A					Figure 4B					Figure 4D								Figure 4E							Figure 4F

## Sheet: Figure 5
Figure 5C						Figure 5D								Figure 5F

## Sheet: Figure S1
Figure S1D									Figure S1E								Figure S1F											Figure S1G

## Sheet: Figure S2
Figure S2A					Figure S2B

## Sheet: Figure S3
Figure S3A			Figure S3B

## Sheet: Figure S5
Figure S5C
