# Supplementary material for: Suppression of TGF-β/SMAD signaling by an inner nuclear membrane phosphatase complex
Source: Nat Commun. 2025 Apr 11;16:3474. doi: 10.1038/s41467-025-58681-x (PMC11992160; doi:10.1038/s41467-025-58681-x)
Supplement: Supplementary file 4 — Source Data [file 41467_2025_58681_MOESM4_ESM.zip › 531343_2_data_set_10511992_st7487.xlsx]

## Sheet: Fig 2B
Image Name	Channel	Name	Signal	Total	Area	Bkgnd.	Type	pSMAD2 relative		Image Name	Channel	Name	Signal	Total	Area	Bkgnd.	Type	Loading relative	pSMAD2 normalized
230331 psmad2 2023.03.31_16.23.59-02_Ch.tif	W	1	29100000	43100000	2196	6380	Signal	1		230331 gapdh 2023.03.31_17.47.18-01_Ch.tif	W	1	15400000	20400000	2640	1870	Signal	1	1
230331 psmad2 2023.03.31_16.23.59-02_Ch.tif	W	2	15100000	28400000	2196	6070	Signal	0.5189		230331 gapdh 2023.03.31_17.47.18-01_Ch.tif	W	2	14800000	20300000	2640	2090	Signal	0.961039	0.539937
230331 psmad2 2023.03.31_16.23.59-02_Ch.tif	W	3	8590000	18800000	2196	4670	Signal	0.295189		230331 gapdh 2023.03.31_17.47.18-01_Ch.tif	W	3	15700000	20600000	2640	1860	Signal	1.01948	0.289548
230331 psmad2 2023.03.31_16.23.59-02_Ch.tif	W	4	2920000	11700000	2196	4010	Signal	0.100344		230331 gapdh 2023.03.31_17.47.18-01_Ch.tif	W	4	14700000	19000000	2288	1880	Signal	0.954545	0.105122
230331 psmad2 2023.03.31_16.23.59-02_Ch.tif	W	5	16700000	27800000	2030	5450	Signal	1		230331 gapdh 2023.03.31_17.47.18-01_Ch.tif	W	5	14200000	18400000	2288	1850	Signal	1	1
230331 psmad2 2023.03.31_16.23.59-02_Ch.tif	W	6	12000000	22600000	2030	5250	Signal	0.718563		230331 gapdh 2023.03.31_17.47.18-01_Ch.tif	W	6	14100000	18200000	2288	1810	Signal	0.992958	0.723659
230331 psmad2 2023.03.31_16.23.59-02_Ch.tif	W	7	7060000	15900000	2030	4370	Signal	0.422754		230331 gapdh 2023.03.31_17.47.18-01_Ch.tif	W	7	16200000	20600000	2288	1910	Signal	1.14085	0.370563
230331 psmad2 2023.03.31_16.23.59-02_Ch.tif	W	8	2330000	10600000	1890	4350	Signal	0.139521		230331 gapdh 2023.03.31_17.47.18-01_Ch.tif	W	8	17900000	22800000	2288	2130	Signal	1.26056	0.110681
230331 psmad2 2023.03.31_16.23.59-02_Ch.tif	W	9	20100000	32200000	2030	5980	Signal	1		230331 gapdh 2023.03.31_17.47.18-01_Ch.tif	W	9	17700000	23800000	2288	2680	Signal	1	1
230331 psmad2 2023.03.31_16.23.59-02_Ch.tif	W	10	14300000	28800000	2030	7140	Signal	0.711443		230331 gapdh 2023.03.31_17.47.18-01_Ch.tif	W	10	18100000	23100000	2288	2180	Signal	1.0226	0.69572
230331 psmad2 2023.03.31_16.23.59-02_Ch.tif	W	11	17000000	31600000	2030	7200	Signal	0.845771		230331 gapdh 2023.03.31_17.47.18-01_Ch.tif	W	11	18400000	22900000	2288	1960	Signal	1.03955	0.813595
230331 psmad2 2023.03.31_16.23.59-02_Ch.tif	W	12	14100000	8170000	2030	3830	Signal	0.701493		230331 gapdh 2023.03.31_17.47.18-01_Ch.tif	W	12	18100000	23000000	2288	2120	Signal	1.0226	0.68599
230331 psmad2 2023.03.31_16.23.59-02_Ch.tif	W	13	11700000	24900000	2030	6520	Signal	1		230331 gapdh 2023.03.31_17.47.18-01_Ch.tif	W	13	14800000	19100000	2288	1860	Signal	1	1
230331 psmad2 2023.03.31_16.23.59-02_Ch.tif	W	14	10200000	24200000	2030	6920	Signal	0.871795		230331 gapdh 2023.03.31_17.47.18-01_Ch.tif	W	14	13800000	17800000	2288	1740	Signal	0.932432	0.934968
230331 psmad2 2023.03.31_16.23.59-02_Ch.tif	W	15	13700000	27700000	2030	6920	Signal	1.17094		230331 gapdh 2023.03.31_17.47.18-01_Ch.tif	W	15	14500000	18500000	2288	1760	Signal	0.97973	1.19517
230331 psmad2 2023.03.31_16.23.59-02_Ch.tif	W	16	9940000	22200000	2030	6030	Signal	0.849573		230331 gapdh 2023.03.31_17.47.18-01_Ch.tif	W	16	13600000	18000000	2288	1940	Signal	0.918919	0.924535
230331 psmad2 2023.03.31_16.23.59-02_Ch.tif	W	17	10600000	20700000	2030	5000	Signal	1		230331 gapdh 2023.03.31_17.47.18-01_Ch.tif	W	17	15600000	19700000	2288	1810	Signal	1	1
230331 psmad2 2023.03.31_16.23.59-02_Ch.tif	W	18	9920000	20300000	2030	5100	Signal	0.935849		230331 gapdh 2023.03.31_17.47.18-01_Ch.tif	W	18	14800000	19100000	2288	1890	Signal	0.948718	0.986435
230331 psmad2 2023.03.31_16.23.59-02_Ch.tif	W	19	7310000	17100000	2030	4820	Signal	0.689623		230331 gapdh 2023.03.31_17.47.18-01_Ch.tif	W	19	15300000	19200000	2288	1700	Signal	0.980769	0.703145
230331 psmad2 2023.03.31_16.23.59-02_Ch.tif	W	20	6870000	15700000	2030	4350	Signal	0.648113		230331 gapdh 2023.03.31_17.47.18-01_Ch.tif	W	20	12600000	16400000	2288	1670	Signal	0.807692	0.802426
Image Name	Channel	Name	Signal	Total	Area	Bkgnd.	Type	pSMAD2 relative		Image Name	Channel	Name	Signal	Total	Area	Bkgnd.	Type	Loading relative	pSMAD2 normalized
230511 psmad2 2023.05.11_14.55.10-03_Ch.tif	W	1	19800000	36800000	2226	7620	Signal	1		230512 gapdh 2023.05.12_16.07.10-01_Ch.tif	W	1	29900000	38000000	2478	3260	Signal	1	1
230511 psmad2 2023.05.11_14.55.10-03_Ch.tif	W	2	9570000	25700000	2226	7270	Signal	0.483333		230512 gapdh 2023.05.12_16.07.10-01_Ch.tif	W	2	31100000	38600000	2478	3020	Signal	1.04013	0.464684
230511 psmad2 2023.05.11_14.55.10-03_Ch.tif	W	3	4600000	18000000	2226	6030	Signal	0.232323		230512 gapdh 2023.05.12_16.07.10-01_Ch.tif	W	3	29700000	37700000	2478	3220	Signal	0.993311	0.233888
230511 psmad2 2023.05.11_14.55.10-03_Ch.tif	W	4	1560000	12900000	2226	5080	Signal	0.0787879		230512 gapdh 2023.05.12_16.07.10-01_Ch.tif	W	4	30300000	38100000	2478	3140	Signal	1.01338	0.0777478
230511 psmad2 2023.05.11_14.55.10-03_Ch.tif	W	5	31000000	52600000	2226	9700	Signal	1		230512 gapdh 2023.05.12_16.07.10-01_Ch.tif	W	5	25700000	34700000	2478	3620	Signal	1	1
230511 psmad2 2023.05.11_14.55.10-03_Ch.tif	W	6	20000000	39500000	2226	8780	Signal	0.645161		230512 gapdh 2023.05.12_16.07.10-01_Ch.tif	W	6	26500000	33200000	2478	2700	Signal	1.03113	0.625685
230511 psmad2 2023.05.11_14.55.10-03_Ch.tif	W	7	10600000	28100000	2226	7860	Signal	0.341935		230512 gapdh 2023.05.12_16.07.10-01_Ch.tif	W	7	24900000	33200000	2478	3370	Signal	0.939623	0.363907
230511 psmad2 2023.05.11_14.55.10-03_Ch.tif	W	8	2770000	17200000	2226	6460	Signal	0.0893548		230512 gapdh 2023.05.12_16.07.10-01_Ch.tif	W	9	26100000	35100000	2478	3610	Signal	0.984906	0.0907243
230511 psmad2 2023.05.11_14.55.10-03_Ch.tif	W	9	27300000	50300000	2226	10300	Signal	1		230512 gapdh 2023.05.12_16.07.10-01_Ch.tif	W	10	27200000	36000000	2478	3530	Signal	1	1
230511 psmad2 2023.05.11_14.55.10-03_Ch.tif	W	10	20700000	42900000	2226	9980	Signal	0.758242		230512 gapdh 2023.05.12_16.07.10-01_Ch.tif	W	11	28900000	37400000	2478	3440	Signal	1.0625	0.713639
230511 psmad2 2023.05.11_14.55.10-03_Ch.tif	W	11	22500000	45500000	2226	10300	Signal	0.824176		230512 gapdh 2023.05.12_16.07.10-01_Ch.tif	W	12	30700000	38600000	2478	3200	Signal	1.125	0.732601
230511 psmad2 2023.05.11_14.55.10-03_Ch.tif	W	12	17300000	37400000	2226	9010	Signal	0.6337		230512 gapdh 2023.05.12_16.07.10-01_Ch.tif	W	13	30600000	38700000	2478	3280	Signal	1.125	0.563289
230511 psmad2 2023.05.11_14.55.10-03_Ch.tif	W	13	32300000	49800000	2226	7880	Signal	1		230512 gapdh 2023.05.12_16.07.10-01_Ch.tif	W	14	27000000	32400000	2478	6820	Signal	1	1
230511 psmad2 2023.05.11_14.55.10-03_Ch.tif	W	14	29000000	47800000	2226	8450	Signal	0.959839		230512 gapdh 2023.05.12_16.07.10-01_Ch.tif	W	15	28700000	36100000	2478	4760	Signal	1.06296	0.902985
230511 psmad2 2023.05.11_14.55.10-03_Ch.tif	W	15	29500000	49800000	2226	9100	Signal	1		230512 gapdh 2023.05.12_16.07.10-01_Ch.tif	W	16	30100000	38300000	2478	3300	Signal	1.11481	0.89701
230511 psmad2 2023.05.11_14.55.10-03_Ch.tif	W	16	28200000	46100000	2226	8040	Signal	0.925703		230512 gapdh 2023.05.12_16.07.10-01_Ch.tif	W	17	30100000	40300000	2478	4130	Signal	1.11481	0.830365
230511 psmad2 2023.05.11_14.55.10-03_Ch.tif	W	17	28700000	44500000	2226	7110	Signal	1		230512 gapdh 2023.05.12_16.07.10-01_Ch.tif	W	18	35500000	44600000	2478	3650	Signal	1	1
230511 psmad2 2023.05.11_14.55.10-03_Ch.tif	W	18	29200000	46400000	2226	7740	Signal	1.0427		230512 gapdh 2023.05.12_16.07.10-01_Ch.tif	W	19	36800000	45900000	2478	3680	Signal	1.03662	1.00586
230511 psmad2 2023.05.11_14.55.10-03_Ch.tif	W	19	26400000	43200000	2226	7510	Signal	0.970787		230512 gapdh 2023.05.12_16.07.10-01_Ch.tif	W	20	32800000	42600000	2478	3950	Signal	0.923944	1.0507
230511 psmad2 2023.05.11_14.55.10-03_Ch.tif	W	20	18900000	30700000	2226	5280	Signal	0.689888		230512 gapdh 2023.05.12_16.07.10-01_Ch.tif	W	21	33600000	42300000	2478	3490	Signal	0.946479	0.728899
Image Name	Channel	Name	Signal	Total	Area	Bkgnd.	Type	pSMAD2 relative		Image Name	Channel	Name	Signal	Total	Area	Bkgnd.	Type	Loading relative	pSMAD2 normalized
230608 psmad2 2023.06.08_11.40.31-04_Ch.tif	W	1	25800000	46400000	1512	13600	Signal	1		230607 gapdh 2023.06.07_11.19.52-01_Ch.tif	W	1	17000000	22700000	1938	2930	Signal	1	1
230608 psmad2 2023.06.08_11.40.31-04_Ch.tif	W	2	14900000	34800000	1512	13200	Signal	0.577519		230607 gapdh 2023.06.07_11.19.52-01_Ch.tif	W	2	16600000	24200000	1938	3920	Signal	0.976471	0.591436
230608 psmad2 2023.06.08_11.40.31-04_Ch.tif	W	3	5420000	21200000	1512	10400	Signal	0.210078		230607 gapdh 2023.06.07_11.19.52-01_Ch.tif	W	3	16300000	23800000	1938	3890	Signal	0.958824	0.219099
230608 psmad2 2023.06.08_11.40.31-04_Ch.tif	W	4	2590000	15500000	1512	8500	Signal	0.100388		230607 gapdh 2023.06.07_11.19.52-01_Ch.tif	W	4	18300000	24900000	1938	3410	Signal	1.07647	0.0932562
230608 psmad2 2023.06.08_11.40.31-04_Ch.tif	W	5	18400000	36600000	1512	12000	Signal	1		230607 gapdh 2023.06.07_11.19.52-01_Ch.tif	W	5	18900000	24500000	1938	2920	Signal	1	1
230608 psmad2 2023.06.08_11.40.31-04_Ch.tif	W	6	12600000	27600000	1512	9930	Signal	0.684783		230607 gapdh 2023.06.07_11.19.52-01_Ch.tif	W	6	19200000	25000000	1938	2950	Signal	1.01587	0.674083
230608 psmad2 2023.06.08_11.40.31-04_Ch.tif	W	7	4670000	18300000	1512	8990	Signal	0.129891		230607 gapdh 2023.06.07_11.19.52-01_Ch.tif	W	7	18900000	25100000	1938	3200	Signal	1	0.129891
230608 psmad2 2023.06.08_11.40.31-04_Ch.tif	W	8	2390000	15100000	1512	8420	Signal	0.129891		230607 gapdh 2023.06.07_11.19.52-01_Ch.tif	W	8	17200000	24800000	1938	3920	Signal	0.910053	0.142729
230608 psmad2 2023.06.08_11.40.31-04_Ch.tif	W	9	23300000	44400000	1512	14000	Signal	1		230607 gapdh 2023.06.07_11.19.52-01_Ch.tif	W	9	18600000	25300000	1938	3410	Signal	1	1
230608 psmad2 2023.06.08_11.40.31-04_Ch.tif	W	10	25800000	48300000	1512	14800	Signal	1.1073		230607 gapdh 2023.06.07_11.19.52-01_Ch.tif	W	10	16600000	24400000	1938	4010	Signal	0.964427	1.14814
230608 psmad2 2023.06.08_11.40.31-04_Ch.tif	W	11	18100000	37700000	1512	13000	Signal	0.776824		230607 gapdh 2023.06.07_11.19.52-01_Ch.tif	W	11	19000000	24800000	1938	3000	Signal	0.980237	0.792486
230608 psmad2 2023.06.08_11.40.31-04_Ch.tif	W	12	15700000	33600000	1512	11900	Signal	0.67382		230607 gapdh 2023.06.07_11.19.52-01_Ch.tif	W	12	20100000	26700000	1938	3420	Signal	1.05534	0.638488
230608 psmad2 2023.06.08_11.40.31-04_Ch.tif	W	13	26900000	48700000	1512	14400	Signal	1		230607 gapdh 2023.06.07_11.19.52-01_Ch.tif	W	13	20800000	26900000	1938	3150	Signal	1	1
230608 psmad2 2023.06.08_11.40.31-04_Ch.tif	W	14	23200000	45500000	1512	14700	Signal	0.862454		230607 gapdh 2023.06.07_11.19.52-01_Ch.tif	W	14	20200000	26300000	1938	3180	Signal	0.977695	0.882129
230608 psmad2 2023.06.08_11.40.31-04_Ch.tif	W	15	25700000	48900000	1512	15300	Signal	0.95539		230607 gapdh 2023.06.07_11.19.52-01_Ch.tif	W	15	19400000	26500000	1938	3700	Signal	0.98513	0.969811
230608 psmad2 2023.06.08_11.40.31-04_Ch.tif	W	16	16700000	37500000	1512	14200	Signal	0.620818		230607 gapdh 2023.06.07_11.19.52-01_Ch.tif	W	16	20500000	28700000	1938	4260	Signal	1.06691	0.581882
230608 psmad2 2023.06.08_11.40.31-04_Ch.tif	W	17	26800000	51300000	1512	16200	Signal	1		230607 gapdh 2023.06.07_11.19.52-01_Ch.tif	W	17	21300000	28800000	1938	3840	Signal	1	1
230608 psmad2 2023.06.08_11.40.31-04_Ch.tif	W	18	17300000	44100000	1512	17700	Signal	0.645522		230607 gapdh 2023.06.07_11.19.52-01_Ch.tif	W	18	20000000	27700000	1938	3970	Signal	0.961806	0.671157
230608 psmad2 2023.06.08_11.40.31-04_Ch.tif	W	19	18700000	42200000	1512	15500	Signal	0.697761		230607 gapdh 2023.06.07_11.19.52-01_Ch.tif	W	19	17200000	25000000	1938	4060	Signal	0.868056	0.803821
230608 psmad2 2023.06.08_11.40.31-04_Ch.tif	W	20	15000000	32000000	1512	11300	Signal	0.559701		230607 gapdh 2023.06.07_11.19.52-01_Ch.tif	W	20	18300000	24600000	1938	3250	Signal	0.854167	0.65526

## Sheet: Fig 2C
Image Name	Channel	Name	Signal	Total	Area	Bkgnd.	Type	pSMAD1 relative		Image Name	Channel	Name	Signal	Total	Area	Bkgnd.	Type	Loading relative	pSMAD1 normalized
ZJ psmad1 2024.02.22_12.48.37-02_Ch.tif	W	1	8970000	21000000	1855	6460	Signal	1		ZJ gapdh 2024.02.21_16.23.46-02_Ch.tif	W	1	5730000	9780000	2494	1620	Signal	1	1
ZJ psmad1 2024.02.22_12.48.37-02_Ch.tif	W	2	7450000	19400000	1855	6440	Signal	0.830546		ZJ gapdh 2024.02.21_16.23.46-02_Ch.tif	W	2	6960000	10900000	2494	1600	Signal	1.21466	0.683769
ZJ psmad1 2024.02.22_12.48.37-02_Ch.tif	W	3	3260000	13200000	1855	5380	Signal	0.363434		ZJ gapdh 2024.02.21_16.23.46-02_Ch.tif	W	3	7020000	11100000	2494	1640	Signal	1.22513	0.296649
ZJ psmad1 2024.02.22_12.48.37-02_Ch.tif	W	4	1530000	10600000	1855	4910	Signal	0.170569		ZJ gapdh 2024.02.21_16.23.46-02_Ch.tif	W	4	7260000	11400000	2494	1670	Signal	1.26702	0.134622
ZJ psmad1 2024.02.22_12.48.37-02_Ch.tif	W	5	9320000	21900000	1855	6770	Signal	1		ZJ gapdh 2024.02.21_16.23.46-02_Ch.tif	W	5	6700000	10700000	2494	1580	Signal	1	1
ZJ psmad1 2024.02.22_12.48.37-02_Ch.tif	W	6	6750000	20300000	1855	7280	Signal	0.724249		ZJ gapdh 2024.02.21_16.23.46-02_Ch.tif	W	6	5940000	9710000	2494	1510	Signal	0.886567	0.816914
ZJ psmad1 2024.02.22_12.48.37-02_Ch.tif	W	7	4910000	17500000	1855	6810	Signal	0.526824		ZJ gapdh 2024.02.21_16.23.46-02_Ch.tif	W	7	6230000	10100000	2494	1550	Signal	0.929851	0.566568
ZJ psmad1 2024.02.22_12.48.37-02_Ch.tif	W	8	1640000	13200000	1855	6210	Signal	0.175966		ZJ gapdh 2024.02.21_16.23.46-02_Ch.tif	W	8	5570000	9380000	2494	1530	Signal	0.831343	0.211664
ZJ psmad1 2024.02.22_12.48.37-02_Ch.tif	W	9	12400000	26400000	1855	7580	Signal	1		ZJ gapdh 2024.02.21_16.23.46-02_Ch.tif	W	9	4530000	8380000	2494	1550	Signal	1	1
ZJ psmad1 2024.02.22_12.48.37-02_Ch.tif	W	10	13100000	28000000	1855	8010	Signal	1.05645		ZJ gapdh 2024.02.21_16.23.46-02_Ch.tif	W	10	5420000	9090000	2494	1470	Signal	1.19647	0.882975
ZJ psmad1 2024.02.22_12.48.37-02_Ch.tif	W	11	11500000	25700000	1855	7670	Signal	0.927419		ZJ gapdh 2024.02.21_16.23.46-02_Ch.tif	W	11	4440000	8340000	2494	1570	Signal	1.19647	0.775131
ZJ psmad1 2024.02.22_12.48.37-02_Ch.tif	W	12	12500000	27400000	1855	8040	Signal	1.00806		ZJ gapdh 2024.02.21_16.23.46-02_Ch.tif	W	12	5810000	9860000	2494	1620	Signal	1.28256	0.785978
ZJ psmad1 2024.02.22_12.48.37-02_Ch.tif	W	13	23700000	42200000	1855	10000	Signal	1		ZJ gapdh 2024.02.21_16.23.46-02_Ch.tif	W	13	7400000	11800000	2494	1750	Signal	1	1
ZJ psmad1 2024.02.22_12.48.37-02_Ch.tif	W	14	15500000	34200000	1855	10100	Signal	0.654008		ZJ gapdh 2024.02.21_16.23.46-02_Ch.tif	W	14	6550000	11000000	2494	1780	Signal	0.885135	0.73888
ZJ psmad1 2024.02.22_12.48.37-02_Ch.tif	W	15	15800000	34000000	1855	9800	Signal	0.666667		ZJ gapdh 2024.02.21_16.23.46-02_Ch.tif	W	15	6970000	11800000	2494	1950	Signal	0.941892	0.707795
ZJ psmad1 2024.02.22_12.48.37-02_Ch.tif	W	16	13900000	29400000	1855	8320	Signal	0.586498		ZJ gapdh 2024.02.21_16.23.46-02_Ch.tif	W	16	7920000	13000000	2494	2030	Signal	1.07027	0.54799
ZJ psmad1 2024.02.22_12.48.37-02_Ch.tif	W	17	14100000	29100000	1855	8070	Signal	1		ZJ gapdh 2024.02.21_16.23.46-02_Ch.tif	W	17	5110000	9380000	2494	1710	Signal	1	1
ZJ psmad1 2024.02.22_12.48.37-02_Ch.tif	W	18	15100000	32000000	1855	9080	Signal	1.07092		ZJ gapdh 2024.02.21_16.23.46-02_Ch.tif	W	18	6060000	10400000	2494	1740	Signal	1.18591	0.903038
ZJ psmad1 2024.02.22_12.48.37-02_Ch.tif	W	19	13500000	29100000	1855	8410	Signal	0.957447		ZJ gapdh 2024.02.21_16.23.46-02_Ch.tif	W	19	5880000	9980000	2494	1650	Signal	1.15068	0.832067
ZJ psmad1 2024.02.22_12.48.37-02_Ch.tif	W	20	8630000	23500000	1855	7990	Signal	0.612057		ZJ gapdh 2024.02.21_16.23.46-02_Ch.tif	W	20	5130000	8950000	2494	1530	Signal	1.00391	0.609671
Image Name	Channel	Name	Signal	Total	Area	Bkgnd.	Type	pSMAD1 relative		Image Name	Channel	Name	Signal	Total	Area	Bkgnd.	Type	Loading relative	pSMAD1 normalized
ZJ psmad1 2024.02.28_11.57.39-01_Ch.tif	W	1	10700000	21300000	2322	4560	Signal	1		ZJ gapdh 2024.02.27_13.30.58-02_Ch.tif	W	22	7430000	11000000	2090	1690	Signal	1	1
ZJ psmad1 2024.02.28_11.57.39-01_Ch.tif	W	2	6480000	16400000	2322	4260	Signal	0.605607		ZJ gapdh 2024.02.27_13.30.58-02_Ch.tif	W	23	8110000	11600000	2090	1650	Signal	1.09152	0.554829
ZJ psmad1 2024.02.28_11.57.39-01_Ch.tif	W	3	2920000	11700000	2322	3770	Signal	0.272897		ZJ gapdh 2024.02.27_13.30.58-02_Ch.tif	W	24	8090000	11700000	2090	1730	Signal	1.08883	0.250634
ZJ psmad1 2024.02.28_11.57.39-01_Ch.tif	W	4	649000	9480000	2322	3800	Signal	0.0606542		ZJ gapdh 2024.02.27_13.30.58-02_Ch.tif	W	25	7270000	11000000	2090	1790	Signal	0.978466	0.0619891
ZJ psmad1 2024.02.28_11.57.39-01_Ch.tif	W	5	13000000	26200000	2322	5710	Signal	1		ZJ gapdh 2024.02.27_13.30.58-02_Ch.tif	W	26	9670000	13900000	2090	2040	Signal	1	1
ZJ psmad1 2024.02.28_11.57.39-01_Ch.tif	W	6	9200000	22000000	2322	5510	Signal	0.707692		ZJ gapdh 2024.02.27_13.30.58-02_Ch.tif	W	27	8950000	12900000	2090	1880	Signal	0.925543	0.764624
ZJ psmad1 2024.02.28_11.57.39-01_Ch.tif	W	7	5460000	16600000	2322	4780	Signal	0.42		ZJ gapdh 2024.02.27_13.30.58-02_Ch.tif	W	28	7770000	11600000	2090	1850	Signal	0.803516	0.522703
ZJ psmad1 2024.02.28_11.57.39-01_Ch.tif	W	8	2180000	11900000	2322	4200	Signal	0.167692		ZJ gapdh 2024.02.27_13.30.58-02_Ch.tif	W	29	8100000	11900000	2090	1830	Signal	0.837642	0.200196
ZJ psmad1 2024.02.28_11.57.39-01_Ch.tif	W	9	11300000	22900000	2322	4990	Signal	1		ZJ gapdh 2024.02.27_13.30.58-02_Ch.tif	W	30	10200000	14100000	2090	1880	Signal	1	1
ZJ psmad1 2024.02.28_11.57.39-01_Ch.tif	W	10	8140000	19300000	2322	4790	Signal	0.720354		ZJ gapdh 2024.02.27_13.30.58-02_Ch.tif	W	31	9320000	13100000	2090	1820	Signal	0.913725	0.78837
ZJ psmad1 2024.02.28_11.57.39-01_Ch.tif	W	11	6340000	16400000	2322	4340	Signal	0.561062		ZJ gapdh 2024.02.27_13.30.58-02_Ch.tif	W	32	11300000	14900000	2088	1740	Signal	0.913725	0.614038
ZJ psmad1 2024.02.28_11.57.39-01_Ch.tif	W	12	4790000	14600000	2322	4230	Signal	0.423894		ZJ gapdh 2024.02.27_13.30.58-02_Ch.tif	W	33	11900000	16400000	2090	2130	Signal	1.16667	0.363338
ZJ psmad1 2024.02.28_11.57.39-01_Ch.tif	W	13	11500000	24600000	2322	5640	Signal	1		ZJ gapdh 2024.02.27_13.30.58-02_Ch.tif	W	34	19100000	24400000	2090	2580	Signal	1	1
ZJ psmad1 2024.02.28_11.57.39-01_Ch.tif	W	14	9820000	23600000	2322	5930	Signal	0.853913		ZJ gapdh 2024.02.27_13.30.58-02_Ch.tif	W	35	15800000	21000000	2090	2500	Signal	0.827225	1.03226
ZJ psmad1 2024.02.28_11.57.39-01_Ch.tif	W	15	10600000	23900000	2322	5740	Signal	0.921739		ZJ gapdh 2024.02.27_13.30.58-02_Ch.tif	W	36	19800000	25300000	2090	2640	Signal	1.03665	0.889152
ZJ psmad1 2024.02.28_11.57.39-01_Ch.tif	W	16	8590000	20400000	2322	5090	Signal	0.746957		ZJ gapdh 2024.02.27_13.30.58-02_Ch.tif	W	37	17700000	23100000	2090	2610	Signal	0.926702	0.806038
ZJ psmad1 2024.02.28_11.57.39-01_Ch.tif	W	17	11300000	23200000	2322	5130	Signal	1		ZJ gapdh 2024.02.27_13.30.58-02_Ch.tif	W	42	21600000	28900000	2090	3510	Signal	1	1
ZJ psmad1 2024.02.28_11.57.39-01_Ch.tif	W	18	10100000	21900000	2322	5080	Signal	0.893805		ZJ gapdh 2024.02.27_13.30.58-02_Ch.tif	W	43	21300000	27700000	2090	3060	Signal	0.986111	0.906394
ZJ psmad1 2024.02.28_11.57.39-01_Ch.tif	W	19	7110000	17800000	2322	4600	Signal	0.629204		ZJ gapdh 2024.02.27_13.30.58-02_Ch.tif	W	44	22000000	28100000	2090	2930	Signal	1.01852	0.617763
ZJ psmad1 2024.02.28_11.57.39-01_Ch.tif	W	20	3750000	12900000	2322	3930	Signal	0.331858		ZJ gapdh 2024.02.27_13.30.58-02_Ch.tif	W	45	20200000	26600000	2090	3070	Signal	0.935185	0.354858
Image Name	Channel	Name	Signal	Total	Area	Bkgnd.	Type	pSMAD1 relative		Image Name	Channel	Name	Signal	Total	Area	Bkgnd.	Type	Loading relative	pSMAD1 normalized
ZJ psmad1 2024.03.02_18.47.56-02_Ch.tif	W	1	14000000	29700000	2332	6720	Signal	1		ZJ gapdh 2024.03.02_18.38.22-05_Ch.tif	W	1	6710000	9820000	1998	1550	Signal	1	1
ZJ psmad1 2024.03.02_18.47.56-02_Ch.tif	W	2	12900000	28600000	2332	6720	Signal	0.921429		ZJ gapdh 2024.03.02_18.38.22-05_Ch.tif	W	2	7020000	10200000	1998	1590	Signal	1.0462	0.880739
ZJ psmad1 2024.03.02_18.47.56-02_Ch.tif	W	3	7110000	21800000	2332	6300	Signal	0.507857		ZJ gapdh 2024.03.02_18.38.22-05_Ch.tif	W	3	7770000	11000000	1998	1600	Signal	1.15797	0.438574
ZJ psmad1 2024.03.02_18.47.56-02_Ch.tif	W	4	3210000	20200000	2332	7300	Signal	0.229286		ZJ gapdh 2024.03.02_18.38.22-05_Ch.tif	W	4	7920000	11200000	1998	1640	Signal	1.18033	0.194256
ZJ psmad1 2024.03.02_18.47.56-02_Ch.tif	W	5	22000000	47900000	2332	11100	Signal	1		ZJ gapdh 2024.03.02_18.38.22-05_Ch.tif	W	5	7930000	11600000	1998	1820	Signal	1	1
ZJ psmad1 2024.03.02_18.47.56-02_Ch.tif	W	6	14300000	33800000	2332	8380	Signal	0.65		ZJ gapdh 2024.03.02_18.38.22-05_Ch.tif	W	6	7530000	11000000	1998	1730	Signal	0.949559	0.684529
ZJ psmad1 2024.03.02_18.47.56-02_Ch.tif	W	7	8270000	22500000	2332	6100	Signal	0.375909		ZJ gapdh 2024.03.02_18.38.22-05_Ch.tif	W	7	7750000	11200000	1998	1710	Signal	0.977301	0.38464
ZJ psmad1 2024.03.02_18.47.56-02_Ch.tif	W	8	2810000	15300000	2332	5380	Signal	0.127727		ZJ gapdh 2024.03.02_18.38.22-05_Ch.tif	W	8	7340000	10800000	1998	1710	Signal	0.925599	0.137994
ZJ psmad1 2024.03.02_18.47.56-02_Ch.tif	W	9	14100000	28900000	2332	6380	Signal	1		ZJ gapdh 2024.03.02_18.38.22-05_Ch.tif	W	9	6000000	9070000	1998	1530	Signal	1	1
ZJ psmad1 2024.03.02_18.47.56-02_Ch.tif	W	10	14200000	29400000	2332	6520	Signal	1.00709		ZJ gapdh 2024.03.02_18.38.22-05_Ch.tif	W	10	6210000	9220000	1998	1500	Signal	1.035	0.973036
ZJ psmad1 2024.03.02_18.47.56-02_Ch.tif	W	11	10100000	24700000	2332	6250	Signal	0.716312		ZJ gapdh 2024.03.02_18.38.22-05_Ch.tif	W	11	5740000	8640000	1998	1450	Signal	1.035	0.692089
ZJ psmad1 2024.03.02_18.47.56-02_Ch.tif	W	12	7360000	21100000	2332	5900	Signal	0.521986		ZJ gapdh 2024.03.02_18.38.22-05_Ch.tif	W	12	6420000	9460000	1998	1520	Signal	1.07	0.487837
ZJ psmad1 2024.03.02_18.47.56-02_Ch.tif	W	13	12700000	31300000	2332	7980	Signal	1		ZJ gapdh 2024.03.02_18.38.22-05_Ch.tif	W	13	8940000	12400000	1998	1720	Signal	1	1
ZJ psmad1 2024.03.02_18.47.56-02_Ch.tif	W	14	8880000	25500000	2332	7110	Signal	0.699213		ZJ gapdh 2024.03.02_18.38.22-05_Ch.tif	W	14	7060000	10200000	1998	1560	Signal	0.789709	0.885405
ZJ psmad1 2024.03.02_18.47.56-02_Ch.tif	W	15	8830000	25200000	2332	7030	Signal	0.695276		ZJ gapdh 2024.03.02_18.38.22-05_Ch.tif	W	15	7220000	10400000	1998	1590	Signal	0.807606	0.860909
ZJ psmad1 2024.03.02_18.47.56-02_Ch.tif	W	16	6980000	21900000	2332	6400	Signal	0.549606		ZJ gapdh 2024.03.02_18.38.22-05_Ch.tif	W	16	6970000	10200000	1998	1630	Signal	0.779642	0.704947
ZJ psmad1 2024.03.02_18.47.56-02_Ch.tif	W	17	17500000	36800000	2332	8310	Signal	1		ZJ gapdh 2024.03.02_18.38.22-05_Ch.tif	W	17	9340000	14000000	1998	2330	Signal	1	1
ZJ psmad1 2024.03.02_18.47.56-02_Ch.tif	W	18	18600000	37700000	2332	8190	Signal	1.06286		ZJ gapdh 2024.03.02_18.38.22-05_Ch.tif	W	18	10800000	15400000	1998	2310	Signal	1.15632	0.919175
ZJ psmad1 2024.03.02_18.47.56-02_Ch.tif	W	19	13800000	30300000	2332	7070	Signal	0.788571		ZJ gapdh 2024.03.02_18.38.22-05_Ch.tif	W	19	10500000	14500000	1998	2010	Signal	1.1242	0.701453
ZJ psmad1 2024.03.02_18.47.56-02_Ch.tif	W	20	7310000	19600000	2332	5270	Signal	0.417714		ZJ gapdh 2024.03.02_18.38.22-05_Ch.tif	W	20	9270000	12600000	1998	1690	Signal	0.992505	0.420869
Image Name	Channel	Name	Signal	Total	Area	Bkgnd.	Type	pSMAD1 relative		Image Name	Channel	Name	Signal	Total	Area	Bkgnd.	Type	Loading relative	pSMAD1 normalized
ZJ psmad1 2024.03.06_15.54.18-08_Ch.tif	W	1	14100000	25400000	1296	8680	Signal	1		ZJ gapdh 2024.03.08_14.47.39-10_Ch.tif	W	1	5070000	13500000	1976	4270	Signal	1	1
ZJ psmad1 2024.03.06_15.54.18-08_Ch.tif	W	2	9000000	21300000	1296	9480	Signal	0.638298		ZJ gapdh 2024.03.08_14.47.39-10_Ch.tif	W	2	6620000	16500000	1976	4980	Signal	1.30572	0.488847
ZJ psmad1 2024.03.06_15.54.18-08_Ch.tif	W	3	5130000	14700000	1296	7360	Signal	0.36383		ZJ gapdh 2024.03.08_14.47.39-10_Ch.tif	W	3	7430000	18000000	1976	5360	Signal	1.46548	0.248266
ZJ psmad1 2024.03.06_15.54.18-08_Ch.tif	W	4	2670000	10200000	1296	5830	Signal	0.189362		ZJ gapdh 2024.03.08_14.47.39-10_Ch.tif	W	4	6420000	17700000	1976	5720	Signal	1.26627	0.149543
ZJ psmad1 2024.03.06_15.54.18-08_Ch.tif	W	5	10400000	20400000	1296	7750	Signal	1		ZJ gapdh 2024.03.08_14.47.39-10_Ch.tif	W	5	6690000	19000000	1976	6240	Signal	1	1
ZJ psmad1 2024.03.06_15.54.18-08_Ch.tif	W	6	6030000	16200000	1296	7820	Signal	0.579808		ZJ gapdh 2024.03.08_14.47.39-10_Ch.tif	W	6	8770000	20300000	1976	5820	Signal	1.31091	0.442293
ZJ psmad1 2024.03.06_15.54.18-08_Ch.tif	W	7	5260000	14700000	1296	7320	Signal	0.505769		ZJ gapdh 2024.03.08_14.47.39-10_Ch.tif	W	7	8720000	20200000	1976	5780	Signal	1.30344	0.388027
ZJ psmad1 2024.03.06_15.54.18-08_Ch.tif	W	8	2980000	11200000	1296	6340	Signal	0.286538		ZJ gapdh 2024.03.08_14.47.39-10_Ch.tif	W	8	5860000	17400000	1976	5820	Signal	0.875934	0.327123
ZJ psmad1 2024.03.06_15.54.18-08_Ch.tif	W	9	13100000	25700000	1296	9720	Signal	1		ZJ gapdh 2024.03.08_14.47.39-10_Ch.tif	W	9	10200000	26600000	1976	8330	Signal	1	1
ZJ psmad1 2024.03.06_15.54.18-08_Ch.tif	W	10	8160000	19200000	1296	8500	Signal	0.622901		ZJ gapdh 2024.03.08_14.47.39-10_Ch.tif	W	10	9760000	24400000	1976	7430	Signal	0.956863	0.650982
ZJ psmad1 2024.03.06_15.54.18-08_Ch.tif	W	11	7490000	16700000	1296	7130	Signal	0.571756		ZJ gapdh 2024.03.08_14.47.39-10_Ch.tif	W	11	9920000	25000000	1976	7620	Signal	0.956863	0.597532
ZJ psmad1 2024.03.06_15.54.18-08_Ch.tif	W	12	6860000	17100000	1296	7910	Signal	0.523664		ZJ gapdh 2024.03.08_14.47.39-10_Ch.tif	W	12	7450000	20700000	1976	6690	Signal	0.730392	0.716963
ZJ psmad1 2024.03.06_15.54.18-08_Ch.tif	W	13	11000000	25800000	1296	11400	Signal	1		ZJ gapdh 2024.03.08_14.47.39-10_Ch.tif	W	13	8050000	19700000	1976	5880	Signal	1	1
ZJ psmad1 2024.03.06_15.54.18-08_Ch.tif	W	14	11800000	22300000	1296	8080	Signal	1.07273		ZJ gapdh 2024.03.08_14.47.39-10_Ch.tif	W	14	7690000	19000000	1976	5730	Signal	0.95528	1.12295
ZJ psmad1 2024.03.06_15.54.18-08_Ch.tif	W	15	7830000	18400000	1296	8180	Signal	0.711818		ZJ gapdh 2024.03.08_14.47.39-10_Ch.tif	W	15	9050000	21400000	1976	6230	Signal	1.12422	0.633164
ZJ psmad1 2024.03.06_15.54.18-08_Ch.tif	W	16	6740000	15700000	1296	6950	Signal	0.612727		ZJ gapdh 2024.03.08_14.47.39-10_Ch.tif	W	16	6250000	17800000	1976	5850	Signal	0.776398	0.789193
ZJ psmad1 2024.03.06_15.54.18-08_Ch.tif	W	17	11100000	23400000	1296	9530	Signal	1		ZJ gapdh 2024.03.08_14.47.39-10_Ch.tif	W	17	6120000	16200000	1976	5090	Signal	1	1
ZJ psmad1 2024.03.06_15.54.18-08_Ch.tif	W	18	11500000	25200000	1296	10600	Signal	1.03604		ZJ gapdh 2024.03.08_14.47.39-10_Ch.tif	W	18	7120000	17500000	1976	5260	Signal	1.1634	0.890525
ZJ psmad1 2024.03.06_15.54.18-08_Ch.tif	W	19	12200000	28200000	1296	12300	Signal	1.0991		ZJ gapdh 2024.03.08_14.47.39-10_Ch.tif	W	19	6870000	16700000	1976	4960	Signal	1.12255	0.97911
ZJ psmad1 2024.03.06_15.54.18-08_Ch.tif	W	20	7070000	21400000	1296	11000	Signal	0.636937		ZJ gapdh 2024.03.08_14.47.39-10_Ch.tif	W	20	4780000	16100000	1976	5760	Signal	0.781046	0.815492

## Sheet: Fig 5B
Figure 5B																									Figure 5G
																										EdU+ cell population (%)
Log (nucleus/cyto SMAD2 intensity)																										Repeat 1	Repeat 2
sgCtrl			PPM1A KO			MAN1 KO			CTDNEP1 KO			NEP1R1 KO													Parental	46.9	46.6
Repeat 1	Repeat 2	Repeat 3	Repeat 1	Repeat 2	Repeat 3	Repeat 1	Repeat 2	Repeat 3	Repeat 1	Repeat 2	Repeat 3	Repeat 1	Repeat 2	Repeat 3											MAN1 KO	41.4	39.8
0.098087	0.059497	0.099783	0.075577	0.054739	0.064932	0.297605	0.123761	0.165936	0.348839	0.242784	0.151874	0.14991	0.093445	0.090688											CTDNEP1 KO	34.4	36.1
0.065344	0.001839	0.090528	0.123501	0.059108	0.055659	0.294304	0.126702	0.107657	0.395773	0.260274	0.189786	0.166639	0.128937	0.100328											NEP1R1 KO	39.5	35.3
0.117447	0.060232	0.107328	0.056485	0.060815	0.051605	0.385092	0.047369	0.200799	0.283922	0.286179	0.131832	0.164846	0.07497	0.136954
0.122847	-0.00633	0.102909	0.072367	0.055581	0.067719	0.262633	0.090908	0.178292	0.397943	0.139781	0.144723	0.202043	0.129336	0.243136											(GraphPad Prism 10.4.1)
0.060184	0.047223	0.108154	0.153672	0.073973	0.073118	0.31222	0.1335	0.19584	0.309052	-0.00498	0.215245	0.214726	0.107006	0.104127											Holm-Šídák's multiple comparisons test	Mean Diff.	Below threshold?	Summary	Adjusted P Value	A-?
0.058923	-0.00586	0.105811	0.156772	0.034199	0.060337	0.291757	0.129474	0.18985	0.315298	0.20977	0.154569	0.209249	0.208983	0.120324											Parental vs. MAN1 KO	6.15	Yes	*	0.0225	B	MAN1 KO
0.092239	0.050223	0.10212	0.152954	0.039566	0.047799	0.224934	0.061394	0.110398	0.330546	0.192839	0.174579	0.169463	0.14669	0.13047											Parental vs. CTDNEP1 KO	11.5	Yes	**	0.0075	C	CTDNEP1 KO
0.121968	0.062761	0.072335	0.073905	0.081282	0.072378	0.283875	0.070961	0.202181	0.3255	0.212855	0.180872	0.145937	0.161725	0.129583											Parental vs. NEP1R1 KO	9.35	Yes	*	0.0107	D	NEP1R1 KO
0.132428	-0.01538	0.092129	0.080945	0.044912	0.05501	0.345788	0.107046	0.156688	0.275733	0.244522	0.268825	0.17687	0.105502	0.178769
0.093128	0.026713	0.034226	0.143264	0.055095	0.074625	0.208697	0.10538	0.259191	0.27641	0.191108	0.096447	0.075289	0.128177	0.147879											Test details	Mean 1	Mean 2	Mean Diff.	SE of diff.	n1	n2	t	DF
0.092181	0.039667	0.092303	0.164988	0.07827	0.060061	0.226201	0.126064	0.312198	0.223804	0.189744	0.173676	0.111569	0.139961	0.072728											Parental vs. MAN1 KO	46.75	40.6	6.15	1.702	2	2	3.613	4
0.061544	0.065401	0.066097	0.131452	0.101898	0.088739	0.224602	0.147666	0.188084	0.265253	0.185632	0.23873	0.179327	0.142619	0.127254											Parental vs. CTDNEP1 KO	46.75	35.25	11.5	1.702	2	2	6.756	4
0.038996	0.084734	0.112742	0.1359	0.019211	0.05845	0.397069	0.06994	0.210941	0.264377	0.123007	0.144897	0.111824	0.137601	0.11931											Parental vs. NEP1R1 KO	46.75	37.4	9.35	1.702	2	2	5.493	4
0.091082	0.0186	0.130816	0.121955	0.061329	0.069561	0.234979	0.064794	0.198619	0.264844	0.141285	0.202212	0.139451	0.137988	0.208824
0.059681	0.049562	0.061063	0.103243	0.063948	0.050815	0.21824	0.135237	0.229305	0.230616	0.219119	0.171002	0.183745	0.159317	0.165071
0.04089	0.085177	0.10404	0.110315	0.065693	0.061549	0.257463	0.116043	0.203947	0.259529	0.31245	0.198766	0.093496	0.115244	0.152343
0.06544	0.07797	0.072975	0.162268	0.042688	0.050909	0.355921	0.137181	0.216591	0.225955	0.249134	0.228668	0.168595	0.162463	0.186051
0.068795	0.028915	0.117487	0.099591	0.054743	0.077042	0.35284	0.147933	0.165983	0.329688	0.118152	0.204588	0.208022	0.101977	0.19923
0.079152	0.044034	0.05794	0.094535	0.006036	0.084779	0.274524	0.074899	0.253771	0.334047	0.194284	0.179333	0.259973	0.184051	0.160728
0.070043	0.072615	0.09034	0.129846	0.024726	0.034355	0.218556	0.119353	0.19549	0.240617	0.189269	0.141216	0.25549	0.147647	0.17772
0.053413	0.033126	0.095655	0.114255	0.056824	0.071843	0.480596	0.166161	0.132908	0.352488	0.153558	0.118779	0.178404	0.168342	0.180839
0.122488	0.084542	0.047821	0.175393	0.068857	0.052757	0.272024	0.092893	0.267059	0.313711	0.060992	0.172854	0.193645	0.168966	0.217547
0.069881	0.035698	0.101938	0.124303	0.097987	0.093218	0.250439	0.143816	0.079688	0.28511	0.202786	0.245969	0.326992	0.144365	0.242766
0.087874	0.04695	0.053086	0.089628	0.022429	0.069753	0.208535	0.118007	0.187968	0.331249	0.157733	0.200018	0.361877	0.158739	0.23515
0.072731	0.060197	0.115027	0.109672	0.039794	0.086168	0.180899	0.09807	0.153134	0.244876	0.223764	0.208381	0.162893	0.081808	0.18407
0.130984	0.048652	0.125278	0.081249	0.033934	0.069821	0.216573	0.076185	0.142566	0.297277	0.148773	0.248332	0.189924	0.075781	0.11187
0.015449	0.067549	0.079705	0.11249	0.082009	0.076854	0.212574	0.163271	0.190066	0.253871	0.152928	0.175257	0.195593	0.098235	0.163806
0.102044	0.094709	0.184202	0.153152	0.052813	0.059874	0.236488	0.171591	0.143175	0.327056	0.109771	0.213296	0.238708	0.072042	0.145934
0.076542	0.079169	0.11903	0.109864	0.044729	0.094868	0.275681	0.106427	0.248218	0.199005	0.197813	0.237484	0.256496	0.130541	0.148669
0.063511	0.078908	0.066356	0.159188	0.053338	0.050626	0.142376	0.097439	0.212828	0.208542	0.181224	0.291229	0.264712	0.173846	0.146893
0.056206	0.104954	0.050742	0.126195	0.078145	0.048531	0.171855	0.061408	0.131932	0.230688	0.171213	0.224035	0.214082	0.121224	0.167293
0.095261	0.086203	0.10757	0.158497	0.067007	0.043589	0.267922	0.071881	0.176606	0.195151	0.170825	0.133966	0.253436	0.142892	0.157829
0.113836	0.076829	0.089965	0.134682	0.026572	0.050327	0.261208	0.111028	0.24938	0.268796	0.169256	0.237371	0.20625	0.132045	0.18242
0.073454	0.074048	0.131678	0.254304	0.038765	0.03205	0.193549	0.090923	0.162525	0.256512		0.249505	0.140276	0.193496	0.111049
0.107721	0.049806		0.126391	0.059678	0.062212	0.217894	0.045024	0.159064	0.153407		0.149104	0.233	0.232757	0.161631
0.18359	0.083034		0.104899	0.061498	0.033163	0.207223	0.119166	0.210298	0.233447		0.180447	0.220094	0.119922	0.143626
0.234902	0.036976		0.108242	0.023606	0.062593	0.259186	0.147233	0.162132	0.228684		0.333831	0.196131	0.209665	0.147714
0.215065	0.052692		0.15303	0.072367	0.082373	0.289957	0.117672	0.126155	0.289071		0.158593	0.234227	0.225115	0.145851
0.15372	0.024884		0.118329	0.072218	0.080116	0.240723	0.131426	0.134516	0.240939		0.243143	0.171469	0.152483	0.166932
0.163058	0.032945		0.109636	0.041211	0.046548	0.241553	0.100081	0.203777	0.292331		0.201056	0.186918	0.19759	0.15375
0.047969	0.06891		0.16206	0.060674	0.006071	0.331125	0.133426	0.179848	0.233476		0.197628	0.158553	0.200822	0.114197
0.082897	0.016689		0.134121	0.030197	0.089642	0.286966	0.124675	0.185776	0.275814		0.231589	0.207069		0.158128
0.065601	0.061266		0.114879	0.058875	0.055594	0.432995	0.056419	0.131213	0.331287		0.293855	0.227719		0.120352
0.06519	0.024482		0.105459	0.056767	0.046005	0.283226	0.111437	0.109813	0.198703		0.439527	0.131122		0.141241
0.05561	0.049886		0.094175	0.068764	0.075065	0.36332	0.084224	0.204319	0.335256		0.351569	0.21338		0.208313
0.085934	0.043355		0.22194	0.075006	0.066507	0.287257	0.114137	0.30406	0.290319		0.406032	0.294511		0.186389
0.047831	0.02321		0.096354	0.039466	0.063683	0.235613	0.09927	0.229224	0.305338		0.492987	0.148884		0.161976
0.068806	0.027442		0.178029	0.039714	0.116171	0.292881	0.12433	0.249063	0.360019		0.335054	0.187734		0.201923
0.080643	0.031097		0.077983	0.043559	0.048871	0.300402	0.107841				0.263255	0.362696		0.158269
0.160863	0.067166		0.129044	0.020345	0.06447	0.208607	0.127956				0.199374			0.175674
0.080129	0.02803		0.091095	0.026547	0.070705	0.307568	0.057357				0.363561			0.184198
0.063901	0.053618		0.124258	0.032572		0.311205	0.200757				0.348327			0.22284
0.136121			0.091663	0.045514		0.248601	0.059929				0.395735			0.225579
0.112019			0.085322	0.052918		0.363044	0.085669				0.337911
			0.051679	0.046516		0.310176	0.10139				0.305499
			0.093391	0.089089		0.319448					0.314962
			0.124911	0.058847		0.188121
			0.096827	0.089533		0.193747
			0.107236	0.08055		0.265339
			0.118116	0.042402		0.330368
			0.079186	0.059858		0.278571
			0.031554	0.069031		0.401878
			0.042636	0.06564		0.322325
			0.064466			0.340841
			0.126626
			0.197325
			0.031224
			0.126949
			0.0853
			0.074304
			0.035621
			0.067967
			0.009761
(GraphPad Prism 10.4.1)
Dunn's multiple comparisons test	Mean rank diff.	Significant?	Summary	Adjusted P Value	A-?
sgCtrl vs. PPM1AKO	-5.222	No	ns	>0.9999	B	PPM1AKO
sgCtrl vs. MAN1KO	-315.3	Yes	****	<0.0001	C	MAN1KO
sgCtrl vs. CTDNEP1KO	-411	Yes	****	<0.0001	D	CTDNEP1KO
sgCtrl vs. NEP1R1KO	-282.8	Yes	****	<0.0001	E	NEP1R1KO
Test details	Mean rank 1	Mean rank 2	Mean rank diff.	n1	n2	Z
sgCtrl vs. PPM1AKO	193.2	198.4	-5.222	140	187	0.209
sgCtrl vs. MAN1KO	193.2	508.5	-315.3	140	167	12.31
sgCtrl vs. CTDNEP1KO	193.2	604.2	-411	140	137	15.3
sgCtrl vs. NEP1R1KO	193.2	476	-282.8	140	143	10.64

## Sheet: Fig 5E
p21 repeat1	Well Position	Cq	Cell line	Gene name		p21 repeat2	Well Position	Cq	Cell line	Gene name		p21 repeat3	Well Position	Cq	Cell line	Gene name
	A1	24.2792	Parental	p21			A1	24.4036	Parental	p21			A1	24.6849	Parental	p21
	A2	24.4038		p21			A2	24.3735		p21			A2	24.7573		p21
	A3	24.1999		p21			A3	24.2153		p21			A3	24.6112		p21
	A7	23.9734	PPM1A KO	p21			A4	23.4922	PPM1A KO	p21			A4	24.98	PPM1A KO	p21
	A8	23.9332		p21			A5	23.3432		p21			A5	25.2091		p21
	A9	23.8075		p21			A6	23.0601		p21			A6	24.67		p21
	B1	22.8617	MAN1 KO	p21			A7	23.0205	MAN1 KO	p21			A7	23.8437	MAN1 KO	p21
	B2	23.0403		p21			A8	23.5128		p21			A8	23.7757		p21
	B3	22.602		p21			A9	22.3538		p21			A9	23.6023		p21
	B7	22.206	CTDNEP1 KO	p21			A10	22.3732	CTDNEP1 KO	p21			A10	23.5475	CTDNEP1 KO	p21
	B8	22.4244		p21			A11	22.3345		p21			A11	23.6929		p21
	B9	22.1149		p21			A12	21.9521		p21			A12	23.4327		p21
	C1	23.0839	NEP1R1 KO	p21			B1	22.405	NEP1R1 KO	p21			B1	23.2176	NEP1R1 KO	p21
	C2	23.0319		p21			B2	22.4404		p21			B2	23.4856		p21
	C3	22.837		p21			B3	22.1735		p21			B3	22.9849		p21
	C7	14.331	Parental	GAPDH			B4	14.738	Parental	GAPDH			B4	14.6955	Parental	GAPDH
	C8	14.5941		GAPDH			B5	14.8323		GAPDH			B5	15.2841		GAPDH
	C9	14.2537		GAPDH			B6	14.1416		GAPDH			B6	14.2589		GAPDH
	D1	14.1458	PPM1A KO	GAPDH			B7	14.0826	PPM1A KO	GAPDH			B7	14.5912	PPM1A KO	GAPDH
	D2	14.4172		GAPDH			B8	14.9959		GAPDH			B8	15.0955		GAPDH
	D3	14.0626		GAPDH			B9	13.9646		GAPDH			B9	14.4488		GAPDH
	D7	14.2949	MAN1 KO	GAPDH			B10	14.4059	MAN1 KO	GAPDH			B10	15.0181	MAN1 KO	GAPDH
	D8	14.6787		GAPDH			B11	14.5973		GAPDH			B11	14.9985		GAPDH
	D9	14.1631		GAPDH			B12	14.2749		GAPDH			B12	14.9485		GAPDH
	E1	13.9781	CTDNEP1 KO	GAPDH			C1	14.2737	CTDNEP1 KO	GAPDH			C1	14.8172	CTDNEP1 KO	GAPDH
	E2	14.2654		GAPDH			C2	14.798		GAPDH			C2	14.8442		GAPDH
	E3	13.89		GAPDH			C3	14.2001		GAPDH			C3	14.6954		GAPDH
	E7	14.4912	NEP1R1 KO	GAPDH			C4	14.3873	NEP1R1 KO	GAPDH			C4	13.6222	NEP1R1 KO	GAPDH
	E8	14.3984		GAPDH			C5	14.355		GAPDH			C5	14.291		GAPDH
	E9	14.3055		GAPDH			C6	14.2842		GAPDH			C6	14.1579		GAPDH
p15 repeat1	Well Position	Cq	Cell line	Gene name		p15 repeat2	Well Position	Cq	Cell line	Gene name		p15 repeat3	Well Position	Cq	Cell line	Gene name
	A1	27.7223	Parental	p15			A1	28.3278	Parental	p15			A1	27.8628	Parental	p15
	A2	27.7337		p15			A2	28.8597		p15			A2	27.5387		p15
	A3	27.5505		p15			A3	28.0481		p15			A3	27.3189		p15
	A7	28.291	PPM1A KO	p15			A7	28.0001	PPM1A KO	p15			A7	28.7354	PPM1A KO	p15
	A8	28.2979		p15			A8	27.9696		p15			A8	28.1808		p15
	A9	28.2167		p15			A9	27.7692		p15			A9	28.0044		p15
	B1	26.2118	MAN1 KO	p15			B1	26.835	MAN1 KO	p15			B1	26.5722	MAN1 KO	p15
	B2	26.0682		p15			B2	27.1833		p15			B2	26.5852		p15
	B3	25.7909		p15			B3	26.7145		p15			B3	26.204		p15
	B7	26.0373	CTDNEP1 KO	p15			B7	26.9816	CTDNEP1 KO	p15			B7	27.2851	CTDNEP1 KO	p15
	B8	25.9066		p15			B8	27.3933		p15			B8	26.6927		p15
	B9	25.9009		p15			B9	26.7635		p15			B9	26.4991		p15
	C1	27.9049	NEP1R1 KO	p15			C1	27.5478	NEP1R1 KO	p15			C1	27.0183	NEP1R1 KO	p15
	C2	27.6942		p15			C2	27.3449		p15			C2	26.9041		p15
	C3	27.3659		p15			C3	27.4856		p15			C3	26.5146		p15
	C7	14.2174	Parental	GAPDH			C7	14.4748	Parental	GAPDH			C7	15.2804	Parental	GAPDH
	C8	14.2515		GAPDH			C8	14.9511		GAPDH			C8	14.5881		GAPDH
	C9	14.065		GAPDH			C9	13.9893		GAPDH			C9	15.0682		GAPDH
	D1	14.7324	PPM1A KO	GAPDH			D1	14.4536	PPM1A KO	GAPDH			D1	15.5679	PPM1A KO	GAPDH
	D2	14.8169		GAPDH			D2	14.2309		GAPDH			D2	15.6881		GAPDH
	D3	14.5886		GAPDH			D3	14.3975		GAPDH			D3	14.9061		GAPDH
	D7	14.3748	MAN1 KO	GAPDH			D7	14.9357	MAN1 KO	GAPDH			D7	15.7401	MAN1 KO	GAPDH
	D8	14.2701		GAPDH			D8	14.632		GAPDH			D8	15.9492		GAPDH
	D9	14.2267		GAPDH			D9	14.1938		GAPDH			D9	14.994		GAPDH
	E1	14.0256	CTDNEP1 KO	GAPDH			E1	14.3322	CTDNEP1 KO	GAPDH			E1	16.038	CTDNEP1 KO	GAPDH
	E2	14.1012		GAPDH			E2	14.7967		GAPDH			E2	15.6026		GAPDH
	E3	13.9592		GAPDH			E3	14.1147		GAPDH			E3	15.1597		GAPDH
	E7	14.8309	NEP1R1 KO	GAPDH			E7	14.3473	NEP1R1 KO	GAPDH			E7	14.8242	NEP1R1 KO	GAPDH
	E8	14.7647		GAPDH			E8	14.4356		GAPDH			E8	14.7366		GAPDH
	E9	14.6176		GAPDH			E9	14.0231		GAPDH			E9	14.7737		GAPDH

## Sheet: Fig S2B
Image Name	Channel	Name	Signal	Total	Area	Bkgnd.	Type	pSMAD2 relative		Image Name	Channel	Name	Signal	Total	Area	Bkgnd.	Type	Loading relative	pSMAD2 normalized
231029 U2OS psmad2 2023.10.29_15.49.01-11_Ch.tif	W	1	24100000	37400000	2622	5080	Signal	1		231027 U2OS gapdh 2023.10.27_13.49.29-01_Ch.tif	W	1	13100000	17800000	2223	2100	Signal	1	1
231029 U2OS psmad2 2023.10.29_15.49.01-11_Ch.tif	W	2	18200000	31700000	2622	5160	Signal	0.755187		231027 U2OS gapdh 2023.10.27_13.49.29-01_Ch.tif	W	2	17200000	22400000	2223	2330	Signal	1.31298	0.575171
231029 U2OS psmad2 2023.10.29_15.49.01-11_Ch.tif	W	3	7770000	17700000	2622	3800	Signal	0.322407		231027 U2OS gapdh 2023.10.27_13.49.29-01_Ch.tif	W	3	19500000	25800000	2223	2830	Signal	1.48855	0.216591
231029 U2OS psmad2 2023.10.29_15.49.01-11_Ch.tif	W	5	23400000	38800000	2622	5880	Signal	1		231027 U2OS gapdh 2023.10.27_13.49.29-01_Ch.tif	W	5	14200000	19600000	2223	2430	Signal	1	1
231029 U2OS psmad2 2023.10.29_15.49.01-11_Ch.tif	W	6	13200000	28000000	2622	5620	Signal	0.564103		231027 U2OS gapdh 2023.10.27_13.49.29-01_Ch.tif	W	6	14800000	20200000	2223	2430	Signal	1.04225	0.541234
231029 U2OS psmad2 2023.10.29_15.49.01-11_Ch.tif	W	7	8460000	19800000	2622	4320	Signal	0.361538		231027 U2OS gapdh 2023.10.27_13.49.29-01_Ch.tif	W	7	16800000	22700000	2223	2690	Signal	1.1831	0.305586
231029 U2OS psmad2 2023.10.29_15.49.01-11_Ch.tif	W	9	26900000	41400000	2622	5530	Signal	1		231027 U2OS gapdh 2023.10.27_13.49.29-01_Ch.tif	W	9	12900000	17600000	2223	2120	Signal	1	1
231029 U2OS psmad2 2023.10.29_15.49.01-11_Ch.tif	W	10	33600000	50900000	2622	6620	Signal	1.24907		231027 U2OS gapdh 2023.10.27_13.49.29-01_Ch.tif	W	10	14500000	19500000	2223	2230	Signal	1.12403	1.11124
231029 U2OS psmad2 2023.10.29_15.49.01-11_Ch.tif	W	11	27500000	45100000	2622	6740	Signal	1.0223		231027 U2OS gapdh 2023.10.27_13.49.29-01_Ch.tif	W	11	14500000	19500000	2223	2240	Signal	1.12403	0.909499
231029 U2OS psmad2 2023.10.29_15.49.01-11_Ch.tif	W	13	26000000	44400000	2622	7000	Signal	1		231027 U2OS gapdh 2023.10.27_13.49.29-01_Ch.tif	W	13	16100000	21200000	2223	2290	Signal	1	1
231029 U2OS psmad2 2023.10.29_15.49.01-11_Ch.tif	W	14	28000000	46200000	2622	6950	Signal	1.07692		231027 U2OS gapdh 2023.10.27_13.49.29-01_Ch.tif	W	14	16600000	21600000	2223	2230	Signal	1.03106	1.04449
231029 U2OS psmad2 2023.10.29_15.49.01-11_Ch.tif	W	15	27700000	44500000	2622	6390	Signal	1.06538		231027 U2OS gapdh 2023.10.27_13.49.29-01_Ch.tif	W	15	16700000	22400000	2223	2530	Signal	1.03727	1.02711
231029 U2OS psmad2 2023.10.29_15.49.01-11_Ch.tif	W	17	33800000	53800000	2622	7620	Signal	1		231027 U2OS gapdh 2023.10.27_13.49.29-01_Ch.tif	W	17	23300000	29500000	2223	2780	Signal	1	1
231029 U2OS psmad2 2023.10.29_15.49.01-11_Ch.tif	W	18	35600000	57000000	2622	8160	Signal	1.05325		231027 U2OS gapdh 2023.10.27_13.49.29-01_Ch.tif	W	18	24100000	31200000	2223	3200	Signal	1.03433	1.01829
231029 U2OS psmad2 2023.10.29_15.49.01-11_Ch.tif	W	19	29500000	52100000	2622	8640	Signal	0.872781		231027 U2OS gapdh 2023.10.27_13.49.29-01_Ch.tif	W	19	24500000	31700000	2223	3260	Signal	1.0515	0.830033
Image Name	Channel	Name	Signal	Total	Area	Bkgnd.	Type	pSMAD2 relative		Image Name	Channel	Name	Signal	Total	Area	Bkgnd.	Type	Loading relative	pSMAD2 normalized
231116 U2OS psmad2 2023.11.16_15.01.34-02_Ch.tif	W	1	6460000	19000000	1924	6500	Signal	1		231115 U2OS gapdh 2023.11.15_14.33.33-01_Ch.tif	W	1	6070000	9580000	2184	1610	Signal	1	1
231116 U2OS psmad2 2023.11.16_15.01.34-02_Ch.tif	W	4	2410000	13900000	1924	5960	Signal	0.373065		231115 U2OS gapdh 2023.11.15_14.33.33-01_Ch.tif	W	2	4970000	8220000	2184	1490	Signal	0.818781	0.455635
231116 U2OS psmad2 2023.11.16_15.01.34-02_Ch.tif	W	5	1260000	13300000	1924	6280	Signal	0.195046		231115 U2OS gapdh 2023.11.15_14.33.33-01_Ch.tif	W	3	5650000	8890000	2184	1480	Signal	0.930807	0.209545
231116 U2OS psmad2 2023.11.16_15.01.34-02_Ch.tif	W	7	9870000	23800000	1924	7230	Signal	1		231115 U2OS gapdh 2023.11.15_14.33.33-01_Ch.tif	W	5	9620000	13400000	2184	1720	Signal	1	1
231116 U2OS psmad2 2023.11.16_15.01.34-02_Ch.tif	W	8	4330000	17800000	1924	7000	Signal	0.438703		231115 U2OS gapdh 2023.11.15_14.33.33-01_Ch.tif	W	6	9240000	12900000	2184	1690	Signal	0.960499	0.456745
231116 U2OS psmad2 2023.11.16_15.01.34-02_Ch.tif	W	9	3280000	17300000	1924	7280	Signal	0.33232		231115 U2OS gapdh 2023.11.15_14.33.33-01_Ch.tif	W	7	10800000	14800000	2184	1830	Signal	1.12266	0.296011
231116 U2OS psmad2 2023.11.16_15.01.34-02_Ch.tif	W	11	13500000	35800000	1924	11600	Signal	1		231115 U2OS gapdh 2023.11.15_14.33.33-01_Ch.tif	W	9	8640000	12500000	2184	1770	Signal	1	1
231116 U2OS psmad2 2023.11.16_15.01.34-02_Ch.tif	W	12	7350000	27700000	1924	10600	Signal	0.544444		231115 U2OS gapdh 2023.11.15_14.33.33-01_Ch.tif	W	10	8170000	11700000	2184	1600	Signal	0.945602	0.575765
231116 U2OS psmad2 2023.11.16_15.01.34-02_Ch.tif	W	13	7540000	26100000	1924	9640	Signal	0.558519		231115 U2OS gapdh 2023.11.15_14.33.33-01_Ch.tif	W	11	8410000	12000000	2184	1630	Signal	0.945602	0.590649
231116 U2OS psmad2 2023.11.16_15.01.34-02_Ch.tif	W	15	9350000	28200000	1924	9810	Signal	1		231115 U2OS gapdh 2023.11.15_14.33.33-01_Ch.tif	W	13	7740000	11300000	2184	1610	Signal	1	1
231116 U2OS psmad2 2023.11.16_15.01.34-02_Ch.tif	W	16	6000000	23100000	1924	8870	Signal	0.641711		231115 U2OS gapdh 2023.11.15_14.33.33-01_Ch.tif	W	14	6180000	9510000	2184	1520	Signal	0.79845	0.803697
231116 U2OS psmad2 2023.11.16_15.01.34-02_Ch.tif	W	17	6610000	22900000	1924	8470	Signal	0.706952		231115 U2OS gapdh 2023.11.15_14.33.33-01_Ch.tif	W	15	8260000	11900000	2184	1650	Signal	1.06718	0.662446
231116 U2OS psmad2 2023.11.16_15.01.34-02_Ch.tif	W	19	15900000	38900000	1924	12000	Signal	1		231115 U2OS gapdh 2023.11.15_14.33.33-01_Ch.tif	W	17	22100000	29900000	2184	3600	Signal	1	1
231116 U2OS psmad2 2023.11.16_15.01.34-02_Ch.tif	W	20	10200000	30400000	1924	10500	Signal	0.641509		231115 U2OS gapdh 2023.11.15_14.33.33-01_Ch.tif	W	18	20400000	26600000	2184	2850	Signal	0.923077	0.694969
231116 U2OS psmad2 2023.11.16_15.01.34-02_Ch.tif	W	21	8450000	26000000	1924	9130	Signal	0.531447		231115 U2OS gapdh 2023.11.15_14.33.33-01_Ch.tif	W	19	20400000	27200000	2184	3110	Signal	0.923077	0.575734
Image Name	Channel	Name	Signal	Total	Area	Bkgnd.	Type	pSMAD2 relative		Image Name	Channel	Name	Signal	Total	Area	Bkgnd.	Type	Loading relative	pSMAD2 normalized
231126 U2OS psmad 2023.11.26_18.15.13-06_Ch.tif	W	1	11400000	28000000	1326	12500	Signal	1		231126 U2OS gapdh 2023.11.26_16.56.15-01_Ch.tif	W	1	14000000	19300000	1856	2860	Signal	1	1
231126 U2OS psmad 2023.11.26_18.15.13-06_Ch.tif	W	2	6330000	20000000	1326	10300	Signal	0.555263		231126 U2OS gapdh 2023.11.26_16.56.15-01_Ch.tif	W	2	14300000	19800000	1856	2980	Signal	1.02143	0.543614
231126 U2OS psmad 2023.11.26_18.15.13-06_Ch.tif	W	3	2920000	15900000	1326	9820	Signal	0.25614		231126 U2OS gapdh 2023.11.26_16.56.15-01_Ch.tif	W	3	14800000	20100000	1856	2850	Signal	1.05714	0.242295
231126 U2OS psmad 2023.11.26_18.15.13-06_Ch.tif	W	5	13400000	32600000	1326	14500	Signal	1		231126 U2OS gapdh 2023.11.26_16.56.15-01_Ch.tif	W	5	18300000	25400000	1856	3860	Signal	1	1
231126 U2OS psmad 2023.11.26_18.15.13-06_Ch.tif	W	6	10300000	27800000	1326	13300	Signal	0.768657		231126 U2OS gapdh 2023.11.26_16.56.15-01_Ch.tif	W	6	18900000	25300000	1856	3430	Signal	1.03279	0.744255
231126 U2OS psmad 2023.11.26_18.15.13-06_Ch.tif	W	7	4390000	20700000	1326	12300	Signal	0.327612		231126 U2OS gapdh 2023.11.26_16.56.15-01_Ch.tif	W	7	20300000	27500000	1856	3880	Signal	1.10929	0.295335
231126 U2OS psmad 2023.11.26_18.15.13-06_Ch.tif	W	9	16400000	37000000	1326	15500	Signal	1		231126 U2OS gapdh 2023.11.26_16.56.15-01_Ch.tif	W	9	15700000	21500000	1856	3130	Signal	1	1
231126 U2OS psmad 2023.11.26_18.15.13-06_Ch.tif	W	10	18900000	41200000	1326	16800	Signal	1.15244		231126 U2OS gapdh 2023.11.26_16.56.15-01_Ch.tif	W	10	19000000	25400000	1856	3470	Signal	1.21019	0.952279
231126 U2OS psmad 2023.11.26_18.15.13-06_Ch.tif	W	11	12900000	33600000	1326	15600	Signal	0.786585		231126 U2OS gapdh 2023.11.26_16.56.15-01_Ch.tif	W	11	20100000	27200000	1856	3820	Signal	1.21019	0.649968
231126 U2OS psmad 2023.11.26_18.15.13-06_Ch.tif	W	13	19500000	41800000	1326	16800	Signal	1		231126 U2OS gapdh 2023.11.26_16.56.15-01_Ch.tif	W	13	23300000	30600000	1856	3940	Signal	1	1
231126 U2OS psmad 2023.11.26_18.15.13-06_Ch.tif	W	14	20800000	44400000	1326	17800	Signal	1.06667		231126 U2OS gapdh 2023.11.26_16.56.15-01_Ch.tif	W	14	26100000	34400000	1856	4440	Signal	1.12017	0.952235
231126 U2OS psmad 2023.11.26_18.15.13-06_Ch.tif	W	15	15500000	39900000	1326	18400	Signal	0.794872		231126 U2OS gapdh 2023.11.26_16.56.15-01_Ch.tif	W	15	25900000	34000000	1856	4330	Signal	1.11159	0.715078
231126 U2OS psmad 2023.11.26_18.15.13-06_Ch.tif	W	17	24100000	49900000	1326	19500	Signal	1		231126 U2OS gapdh 2023.11.26_16.56.15-01_Ch.tif	W	17	26300000	34900000	1856	4650	Signal	1	1
231126 U2OS psmad 2023.11.26_18.15.13-06_Ch.tif	W	18	21100000	46000000	1326	18700	Signal	0.875519		231126 U2OS gapdh 2023.11.26_16.56.15-01_Ch.tif	W	18	27200000	37000000	1856	5280	Signal	1.03422	0.846549
231126 U2OS psmad 2023.11.26_18.15.13-06_Ch.tif	W	19	18900000	45900000	1326	20400	Signal	0.784232		231126 U2OS gapdh 2023.11.26_16.56.15-01_Ch.tif	W	19	27800000	37100000	1856	5010	Signal	1.05703	0.741918

## Sheet: Fig S2D
Figure S2D
	Log (nucleus/cyto SMAD2 intensity)
Sample	Parental															MAN1 KO															CTDNEP1 KO															NEP1R1 KO
Time (hrs)	0			1			3			7			19			0			1			3			7			19			0			1			3			7			19			0			1
Experimental repeat	Repeat 1	Repeat 2	Repeat 3	Repeat 1	Repeat 2	Repeat 3	Repeat 1	Repeat 2	Repeat 3	Repeat 1	Repeat 2	Repeat 3	Repeat 1	Repeat 2	Repeat 3	Repeat 1	Repeat 2	Repeat 3	Repeat 1	Repeat 2	Repeat 3	Repeat 1	Repeat 2	Repeat 3	Repeat 1	Repeat 2	Repeat 3	Repeat 1	Repeat 2	Repeat 3	Repeat 1	Repeat 2	Repeat 3	Repeat 1	Repeat 2	Repeat 3	Repeat 1	Repeat 2	Repeat 3	Repeat 1	Repeat 2	Repeat 3	Repeat 1	Repeat 2	Repeat 3	Repeat 1	Repeat 2	Repeat 3	Repeat 1
	0.573409	0.372053	0.425941	0.102286	0.134125	0.130875	0.033637	0.124893	0.102165	0.0758	0.050086	0.063633	0.025112	0.011198	0.024481	0.514223	0.482453	0.524584	0.28813	0.492178	0.484936	0.359555	0.321504	0.263128	0.264257	0.281664	0.259911	0.052492	0.007811	0.145843	0.481218	0.429817	0.409998	0.459633	0.494347	0.392303	0.430313	0.446958	0.315182	0.264967	0.350238	0.316937	0.075494	-0.00761	0.172812	0.480573	0.480598	0.475912	0.336928
	0.444194	0.366539	0.368896	0.14104	0.169565	0.137422	0.064648	0.121284	0.092379	0.030609	0.091686	0.083715	-0.00742	-0.02913	0.030463	0.533593	0.534781	0.497842	0.391914	0.479594	0.467393	0.352735	0.392621	0.300631	0.2093	0.265983	0.251115	0.048037	-0.01013	0.174382	0.559689	0.554299	0.395229	0.416035	0.50999	0.345553	0.349784	0.459739	0.35115	0.224329	0.23232	0.305949	0.060709	-0.00183	0.129257	0.443166	0.512617	0.497744	0.36298
	0.439214	0.456684	0.415363	0.058685	0.244388	0.145661	0.057687	0.091304	0.068224	0.036111	0.04937	0.040572	0.050633	-0.01751	0.014658	0.583451	0.587131	0.430169	0.46012	0.412708	0.334146	0.364949	0.35373	0.359168	0.255052	0.267408	0.214221	0.043223	0.035414	0.174902	0.512858	0.567661	0.409336	0.454852	0.479514	0.394516	0.304866	0.412602	0.37693	0.27045	0.271797	0.385854	0.060346	-0.00094	0.048397	0.485046	0.446666	0.397633	0.383144
	0.408631	0.4338	0.355613	0.13919	0.206436	0.153578	0.080814	0.161956	0.091106	0.096604	0.029055	0.087701	-0.00837	-0.02341	0.022276	0.566326	0.522541	0.536766	0.448864	0.47937	0.418154	0.401004	0.432565	0.315128	0.224888	0.262557	0.233207	0.06319	0.007624	0.239593	0.523941	0.451061	0.44486	0.388064	0.482383	0.420817	0.375565	0.361289	0.358798	0.26403	0.256555	0.261641	0.05588	0.006222	0.179229	0.526134	0.443577	0.434871	0.379169
	0.462857	0.375833	0.394696	0.111244	0.165312	0.132694	0.083413	0.156262	0.103715	0.038557	0.004074	0.048146	0.088267	-0.00989	0.044317	0.501383	0.497533	0.509009	0.32358	0.407767	0.460497	0.389412	0.433989	0.330486	0.207453	0.257139	0.298373	0.065174	-0.0116	0.228175	0.525567	0.443795	0.431356	0.405316	0.428692	0.364232	0.366949	0.380004	0.389294	0.267509	0.224879	0.382868	0.031739	-0.01106	0.153087	0.419068	0.450225	0.409042	0.340887
	0.315363	0.410515	0.461805	0.129117	0.057978	0.171647	0.058151	0.131977	0.073877	0.043327	0.091734	0.094755	0.068586	0.016411	0.038808	0.459191	0.488919	0.439751	0.431592	0.422673	0.46455	0.363581	0.363349	0.267318	0.233749	0.296389	0.282536	0.069175	-0.0077	0.176194	0.598122	0.480436	0.450656	0.375213	0.502812	0.391559	0.384215	0.420049	0.376302	0.335301	0.278196	0.331833	0.068078	0.032125	0.142631	0.588582	0.51876	0.384254	0.27266
	0.441003	0.413286	0.399222	0.137369	0.111767	0.148287	0.052403	0.103894	0.103992	0.058204	0.085194	0.044097	0.01453	-0.02084	0.017701	0.541173	0.545187	0.544366	0.472405	0.48588	0.478541	0.361409	0.35222	0.259752	0.214904	0.246882	0.271957	0.050031	0.027512	0.178143	0.533683	0.559159	0.440229	0.480867	0.423127	0.342176	0.331315	0.432772	0.406838	0.258546	0.224703	0.315823	0.082023	0.017729	0.150283	0.554386	0.360122	0.419125	0.329294
	0.470995	0.327206	0.38498	0.083669	0.14909	0.132639	0.053157	0.121438	0.07196	0.089468	0.065401	0.033489	0.070187	-0.03854	0.006408	0.536371	0.541584	0.471359	0.423233	0.50452	0.417898	0.378732	0.369459	0.311605	0.280272	0.276963	0.243094	0.079086	-0.01254	0.183223	0.537054	0.502203	0.407942	0.478112	0.391025	0.391325	0.350747	0.452475	0.291742	0.339719	0.323514	0.320803	0.026451	-0.0141	0.121577	0.442357	0.384366	0.529435	0.310357
	0.517732	0.398846	0.417584	0.064933	0.127512	0.160422	0.076922	0.133829	0.093902	0.045621	0.030215	0.06051	0.021702	-0.02085	0.010735	0.556279	0.483646	0.46921	0.436146	0.395444	0.4397	0.252749	0.35003	0.327271	0.177722	0.216608	0.290004	0.048752	0.021604	0.193647	0.580033	0.494149	0.497579	0.462928	0.464448	0.407373	0.353579	0.375816	0.385468	0.356084	0.266823	0.326819	0.096091	0.0244	0.166874	0.488915	0.505619	0.455329	0.299958
	0.426759	0.449596	0.4392	0.090835	0.056743	0.13213	0.04278	0.101857	0.061384	0.130644	0.074166	0.053213	0.026901	-0.00403	0.027396	0.494576	0.605635	0.427432	0.465539	0.433015	0.461149	0.335241	0.425381	0.298539	0.186538	0.307555	0.279954	0.023205	-0.00663	0.15325	0.610952	0.462393	0.454297	0.483746	0.412763	0.189708	0.319059	0.435302	0.378202	0.345655	0.249862	0.311766	0.049054	-0.02646	0.164541	0.441483	0.482968	0.342487	0.295992
	0.461288	0.344868	0.383417	0.106666	0.118648	0.179339	0.044514	0.086793	0.099639	0.089165	0.049914	0.066358	0.049745	0.006459	-0.00848	0.528415	0.534759	0.476889	0.464123	0.491279	0.494878	0.372336	0.352084	0.209424	0.279819	0.181965	0.330384	0.008739	-0.00114	0.151616	0.576421	0.467771	0.4663	0.508269	0.440917	0.384108	0.390078	0.339556	0.325735	0.318231	0.246098	0.319439	0.056992	0.025003	0.184683	0.468245	0.474168	0.367318	0.33132
	0.4971	0.36369	0.42145	0.11722	0.138428	0.097849	0.083893	0.110299	0.127366	0.097716	0.114507	0.087252	0.021601	0.048588	0.003365	0.598568	0.554911	0.303146	0.478995	0.467265	0.398001	0.256837	0.404098	0.334965	0.19825	0.179771	0.284287	0.045204	-0.01971	0.171555	0.610948	0.470732	0.482665	0.484518	0.433561	0.242028	0.352563	0.378656	0.356157	0.304607	0.276175	0.309992	0.047185	-0.00198	0.184129	0.568082	0.474742	0.335692	0.226629
	0.366411	0.447003	0.437764	0.171793	0.071037	0.149614	0.020454	0.102807	0.093279	0.105896	0.05432	0.049724	0.026345	-0.02358	0.008668	0.546638	0.60263	0.439479	0.496213	0.415054	0.393308	0.325552	0.319463	0.328392	0.246611	0.221371	0.294489	0.068245	0.025059	0.166726	0.538623	0.562134	0.43694	0.432996	0.469855	0.287811	0.389712	0.372532	0.344585	0.324264	0.266242	0.376216	0.048266	-0.00206	0.152539	0.534128	0.457518	0.417993	0.270175
	0.357909	0.412823	0.479473	0.10597	0.112246	0.157764	0.07025	0.124017	0.116603	0.062386	0.040991	0.087069	0.032968	-0.03211	0.021804	0.623137	0.601808	0.519669	0.501719	0.410154	0.41717	0.339999	0.358303	0.211112	0.161211	0.191651	0.235534	0.052685	-0.00779	0.179534	0.544726	0.565947	0.394573	0.505697	0.48069	0.28368	0.363729	0.493323	0.304984	0.318611	0.214835	0.348393	0.022653	0.050352	0.154734	0.423581	0.478797	0.426905	0.33638
	0.446195	0.441909	0.444235	0.150653	0.134675	0.066718	0.099192	0.165422	0.111318	0.101817	0.037555	0.054652	0.029765	0.017398	0.015222	0.498837	0.571875	0.529661	0.456619	0.453348	0.376958	0.250312	0.361619	0.334259	0.301639	0.207082	0.28147	0.059218	0.022089	0.239564	0.427656	0.163817	0.486247	0.433989	0.489947	0.369085	0.391286	0.490595	0.335711	0.359251	0.237264	0.346238	0.099224	-0.00922	0.156437	0.412461	0.500206	0.459795	0.265172
	0.512296	0.418593	0.457183	0.091733	0.133286	0.138147	0.10154	0.129008	0.096893	0.132475	0.048827	0.028876	0.025226	0.037085	0.024529	0.498492	0.543687	0.497982	0.434801	0.448237	0.386107	0.310861	0.505713	0.318874	0.245743	0.186778	0.320363	0.0497	0.026757	0.144154	0.540325	0.470047	0.459518	0.473399	0.379408	0.423731	0.378773	0.362976	0.350931	0.345168	0.189636	0.352143	0.048657	0.004603	0.161636	0.462814	0.418208	0.432016	0.293112
	0.437056	0.394287	0.440028	0.113315	0.176651	0.127977	0.095418	0.141165	0.109141	0.051597	0.082441	0.045565	0.028785	-0.00034	0.03441	0.626502	0.532675	0.503385	0.475088	0.449564	0.41799	0.349197	0.297627	0.271974	0.357313	0.211389	0.265093	0.045429	0.004784	0.224898	0.568336	0.519542	0.493706	0.465632	0.400784	0.456577	0.35929	0.389159	0.340669	0.40909	0.336897	0.336052	0.087938	0.070158	0.193943	0.521801	0.042875	0.411753	0.303643
	0.52384	0.403782	0.45068	0.142853	0.143503	0.073648	0.110247	0.117138	0.088452	0.066783	0.058413	0.068452	0.040672	0.000521	0.014953	0.587215	0.537692	0.431827	0.462327	0.229436	0.448427	0.400428	0.487421	0.334939	0.226423	0.21062	0.263924	0.050361	-0.00505	0.159878	0.495871	0.571811	0.524633	0.456771	0.494976	0.434299	0.32044	0.418747	0.249855	0.325199	0.184124	0.301003	0.142054	0.008663	0.195734	0.527293	0.476926	0.414028	0.351395
	0.478474	0.440994	0.429452	0.098336	0.159906	0.1043	0.036282	0.159138	0.118826	0.102934	0.065696	0.110737	0.051656	0.021747	0.030082	0.529726	0.528719	0.502165	0.386617	0.561931	0.39382	0.329594	0.42535	0.302837	0.230458	0.232011	0.193645	0.052141	0.008377	0.190391	0.507854	0.419803	0.45562	0.42353	0.475336	0.376568	0.420865	0.45716	0.16095	0.342378	0.271439	0.314883	0.126781	0.019958	0.151358	0.606281	0.477602	0.427506	0.345283
	0.508207	0.402618	0.429347	0.120817	0.078896	0.156189	0.029465	0.128904	0.134618	0.088363	0.048146	0.038206	0.059185	-0.01437	0.058783	0.43646	0.542663	0.535591	0.481595	0.452653	0.386673	0.356845	0.31881	0.355187	0.276359	0.214777	0.224399	0.025687	0.003653	0.162129	0.525099	0.490416	0.406343	0.531367	0.348216	0.398055	0.307987	0.46619	0.273282	0.34856	0.254448	0.274408	0.050576	-0.03069	0.173331	0.53129	0.415061	0.417273	0.313478
	0.446723	0.253166	0.453471	0.103166	0.114026	0.176071	0.001938	0.197391	0.117814	0.066821	0.076252	0.067298	0.065036	0.022075	0.026655	0.434339	0.556013	0.449719	0.441832	0.268883	0.436384	0.327497	0.474225	0.352384	0.316978	0.18103	0.255532	0.054121	-0.00072	0.160039	0.567011	0.548195	0.466783	0.529282	0.488924	0.425794	0.396444	0.427936	0.30197	0.359469	0.281862	0.237839	0.092614	0.042163	0.192383	0.492308	0.436069	0.490584	0.30798
	0.434089	0.428379	0.437392	0.13087	0.158283	0.176393	0.0559	0.175188	0.108536	0.105861	0.029819	0.034702	0.044054	0.034169	0.040609	0.581872	0.565207	0.300188	0.426489	0.522782	0.443578	0.372319	0.399406	0.29855	0.333923	0.253698	0.27062	0.005093	0.005307	0.170405	0.533709	0.546956	0.017787	0.458938	0.475627	0.456515	0.350436	0.350146	0.349058	0.331834	0.284014	0.219944	0.08698	0.005056	0.156991	0.403681	0.486343	0.41759	0.397323
	0.250108	0.373084	0.437224		0.092889	0.157005	0.026315	0.135344	0.066772	0.146246	-0.01115	0.047859	0.044664	0.013132	0.035801	0.546897	0.598056	0.519204	0.414326	0.429557	0.407417	0.345919	0.36635	0.302946	0.324051	0.174828	0.206695	0.014961	-0.00855	0.186212	0.589595	0.409751	0.480026	0.541167	0.521832	0.366049	0.356678	0.375815	0.367951	0.330312	0.327444	0.301139	0.082768	0.024356	0.193968	0.4862	0.502128	0.404906	0.332625
	0.446129	0.461822	0.433197		0.136624	0.187188	0.063355	0.13186	0.107409	0.076175	0.046928	0.046735	0.059815	0.00864	0.056219	0.484274	0.536341	0.343041	0.425265	0.486055	0.405996	0.352254	0.384933	0.27976	0.271831	0.193202	0.317961	0.063519	-0.01611	0.178822	0.498501	0.508778	0.477624	0.496326	0.555101	0.379246	0.418435	0.430364	0.302636	0.312867	0.285873	0.286296	0.058304	0.024557	0.137697	0.479204	0.439232	0.377384	0.304081
	0.417337	0.449616	0.396087		0.044476	0.189658	0.008848	0.091967	0.085081	0.175194	-0.02621	0.049129	0.020657	-0.01665	0.030772	0.414957	0.526696	0.454712	0.44119	0.510788	0.454373	0.257426	0.356878	0.333508	0.299709	0.259431	0.258438	0.047133	-0.02748	0.158089	0.593717	0.476415	0.440094	0.534819	0.478396	0.387862	0.330816	0.479361	0.295403	0.314424	0.274647	0.373392	0.089029	0.070185	0.137338	0.473902	0.307783	0.476024	0.339995
	0.458756	0.473752	0.388477		0.137181	0.172418	0.036492	0.084271	0.087787	0.079842	0.033985	0.075041	0.024864	-0.01292	0.069495	0.518608	0.577437	0.452165	0.481502	0.437917	0.366662	0.326318	0.393807	0.304047	0.257906	0.138317	0.281547	0.065171	0.015118	0.155414	0.531367	0.556489	0.484965	0.524803	0.565749	0.442254	0.352456	0.512632	0.404445	0.271	0.3168	0.348416	0.043945	0.046349	0.141369	0.369334	0.411029	0.501728	0.311352
	0.363801	0.420283	0.453647		0.133398	0.112194	0.116945	0.137787	0.099414	0.107276	0.034263	-0.00981	0.039737		-0.00215		0.566116	0.514454	0.446209	0.417384	0.426491	0.368328	0.382125	0.239268	0.277445	0.238139	0.250379	-0.00923	-0.02092	0.184957	0.529282	0.090517	0.473891	0.494421	0.493414	0.45129	0.34243	0.399316	0.376965	0.365115	0.229784	0.348093	0.049094	0.048218	0.18671	0.512186	0.484477	0.454596	0.41329
	0.500543	0.407631	0.435397		0.139213	0.145179	0.020532	0.133059	0.103427	0.037479	0.02197	0.062589	0.040453		0.029702		0.526958	0.565624	0.495355	0.406701	0.386217	0.328534	0.453382	0.308151	0.276985	0.229047	0.267289	0.089142	-0.01686	0.166328	0.458938	0.504143	0.464621	0.532073	0.470198	0.415938	0.359226	0.598673	0.250532	0.282596	0.198934	0.292945	0.06211	0.002813	0.15406	0.416772	0.471122	0.430133	0.263756
	0.386745	0.383827			0.115778	0.186447	0.078349	0.070408	0.10335	0.036134	0.083284	0.05229	0.041068		0.160339		0.427061	0.394409	0.511206	0.440772	0.343072	0.208282	0.402659	0.254586	0.154621	0.270157	0.299379	0.02387	-0.0049	0.159521	0.541167	0.570877	0.504352	0.551063	0.354889	0.343053	0.303432	0.49452	0.233723	0.329555	0.32253	0.369292	0.041733	0.055265	0.16177	0.187987	0.192057		0.262198
	0.434663	0.385691			0.189051	0.125134	0.076838	0.108916	0.079349	0.002137	0.072976	0.011649	0.042708		-0.00306		0.449441	0.272799	0.475069	0.427735	0.323733	0.324931	0.397478	0.291125	0.182904	0.193432	0.286843	0.077578	-0.03405	0.136343	0.496326	0.508658	0.552723	0.559738	0.507254	0.34319	0.387268	0.572391	0.413225	0.282133	0.22359	0.283039	0.024806	0.002849	0.152156
	0.499755	0.441344			0.111352	0.07849	0.054133	0.13656	0.054624	0.019549	0.043089	0.053655	0.04669		-0.01187			0.50815	0.443812	0.486614	0.410168	0.31282	0.426195	0.261224	0.174798	0.207103	0.299569	0.062986	0.018546	0.16553		0.513669	0.575943	0.438015	0.500631	0.283454	0.373833	0.604446	0.314638	0.316647	0.201039	0.289697	0.065253	0.084133	0.100053
	0.476368	0.423106			0.166466	0.183843	0.082444	0.167197	0.088458	0.054269	0.049983	0.048175	0.042623		0.027915			0.477908	0.394992	0.461596	0.384943		0.364839	0.377376	0.279473	0.242635	0.251183	0.092716	0.027356	0.182504		0.484268			0.46193	0.397588	0.365414		0.372983	0.32678	0.197723	0.264554	0.062535	0.054822	0.162506
	0.436273	0.446245			0.156888	0.14791	0.0385	0.155202	0.067894		0.041722	0.059358	0.021319		0.148614			0.462186	0.513961	0.510261	0.296908		0.445338	0.315478		0.296869	0.250673	0.036056	0.014203	0.115579		0.525156			0.510601	0.420885	0.432857		0.41964		-0.02035	0.31915	0.032853	0.065105	0.122447
	0.472551	0.5054			0.084554	0.135035	0.088112	0.11329	0.061098		0.033353	0.021933	0.039076		0.13378			0.444784	0.450318	0.434074	0.391867		0.319547	0.317014		0.273812	0.275594	0.074594	0.007996	0.08907		0.468768			0.511218	0.448967	0.389605		0.348377		0.056115	0.33398	0.051759	-0.00574	0.104064
	0.435766	0.389425			0.134063	0.177693	0.098257	0.122822	0.119437		0.018018	0.031466	0.046786		0.061326			0.510101	0.385127	0.561127	0.494518		0.437096	0.33353		0.22795	0.322736	0.053772	-0.03007	0.186233		0.526445					0.38757		0.343396		0.002		0.030567	0.012609	0.122829
		0.36519			0.17362	0.069317	0.052184	0.135825	0.107141		0.042999	0.015242			0.06612			0.505613	0.455989	0.456883	0.500638		0.3734	0.298305		0.19877	0.309772		0.011494	0.172794		0.529056					0.416758		0.316317		0.177437		0.081983	0.036003	0.093438
		0.445679			0.116732	0.102294	0.104334	0.106943	0.12298		0.025161	0.046155			0.080747			0.49267	0.403681	0.51944	0.469083		0.352565	0.345547		0.327064	0.249353		0.069567	0.188347		0.648248					0.404989		0.357144		0.254917		0.077221	0.080562	0.119656
					0.128918	0.17085	0.070576	0.151664	0.138757		0.010742	0.033513			0.047773				0.393256		0.388753		0.380094	0.303752		0.237646	0.265413		0.011683	0.164691							0.432567		0.29864		0.173985		0.065214	0.044197	0.125708
					0.143111	0.114869		0.11686	0.064422		0.010984	0.027672			0.082767				0.38838		0.390955		0.310175	0.320542		0.192059	0.233848		0.118675	0.190678							0.333763		0.330723		0.264525		0.05731	0.060143	0.14553
					0.109065	0.140427		0.121268				0.025418			0.069552				0.341293		0.349622		0.316935	0.344468		0.161272	0.234784		0.056582	0.197168							0.304379		0.31317		0.2928			0.035619	0.147571
						0.146739		0.116434				0.018814			0.081026				0.454449		0.433216		0.319756	0.315277		0.190051	0.216897		0.04536	0.207005							0.382657		0.35205		0.268315			0.001928	0.149715
								0.16206				0.040639			0.094185				0.399534		0.423409		0.37486	0.361462		0.219022	0.265785			0.211372							0.419845		0.333476		0.209774			0.036302	0.122949
								0.158867				0.038557			0.067904				0.439703		0.38885		0.368752	0.311492			0.201078			0.194246							0.39367		0.304089		0.296183				0.154633
								0.175751				0.030356			0.078826						0.389964		0.391276	0.315686			0.254216			0.181322							0.364487		0.299113		0.211234				0.125621
								0.130755				0.010722			0.057943						0.43671		0.368904	0.365241			0.32077			0.211927							0.389035		0.351867		0.248247				0.149756
								0.194304				0.00711			0.067466						0.450059		0.375416	0.303679			0.276885			0.185057							0.340179		0.344327		0.225118				0.170287
								0.184401							0.067841								0.367798	0.310088						0.168837							0.362509		0.390641		0.28678				0.17768
								0.179795															0.441926														0.323512		0.375513		0.261103				0.153831
																							0.382922
[truncated: 11 more columns]

## Sheet: Fig S4D
Figure S4D
Log (nucleus/cyto SMAD2 intensity)
Parental			MAN1KO +EV			MAN1KO +MAN1 WT			MAN1KO +MAN1ΔC			MAN1KO +MAN1LEMD2TM1+2
Repeat 1	Repeat 2	Repeat 3	Repeat 1	Repeat 2	Repeat 3	Repeat 1	Repeat 2	Repeat 3	Repeat 1	Repeat 2	Repeat 3	Repeat 1	Repeat 2	Repeat 3
0.10256	0.040608	0.075126	0.203573	0.278457	0.285317	0.108129	0.056184	0.054857	0.228872	0.139445	0.145778	0.103262	0.120239	0.084433
0.136381	0.042624	0.091667	0.211008	0.411415	0.300535	0.079236	0.033314	0.028607	0.185406	0.101013	0.233278	0.055247	0.11286	0.038701
0.105966	0.024575	0.08019	0.219468	0.279557	0.246776	0.076915	0.046719	0.028793	0.2449	0.168053	0.138554	0.127674	0.11708	0.077269
0.104085	0.113997	0.098126	0.273401	0.298058	0.368778	0.071146	0.060383	0.066659	0.243167	0.156765	0.274637	0.112802	0.075203	0.102348
0.102837	0.052553	0.050759	0.244269	0.375418	0.385585	0.101467	0.042649	0.049823	0.294281	0.170518	0.143361	0.098317	0.138052	0.05955
0.059635	0.063359	0.113431	0.208753	0.264493	0.294387	0.092851	0.04238	0.076863	0.250463	0.197084	0.111778	0.114155	0.093994	0.092438
0.096836	0.065279	0.10737	0.208893	0.280381	0.291463	0.128325	0.030869	0.042971	0.237119	0.127187	0.191119	0.110372	0.101662	0.062382
0.058776	0.089479	0.074373	0.227949	0.278575	0.392144	0.073307	0.084197	0.028525	0.267572	0.147761	0.14098	0.143318	0.129862	0.059866
0.099553	0.098788	0.109024	0.24088	0.418292	0.367867	0.098115	0.046147	0.083273	0.174392	0.141424	0.175848	0.126358	0.140058	0.041355
0.068119	0.095485	0.051269	0.26654	0.31498	0.281619	0.075332	0.092609	0.076192	0.217036	0.163467	0.196767	0.117322	0.11436	0.067094
0.109615	0.112996	0.099199	0.302624	0.18527	0.293287	0.073888	0.054745	0.051106	0.208286	0.209495	0.273533	0.170727	0.08916	0.072069
0.154524	0.167056	0.121187	0.162058	0.256494	0.376333	0.104827	0.068631	0.034054	0.255672	0.151248	0.0869	0.118606	0.152354	0.022112
0.070345	0.069593	0.091096	0.193731	0.186962	0.342365	0.071521	0.026318	0.071483	0.200497	0.162471	0.10445	0.128964	0.119591	0.019732
0.178551	0.060215	0.062822	0.143148	0.266741	0.307307	0.057773	0.088322	0.067849	0.237397	0.159164	0.185901	0.135553	0.167083	0.070942
0.07887	0.136772	0.062892	0.230063	0.171974	0.297131	0.100114	0.057993	0.062661	0.209755	0.17839	0.169599	0.084398	0.097605	0.044506
0.095752	0.111448	0.059785	0.203457	0.180194	0.310181	0.078835	0.116004	0.056598	0.229287	0.150771	0.145565	0.176996	0.116317	0.043184
0.119012	0.140295	0.090622	0.176779	0.218023	0.329087	0.074729	0.073787	0.062171	0.2156	0.133048	0.178543	0.154127	0.150758	0.03813
0.116453	0.102424	0.092245	0.187211	0.277707	0.252854	0.099631	0.040201	0.059744	0.292118	0.160233	0.1789	0.130852	0.139017	0.048886
0.110215	0.050961	0.094052	0.229986	0.229383	0.415411	0.070296	0.036219	0.054282	0.207277	0.13381	0.124163	0.126094	0.148418	0.015345
0.132993	0.068936	0.074795	0.183906	0.182335	0.307137	0.06842	0.044094	0.08178	0.22807	0.137589	0.125418	0.12524	0.094078	0.056414
0.069442	0.064151	0.079099	0.284848	0.157955	0.282357	0.065289	0.027202	0.065512	0.266028	0.168804	0.140685	0.167931	0.106311	0.047161
0.130097	0.049695	0.079403	0.182465	0.245449	0.359581	0.05891	0.010853	0.04006	0.298389	0.159492	0.150389	0.145915	0.127948	0.024047
0.115826	0.07467	0.092194	0.298615	0.150039	0.288294	0.097195	0.021439	0.01766	0.11578	0.155382	0.154624	0.142612	0.137743	0.025305
0.098212	0.091075	0.076218	0.252254	0.309405	0.128694	0.068138	0.027283	0.118017	0.249285	0.17097	0.118336	0.168503	0.069755	0.071642
0.148536	0.057434	0.06949	0.313863	0.260354	0.255072	0.12041	0.099107	0.096205	0.12151	0.127278	0.231441	0.133426	0.11252	0.103982
0.068244	0.098652	0.051618	0.253442	0.344916	0.235611	0.088967	0.113269	0.048235	0.193857	0.1574	0.133847	0.180246	0.116999	0.142106
0.082488	0.096154	0.080124	0.231032	0.256192	0.226574	0.106486	0.117882	0.053185	0.255955	0.197626	0.234542	0.115846	0.115967	0.139188
0.09499	0.094337	0.078549	0.264887	0.304863	0.418232	0.100105	0.031971	0.054486	0.209905	0.139148	0.12628	0.18546	0.126637	0.12793
0.088666	0.095354	0.075977	0.287374	0.338222	0.421208	0.11048	0.082898	0.072419	0.272497	0.172079	0.121159	0.090005	0.127498	0.100021
0.121574	0.090098	0.104905	0.277066	0.316739	0.210804	0.078555	0.096148	0.070533	0.179319	0.17592	0.201699	0.175165	0.099501	0.13382
0.110182	0.081586	0.112933		0.414745	0.277001	0.117903	0.097344	0.079814	0.18035	0.152548	0.146439	0.110601	0.114034	0.052899
0.094748	0.088159	0.079245				0.121864	0.086272	0.052168		0.226888	0.22268	0.075534	0.103033	0.108173
0.069094	0.119969	0.056064					0.132621	0.070542		0.170784	0.124371	0.19216	0.132892	0.134009
0.126676	0.083007	0.033658					0.082928	0.054786		0.160243	0.190891	0.082117		0.108461
0.098064	0.086851	0.081291					0.136006	0.095668		0.171917	0.098216	0.178262		0.074093
0.093759	0.100645	0.0996					0.099398	0.089375			0.228707	0.088142		0.115862
0.092428	0.039083	0.080955					0.098465	0.069005				0.062234		0.125805
0.071253	0.104505	0.047306						0.077833				0.050683		0.137463
	0.061822	0.057079						0.091115				0.048045		0.114959
	0.090744	0.070821						0.064625				0.088711		0.058857
	0.090337	0.05034						-0.00478				0.075864		0.090278
	0.056182	0.053244						0.050449						0.107275
	0.031591	0.082644						0.043261						0.097725
	0.093055							0.094769						0.115513
	0.080337							0.091662						0.089413
	0.074795							0.075578						0.072866
	0.005443							0.043861						0.117315
	0.051925							0.021971						0.064498
								0.058732						0.052399
								0.090015
	Dunn's multiple comparisons test	Mean rank diff.	Significant?	Summary	Adjusted P Value	A-?
	Parental vs. MAN1KO +EV	-315.5	Yes	****	<0.0001	B	MAN1KO +EV
	Parental vs. MAN1KO +MAN1 WT	49.95	No	ns	0.0643	C	MAN1KO +MAN1 WT
	Parental vs. MAN1KO +MAN1ΔC	-229.8	Yes	****	<0.0001	D	MAN1KO +MAN1ΔC
	Parental vs. MAN1KO +MAN1LEMD2TM1+2	-58.74	Yes	*	0.0172	E	MAN1KO +MAN1LEMD2TM1+2
	Test details	Mean rank 1	Mean rank 2	Mean rank diff.	n1	n2	Z
	Parental vs. MAN1KO +EV	187.9	503.4	-315.5	129	92	14.16
	Parental vs. MAN1KO +MAN1 WT	187.9	137.9	49.95	129	119	2.407
	Parental vs. MAN1KO +MAN1ΔC	187.9	417.6	-229.8	129	102	10.62
	Parental vs. MAN1KO +MAN1LEMD2TM1+2	187.9	246.6	-58.74	129	123	2.855

## Sheet: Fig S5B
Figure S5B
Log (nucleus/cyto SMAD2 intensity)
Parental			CTDNEP1KO +EV			CTDNEP1KO +CTDNEP1 WT			CTDNEP1KO +CTDNEP1 PD			CTDNEP1KO +PPM1A WT			NEP1R1KO +EV			NEP1R1KO +NEP1R1 WT
Repeat 1	Repeat 2	Repeat 3	Repeat 1	Repeat 2	Repeat 3	Repeat 1	Repeat 2	Repeat 3	Repeat 1	Repeat 2	Repeat 3	Repeat 1	Repeat 2	Repeat 3	Repeat 1	Repeat 2	Repeat 3	Repeat 1	Repeat 2	Repeat 3
0.074125	0.040343	0.10256	0.231911	0.101483	0.167843	0.045956	0.044948	0.062163	0.108968	0.277284	0.377769	0.110666	0.251583	0.243866	0.137626	0.207338	0.131988	0.039382	0.117762	0.043789
0.063376	0.020311	0.136381	0.246061	0.130028	0.269726	0.044614	0.085086	-0.00099	0.161979	0.272306	0.312764	0.121342	0.199494	0.251777	0.161579	0.211338	0.124796	0.001942	0.057501	0.017971
0.03367	0.083518	0.105966	0.205816	0.185464	0.226029	0.050885	0.025449	0.04746	0.155311	0.24066	0.368487	0.17435	0.249672	0.22662	0.107994	0.220348	0.139049	-0.00501	0.029438	0.001186
0.0775	0.08398	0.104085	0.272097	0.093895	0.192645	0.015188	0.099007	-0.00864	0.151091	0.279509	0.352553	0.176252	0.17623	0.242097	0.14794	0.126731	0.16527	0.01504	0.057241	0.024232
0.104311	0.042516	0.102837	0.188782	0.121931	0.265789	-0.00457	0.026278	0.094905	0.069844	0.312861	0.350451	0.055836	0.185174	0.331794	0.129038	0.171693	0.097406	0.003523	0.04581	0.080611
0.068015	0.032059	0.059635	0.249845	0.201903	0.291179	-0.02425	0.047185	0.115335	0.092925	0.33606	0.329281	0.118002	0.155462	0.330973	0.108468	0.216729	0.165541	0.014482	0.110261	0.083366
0.088123	0.043468	0.096836	0.178873	0.133905	0.202189	-0.01664	0.041698	0.044872	0.18802	0.261673	0.391999	0.14302	0.116897	0.276238	0.173367	0.251281	0.115265	-0.0018	0.046936	0.042256
0.064809	0.048177	0.058776	0.246086	0.149957	0.287471	-0.00922	0.062673	0.062751	0.060033	0.253826	0.399219	0.038447	0.125478	0.222311	0.159424	0.160821	0.139406	0.014696	0.092135	0.081476
0.067036	0.027807	0.099553	0.233287	0.210376	0.248027	0.010282	0.103306	0.057783	0.18225	0.289355	0.32244	0.13112	0.117141	0.195173	0.14707	0.283127	0.118334	0.068213	0.099379	0.071382
0.08342	0.075291	0.068119	0.227936	0.172946	0.22331	0.052571	0.070699	0.059403	0.157651	0.243095	0.413143	0.080803	0.158202	0.209336	0.209126	0.216324	0.180486	0.078005	0.047232	0.033995
0.036698	0.056986	0.109615	0.293086	0.195414	0.283508	0.037759	0.08249	0.085864	0.139619	0.30873	0.274496	0.158621	0.113032	0.292267	0.190149	0.230505	0.180486	0.051464	0.087248	0.116121
0.052344	0.052042	0.154524	0.210286	0.200869	0.266077	0.042239	0.025887	0.058418	0.182278	0.287857	0.354016	0.071753	0.144264	0.24093	0.166506	0.201155	0.144302	0.080204	0.052177	0.086418
0.024759	0.064484	0.070345	0.147308	0.15268	0.307891	0.065906	0.054111	-0.00326	0.121805	0.224148	0.354601	0.102737	0.178082	0.224301	0.145833	0.227501	0.181553	0.120686	0.080421	0.099818
0.051828	0.071649	0.178551	0.16997	0.21331	0.183592	0.037107	0.023935	0.057942	0.148923	0.238904	0.288952	0.038458	0.125791	0.22308	0.165668	0.183295	0.143764	0.122141	0.076234	0.036761
0.042343	0.041466	0.07887	0.216816	0.25288	0.300474	0.038411	0.075429	0.02004	0.161489	0.238728	0.314546	0.031946	0.121117	0.269809	0.14975	0.220169	0.14156	0.026561	0.097983	0.056371
0.01937	0.088512	0.095752	0.143953	0.146068	0.218759	0.005072	0.03892	0.113803	0.162824	0.273864	0.356695	0.161024	0.106678	0.301278	0.133609	0.223093	0.135936	0.057003	0.051774	0.048078
0.05407	0.070833	0.119012	0.205352	0.180543	0.238665	0.002035	0.037034	-0.00568	0.155471	0.195186	0.268529	0.138168	0.246551	0.26075	0.141905	0.1711	0.140799	0.062673	0.088477	0.073368
0.028733	0.043513	0.116453	0.135017	0.167821	0.326834	0.046393	0.050392	0.069549	0.097574	0.221	0.313973	0.178938	0.243912	0.241557	0.149922	0.256992	0.109339	0.106853	0.064623	0.052432
0.026257	0.019775	0.110215	0.148234	0.224814	0.261271	-0.02086	-0.00282	-0.00522	0.125703	0.243296	0.300153	0.15151	0.164649	0.290154	0.120429	0.169676	0.171664	0.061477	0.101105	0.103621
0.06325	0.058608	0.132993	0.131521	0.160836	0.244355	0.051169	0.03982	0.088181	0.04862	0.285185	0.305355	0.176176	0.132885	0.229217	0.161739	0.194923	0.157466	0.052052	0.082243	0.115158
0.136556	0.065802	0.069442	0.088778	0.159612	0.114502	0.041835	0.025385	0.088092	0.090249	0.229335	0.315439	0.169543	0.148764	0.275257	0.118601	0.183337	0.147531	0.044837	0.101467	0.112516
0.022677	0.014845	0.130097	0.127088	0.262547	0.11268	0.016712	0.093769	0.093804	0.07057	0.252733	0.126592	0.123053	0.187177	0.184102	0.14739	0.270302	0.203666	0.091436	0.051713	0.087862
0.060149	0.060486	0.115826	0.156192	0.245407	0.10991	0.004368	0.06353	0.041319	0.133801	0.231204	0.095566	0.096071	0.124068	0.188271	0.187841	0.19301	0.149443	0.042554	0.101882	0.05515
0.05451	0.07122	0.098212	0.091486	0.19233	0.19504	0.048078	0.085967	0.119879	0.136067	0.245856	0.161213	0.207707	0.147587	0.197642	0.151123	0.255372	0.177344	0.044631	0.089839	0.085241
0.011594	0.050656	0.148536	0.189538	0.197646	0.152819	-0.00294	0.07891	0.134786	0.157323	0.286097	0.238896	0.224407	0.178294	0.185757	0.1346	0.302554	0.159118	0.030498	0.044942	0.035274
0.022191	0.026557	0.068244	0.207861	0.163214	0.132755	0.00209	0.108431	0.078229	0.152743	0.226964	0.215769	0.13611	0.146805	0.19087	0.169377	0.235843	0.198692	0.066989	0.106324	0.064687
0.010493	-0.00298	0.082488	0.06706	0.214661	0.126944	-0.02893	0.071319	0.060441	0.046778	0.235745	0.248639	0.212094	0.136703	0.173561	0.129062		0.143931	0.03676	0.095118	0.05307
0.025467	0.011612	0.09499	0.109787	0.220995	0.154164	0.030012	0.051183	0.042546	0.12893			0.141066	0.130603	0.186931	0.163784		0.156535	0.089138	0.069049	0.063076
0.018558	0.061128	0.088666	0.101797	0.201369	0.120334	0.017773	0.074263	0.042813	0.258878			0.266554	0.212277	0.184988	0.131907		0.16179	0.041039		0.07028
-0.01305	0.023931	0.121574	0.128199	0.195517	0.172939	0.02097	0.070484	0.078757	0.095357			0.141253	0.169253	0.141499			0.14214	0.0928		0.057235
0.027989	0.018097	0.110182	0.134549	0.144534		0.034248	0.080293	0.0072	0.047161			0.15023	0.156016				0.216032	0.060707
0.018841	-0.00817	0.094748	0.019302	0.153614		0.076377	0.09226	0.043287	0.17188			0.112754	0.147226				0.189897	0.070857
0.016618	0.019481	0.069094	0.07576	0.203055		0.040486	0.047879	0.053762	0.096097			0.087181	0.142056					0.058074
0.047668	0.061815	0.126676	0.08759	0.22186		0.062975	0.032971	0.044816				0.140429	0.126219					0.072727
0.011215	0.082482	0.098064		0.182574		0.026709	0.039384	0.064064				0.103499	0.124555					0.062262
0.002004	0.028197	0.093759		0.172722		0.071947	0.017793	0.063118				0.122942	0.115863					0.086205
0.028447	0.026469	0.092428		0.144217		0.040895	0.014129	0.085284				0.132486	0.147264					0.026921
0.075274	-0.00073	0.071253		0.170194		0.076694	0.040281	0.073679				0.167917						0.039421
0.062172	0.000414			0.13958		0.043306	0.017033											0.049965
0.044145	0.066047			0.139284		0.017614	0.056648											0.018472
0.096135	0.104709			0.247163		0.054617	0.009539											0.013566
	0.067349			0.204083		0.026815	0.056458											0.054342
	0.075816			0.241903		0.009222	0.064											0.045385
	0.084337			0.201024		0.064006	0.034163											0.064371
	0.074624			0.314884		0.014741	0.07402											0.088562
	0.099655			0.199606		-0.0043	0.08815											0.03422
	0.085588			0.315101		0.001136	0.072646											0.039858
	0.085791			0.169709		0.087239	0.095441
	0.069618			0.231604		0.032729	0.119519
	0.072976			0.282665		0.043419	0.073606
	0.080696					0.054753	0.09009
	0.04931					0.042659	0.083554
	0.097052					0.009781	0.081412
	0.098713						0.082452
	0.098605						0.067446
	0.082083						0.078683
	0.064791						0.067316
	0.082537						0.07385
							0.099018
							0.076506
							0.038461
Dunn's multiple comparisons test	Mean rank diff.	Significant?	Summary	Adjusted P Value	A-?
Parental vs. CTDNEP1KO +EV	-352.4	Yes	****	<0.0001	B	CTDNEP1KO +EV
Parental vs. CTDNEP1KO +CTDNEP1 WT	59.15	No	ns	0.1632	C	CTDNEP1KO +CTDNEP1 WT
Parental vs. CTDNEP1KO +CTDNEP1 PD	-380.5	Yes	****	<0.0001	D	CTDNEP1KO +CTDNEP1 PD
Parental vs. CTDNEP1KO +PPM1A WT	-309.7	Yes	****	<0.0001	E	CTDNEP1KO +PPM1A WT
Parental vs. NEP1R1KO +EV	-324.6	Yes	****	<0.0001	F	NEP1R1KO +EV
Parental vs. NEP1R1KO +NEP1R1 WT	14.06	No	ns	>0.9999	G	NEP1R1KO +NEP1R1 WT
Test details	Mean rank 1	Mean rank 2	Mean rank diff.	n1	n2	Z
Parental vs. CTDNEP1KO +EV	237	589.4	-352.4	137	114	12.23
Parental vs. CTDNEP1KO +CTDNEP1 WT	237	177.8	59.15	137	152	2.209
Parental vs. CTDNEP1KO +CTDNEP1 PD	237	617.5	-380.5	137	87	12.21
Parental vs. CTDNEP1KO +PPM1A WT	237	546.7	-309.7	137	105	10.5
Parental vs. NEP1R1KO +EV	237	561.6	-324.6	137	87	10.42
Parental vs. NEP1R1KO +NEP1R1 WT	237	222.9	14.06	137	105	0.4768

## Sheet: Fig S5D
TGFβ1 repeat1	Well Position	Cq	Cell line	Gene name
	A1	22.5428	Parental	TGFβ1
	A2	22.578		TGFβ1
	A3	22.5507		TGFβ1
	A7	22.328	PPM1A KO	TGFβ1
	A8	22.3221		TGFβ1
	A9	22.3025		TGFβ1
	B1	21.7251	MAN1 KO	TGFβ1
	B2	21.7232		TGFβ1
	B3	21.7331		TGFβ1
	B7	21.9361	CTDNEP1 KO	TGFβ1
	B8	21.9077		TGFβ1
	B9	21.9064		TGFβ1
	C1	21.8394	NEP1R1 KO	TGFβ1
	C2	21.8902		TGFβ1
	C3	21.968		TGFβ1
	C7	14.066	Parental	GAPDH
	C8	14.0603		GAPDH
	C9	14.0758		GAPDH
	D1	13.7837	PPM1A KO	GAPDH
	D2	13.8581		GAPDH
	D3	13.8257		GAPDH
	D7	13.9691	MAN1 KO	GAPDH
	D8	13.9524		GAPDH
	D9	13.9374		GAPDH
	E1	13.9477	CTDNEP1 KO	GAPDH
	E2	13.9165		GAPDH
	E3	13.9125		GAPDH
	E7	13.7965	NEP1R1 KO	GAPDH
	E8	13.8086		GAPDH
	E9	13.8713		GAPDH
TGFβ2 repeat1	Well Position	Cq	Cell line	Gene name
	A1	25.3899	Parental	TGFβ2
	A2	25.4583		TGFβ2
	A3	25.7136		TGFβ2
	A7	24.9118	PPM1A KO	TGFβ2
	A8	24.6315		TGFβ2
	A9	24.7249		TGFβ2
	B1	24.6746	MAN1 KO	TGFβ2
	B2	24.5331		TGFβ2
	B3	24.2784		TGFβ2
	B7	24.4481	CTDNEP1 KO	TGFβ2
	B8	24.5985		TGFβ2
	B9	24.5148		TGFβ2
	C1	24.8267	NEP1R1 KO	TGFβ2
	C2	24.3311		TGFβ2
	C3	24.9747		TGFβ2
	C7	14.066	Parental	GAPDH
	C8	14.0603		GAPDH
	C9	14.0758		GAPDH
	D1	13.7837	PPM1A KO	GAPDH
	D2	13.8581		GAPDH
	D3	13.8257		GAPDH
	D7	13.9691	MAN1 KO	GAPDH
	D8	13.9524		GAPDH
	D9	13.9374		GAPDH
	E1	13.9477	CTDNEP1 KO	GAPDH
	E2	13.9165		GAPDH
	E3	13.9125		GAPDH
	E7	13.7965	NEP1R1 KO	GAPDH
	E8	13.8086		GAPDH
	E9	13.8713		GAPDH
TGFβ3 repeat1	Well Position	Cq	Cell line	Gene name
	A1	26.0361	Parental	TGFβ3
	A2	26.0182		TGFβ3
	A3	26.128		TGFβ3
	A7	25.8645	PPM1A KO	TGFβ3
	A8	25.6564		TGFβ3
	A9	25.6593		TGFβ3
	B1	26.2123	MAN1 KO	TGFβ3
	B2	26.1782		TGFβ3
	B3	26.112		TGFβ3
	B7	26.0174	CTDNEP1 KO	TGFβ3
	B8	26.0204		TGFβ3
	B9	26.0836		TGFβ3
	C1	25.8907	NEP1R1 KO	TGFβ3
	C2	25.8393		TGFβ3
	C3	25.8327		TGFβ3
	C7	14.066	Parental	GAPDH
	C8	14.0603		GAPDH
	C9	14.0758		GAPDH
	D1	13.7837	PPM1A KO	GAPDH
	D2	13.8581		GAPDH
	D3	13.8257		GAPDH
	D7	13.9691	MAN1 KO	GAPDH
	D8	13.9524		GAPDH
	D9	13.9374		GAPDH
	E1	13.9477	CTDNEP1 KO	GAPDH
	E2	13.9165		GAPDH
	E3	13.9125		GAPDH
	E7	13.7965	NEP1R1 KO	GAPDH
	E8	13.8086		GAPDH
	E9	13.8713		GAPDH
